# Supplementary material for: TERRA regulate the transcriptional landscape of pluripotent cells through TRF1-dependent recruitment of PRC2
Source: eLife. 2019 Aug 20;8:e44656. doi: 10.7554/eLife.44656 (PMC6701927; doi:10.7554/eLife.44656)
Supplement: Supplementary file 1. [file elife-44656-supp1.xls]

## Sheet: RNA seq
Upregulated in TRF1del
Downregulated in TRF1del
FDR=0.05
test_id	gene_id	gene	locus	sample_1	sample_2	status	FPKM_1	FPKM_2	log2(fold_change)	test_stat	p_value	q_value	significant	fold decrease or increase
Terf1	Terf1	Terf1	chr1:15795726-15834133	Ctrl	TRF1del	OK	60.9085	10.9165	-2.48014	-9.31817	5e-05	0.00246853	yes	5.57949
Hoxc12	Hoxc12	Hoxc12	chr15:102767283-102768948	Ctrl	TRF1del	OK	1.45955	0.314979	-2.2122	-2.8798	0.0019	0.0365231	yes	4.6338
Slc6a14	Slc6a14	Slc6a14	chrX:21292025-21319483	Ctrl	TRF1del	OK	0.694163	0.159198	-2.12445	-3.38816	5e-05	0.00246853	yes	4.36038
Ankrd45	Ankrd45	Ankrd45	chr1:163072842-163100638	Ctrl	TRF1del	OK	18.696	4.65942	-2.00451	-6.98411	5e-05	0.00246853	yes	4.01252
Myc	Myc	Myc	chr15:61816895-61821916	Ctrl	TRF1del	OK	12.6069	3.2987	-1.93424	-5.79042	5e-05	0.00246853	yes	3.82178
Soga3	Soga3	Soga3	chr10:28863801-28919434	Ctrl	TRF1del	OK	2.7703	0.750009	-1.88506	-4.50529	5e-05	0.00246853	yes	3.69369
Dmrtc1b	Dmrtc1b	Dmrtc1b	chrX:99903219-99910548	Ctrl	TRF1del	OK	1.37342	0.394567	-1.79943	-2.70458	0.00125	0.0276268	yes	3.48083
Anapc10	Anapc10	Anapc10	chr8:82235718-82301220	Ctrl	TRF1del	OK	21.9889	6.79006	-1.69528	-6.06424	5e-05	0.00246853	yes	3.2384
B3gnt3	B3gnt3	B3gnt3	chr8:74215617-74225699	Ctrl	TRF1del	OK	4.93485	1.52617	-1.69309	-4.16015	5e-05	0.00246853	yes	3.23349
Trpm1	Trpm1	Trpm1	chr7:71298720-71414645	Ctrl	TRF1del	OK	0.647034	0.20204	-1.6792	-2.63855	0.00055	0.0155324	yes	3.2025
Ptgs2	Ptgs2	Ptgs2	chr1:151947253-151955142	Ctrl	TRF1del	OK	0.428757	0.136127	-1.65521	-2.6133	0.00135	0.0290419	yes	3.14968
Irgm1	Irgm1	Irgm1	chr11:48678750-48684848	Ctrl	TRF1del	OK	1.06204	0.338215	-1.65082	-2.85205	0.00045	0.0131131	yes	3.14013
9330159F19Rik	9330159F19Rik	9330159F19Rik	chr10:28931448-28950585	Ctrl	TRF1del	OK	0.563737	0.180069	-1.64647	-2.98956	0.00025	0.00851427	yes	3.13067
Vrk3	Vrk3	Vrk3	chr7:52003998-52032884	Ctrl	TRF1del	OK	15.9371	5.26624	-1.59754	-4.98816	5e-05	0.00246853	yes	3.02628
Mthfd1	Mthfd1	Mthfd1	chr12:77356218-77420807	Ctrl	TRF1del	OK	109.802	38.4896	-1.51236	-6.48853	5e-05	0.00246853	yes	2.85277
Sh2d4b	Sh2d4b	Sh2d4b	chr14:41629156-41706254	Ctrl	TRF1del	OK	3.8364	1.36141	-1.49465	-3.14107	5e-05	0.00246853	yes	2.81796
4930444M15Rik	4930444M15Rik	4930444M15Rik	chr14:76914364-76920662	Ctrl	TRF1del	OK	3.02671	1.07641	-1.49152	-3.18783	5e-05	0.00246853	yes	2.81186
Slc52a3	Slc52a3	Slc52a3	chr2:151822246-151834994	Ctrl	TRF1del	OK	3.65712	1.33778	-1.45087	-3.62187	5e-05	0.00246853	yes	2.73372
Aoah	Aoah	Aoah	chr13:20885981-21116123	Ctrl	TRF1del	OK	6.19697	2.26787	-1.45023	-4.03531	5e-05	0.00246853	yes	2.73251
Slc13a5	Slc13a5	Slc13a5	chr11:72055495-72080106	Ctrl	TRF1del	OK	8.91568	3.39839	-1.39149	-4.43208	5e-05	0.00246853	yes	2.6235
Wdr1	Wdr1	Wdr1	chr5:38918051-38952834	Ctrl	TRF1del	OK	42.5671	16.4063	-1.37549	-5.46672	5e-05	0.00246853	yes	2.59456
Col3a1	Col3a1	Col3a1	chr1:45368382-45406551	Ctrl	TRF1del	OK	0.348352	0.134437	-1.37361	-2.33797	0.00255	0.0452765	yes	2.59119
Sgk2	Sgk2	Sgk2	chr2:162813216-162839875	Ctrl	TRF1del	OK	0.862205	0.33319	-1.37169	-2.32346	0.00165	0.0332544	yes	2.58773
Gpnmb	Gpnmb	Gpnmb	chr6:48986516-49008181	Ctrl	TRF1del	OK	1.61323	0.62788	-1.36139	-3.05132	0.0002	0.00722368	yes	2.56933
Plscr1	Plscr1	Plscr1	chr9:92145031-92167399	Ctrl	TRF1del	OK	22.2347	8.68006	-1.35704	-4.75697	5e-05	0.00246853	yes	2.56158
Gja1	Gja1	Gja1	chr10:56097105-56110225	Ctrl	TRF1del	OK	35.7577	13.9985	-1.35298	-5.29293	5e-05	0.00246853	yes	2.5544
Foxd3	Foxd3	Foxd3	chr4:99322989-99325362	Ctrl	TRF1del	OK	18.7035	7.35536	-1.34644	-4.65874	5e-05	0.00246853	yes	2.54284
Mfsd1	Mfsd1	Mfsd1	chr3:67386689-67408153	Ctrl	TRF1del	OK	48.7408	19.8238	-1.2979	-5.24895	5e-05	0.00246853	yes	2.4587
Mmrn2	Mmrn2	Mmrn2	chr14:35188689-35217472	Ctrl	TRF1del	OK	0.612729	0.249216	-1.29785	-2.36764	0.00145	0.0305234	yes	2.45863
Ptpn22	Ptpn22	Ptpn22	chr3:103663717-103716175	Ctrl	TRF1del	OK	0.885965	0.363304	-1.28607	-2.33319	0.00165	0.0332544	yes	2.43863
Polr2m	Polr2m	Polr2m	chr9:71326243-71333790	Ctrl	TRF1del	OK	130.315	53.9003	-1.27364	-5.42401	5e-05	0.00246853	yes	2.4177
Bmp4	Bmp4	Bmp4	chr14:46999198-47010274	Ctrl	TRF1del	OK	9.19025	3.85759	-1.25241	-3.62323	5e-05	0.00246853	yes	2.38238
Ap1m2	Ap1m2	Ap1m2	chr9:21099900-21116777	Ctrl	TRF1del	OK	3.82487	1.63923	-1.22239	-2.84256	5e-05	0.00246853	yes	2.33333
Pmel	Pmel	Pmel	chr10:128143313-128181112	Ctrl	TRF1del	OK	5.23999	2.26553	-1.20972	-2.32719	0.0024	0.043745	yes	2.31292
Efhb	Efhb	Efhb	chr17:53538213-53602646	Ctrl	TRF1del	OK	2.05047	0.891346	-1.20189	-2.70788	0.0003	0.00978028	yes	2.30042
Aox3	Aox3	Aox3	chr1:58169979-58257296	Ctrl	TRF1del	OK	5.97505	2.5983	-1.20139	-3.82249	5e-05	0.00246853	yes	2.2996
Trim43a	Trim43a	Trim43a	chr9:88475873-88483657	Ctrl	TRF1del	OK	5.61638	2.44462	-1.20003	-3.11541	5e-05	0.00246853	yes	2.29745
Laptm5	Laptm5	Laptm5	chr4:130469248-130492063	Ctrl	TRF1del	OK	16.313	7.1368	-1.19267	-4.09287	5e-05	0.00246853	yes	2.28576
Fgf17	Fgf17	Fgf17	chr14:71036011-71042075	Ctrl	TRF1del	OK	7.29711	3.20239	-1.18818	-3.23519	5e-05	0.00246853	yes	2.27865
Gjb5	Gjb5	Gjb5	chr4:127032052-127035408	Ctrl	TRF1del	OK	6.72971	2.96074	-1.18459	-3.16901	0.00015	0.005933	yes	2.27298
Pou2f3	Pou2f3	Pou2f3	chr9:42932021-43013838	Ctrl	TRF1del	OK	4.44746	1.96908	-1.17546	-3.13772	5e-05	0.00246853	yes	2.25865
Slc29a3	Slc29a3	Slc29a3	chr10:60174819-60215530	Ctrl	TRF1del	OK	7.64284	3.39276	-1.17165	-4.0531	5e-05	0.00246853	yes	2.25269
Pou4f2	Pou4f2	Pou4f2	chr8:80956907-80960551	Ctrl	TRF1del	OK	1.85016	0.825918	-1.16358	-2.65392	0.0004	0.0120659	yes	2.24013
Ccnb1ip1	Ccnb1ip1	Ccnb1ip1	chr14:51408923-51415403	Ctrl	TRF1del	OK	8.22197	3.68903	-1.15624	-3.15911	5e-05	0.00246853	yes	2.22876
Junb	Junb	Junb	chr8:87500807-87502647	Ctrl	TRF1del	OK	8.99574	4.04324	-1.15373	-3.36447	5e-05	0.00246853	yes	2.22488
Id3	Id3	Id3	chr4:135699736-135701307	Ctrl	TRF1del	OK	43.3581	19.5108	-1.15203	-3.93953	5e-05	0.00246853	yes	2.22226
Stmn3	Stmn3	Stmn3	chr2:181041163-181049205	Ctrl	TRF1del	OK	3.90343	1.76433	-1.14563	-2.46544	0.001	0.023542	yes	2.21241
Ppp1r14d	Ppp1r14d	Ppp1r14d	chr2:119043854-119055601	Ctrl	TRF1del	OK	3.48771	1.58025	-1.14213	-2.18505	0.00295	0.0499245	yes	2.20706
Islr2	Islr2	Islr2	chr9:58044103-58056615	Ctrl	TRF1del	OK	2.15684	0.979173	-1.13928	-2.78291	0.00015	0.005933	yes	2.20272
Trh	Trh	Trh	chr6:92192054-92194644	Ctrl	TRF1del	OK	39.4228	17.9772	-1.13286	-4.0395	5e-05	0.00246853	yes	2.19293
Exoc3l	Exoc3l	Exoc3l	chr8:107813823-107819998	Ctrl	TRF1del	OK	6.43681	2.94404	-1.12855	-3.22133	5e-05	0.00246853	yes	2.18639
Snrpg	Snrpg	Snrpg	chr6:86321533-86328896	Ctrl	TRF1del	OK	385.27	176.356	-1.12738	-4.62781	5e-05	0.00246853	yes	2.18462
Gata2	Gata2	Gata2	chr6:88148657-88157026	Ctrl	TRF1del	OK	1.70208	0.784051	-1.11828	-2.50107	0.00055	0.0155324	yes	2.17088
Parp14	Parp14	Parp14	chr16:35832963-35871468	Ctrl	TRF1del	OK	1.62619	0.750708	-1.11517	-3.02598	0.0001	0.00431604	yes	2.16621
Map9	Map9	Map9	chr3:82161993-82199190	Ctrl	TRF1del	OK	1.50159	0.697201	-1.10684	-2.8532	0.0001	0.00431604	yes	2.15374
Gbx2	Gbx2	Gbx2	chr1:91824536-91827751	Ctrl	TRF1del	OK	10.6664	4.95879	-1.10502	-3.4501	5e-05	0.00246853	yes	2.15101
Ei24	Ei24	Ei24	chr9:36586737-36604978	Ctrl	TRF1del	OK	89.2164	42.3668	-1.07437	-4.5416	5e-05	0.00246853	yes	2.10581
Mt2	Mt2	Mt2	chr8:96696517-96697467	Ctrl	TRF1del	OK	526.334	249.971	-1.07422	-4.26996	5e-05	0.00246853	yes	2.10558
Jak3	Jak3	Jak3	chr8:74200281-74214476	Ctrl	TRF1del	OK	8.13869	3.86925	-1.07274	-3.5235	5e-05	0.00246853	yes	2.10343
Trim2	Trim2	Trim2	chr3:83964360-84108697	Ctrl	TRF1del	OK	3.46242	1.6465	-1.07237	-3.37052	5e-05	0.00246853	yes	2.1029
Hist1h2bc	Hist1h2bc	Hist1h2bc	chr13:23776067-23784349	Ctrl	TRF1del	OK	13.1472	6.29989	-1.06136	-2.72278	5e-05	0.00246853	yes	2.08689
Slc1a1	Slc1a1	Slc1a1	chr19:28909655-28988450	Ctrl	TRF1del	OK	4.08951	1.96432	-1.0579	-3.01789	5e-05	0.00246853	yes	2.0819
Wdr81	Wdr81	Wdr81	chr11:75254444-75268219	Ctrl	TRF1del	OK	2.76154	1.32925	-1.05486	-3.19853	5e-05	0.00246853	yes	2.07752
Mgll	Mgll	Mgll	chr6:88674405-88778354	Ctrl	TRF1del	OK	1.27175	0.613765	-1.05105	-2.27753	0.00175	0.0344602	yes	2.07205
Slc4a10	Slc4a10	Slc4a10	chr2:61884571-62164800	Ctrl	TRF1del	OK	1.21219	0.585059	-1.05096	-2.464	0.00065	0.017527	yes	2.07191
Adpgk	Adpgk	Adpgk	chr9:59139378-59164007	Ctrl	TRF1del	OK	36.8704	17.8192	-1.04903	-4.11995	5e-05	0.00246853	yes	2.06914
Hesx1	Hesx1	Hesx1	chr14:27813547-27815511	Ctrl	TRF1del	OK	8.05064	3.89365	-1.04798	-2.70564	0.0002	0.00722368	yes	2.06763
Smdt1	Smdt1	Smdt1	chr15:82176475-82179492	Ctrl	TRF1del	OK	72.096	34.8876	-1.0472	-3.70462	5e-05	0.00246853	yes	2.06652
Sept11	Sept11	Sept11	chr5:93522482-93603984	Ctrl	TRF1del	OK	64.5123	31.5487	-1.03199	-4.45151	5e-05	0.00246853	yes	2.04485
Tlcd1	Tlcd1	Tlcd1	chr11:77991650-77994321	Ctrl	TRF1del	OK	11.8786	5.83148	-1.02643	-2.98418	5e-05	0.00246853	yes	2.03698
Zbed5	Zbed5	Zbed5	chr5:130371592-130379492	Ctrl	TRF1del	OK	6.53683	3.22558	-1.01903	-2.99512	5e-05	0.00246853	yes	2.02656
Pfdn4	Pfdn4	Pfdn4	chr2:170308464-170344570	Ctrl	TRF1del	OK	47.8311	23.6143	-1.01829	-3.54619	5e-05	0.00246853	yes	2.02551
Myd88	Myd88	Myd88	chr9:119245105-119249158	Ctrl	TRF1del	OK	4.61104	2.28639	-1.01202	-2.59482	0.00015	0.005933	yes	2.01673
Arid5b	Arid5b	Arid5b	chr10:67558340-67741474	Ctrl	TRF1del	OK	19.2765	9.56084	-1.01164	-3.92878	5e-05	0.00246853	yes	2.01619
Lama1	Lama1	Lama1	chr17:68046604-68171985	Ctrl	TRF1del	OK	2.09522	1.04781	-0.999721	-3.05602	5e-05	0.00246853	yes	1.99962
Abca1	Abca1	Abca1	chr4:53043660-53172767	Ctrl	TRF1del	OK	1.37884	0.690038	-0.998706	-2.83775	0.0001	0.00431604	yes	1.99821
Irak3	Irak3	Irak3	chr10:119578709-119638593	Ctrl	TRF1del	OK	5.96906	2.98852	-0.99807	-2.95068	5e-05	0.00246853	yes	1.99733
Ddx58	Ddx58	Ddx58	chr4:40150809-40186858	Ctrl	TRF1del	OK	13.7558	6.89838	-0.995707	-3.76671	5e-05	0.00246853	yes	1.99406
Dapp1	Dapp1	Dapp1	chr3:137593969-137644513	Ctrl	TRF1del	OK	3.93033	1.97777	-0.990778	-2.73455	5e-05	0.00246853	yes	1.98725
Wdr45	Wdr45	Wdr45	chrX:7299345-7305327	Ctrl	TRF1del	OK	23.4967	11.8358	-0.989301	-3.40103	5e-05	0.00246853	yes	1.98522
Fmn2	Fmn2	Fmn2	chr1:176431955-176752860	Ctrl	TRF1del	OK	6.96895	3.5136	-0.987991	-3.51182	5e-05	0.00246853	yes	1.98342
Rbm47	Rbm47	Rbm47	chr5:66407787-66543193	Ctrl	TRF1del	OK	6.2275	3.14205	-0.986949	-3.28335	5e-05	0.00246853	yes	1.98199
Coa3	Coa3	Coa3	chr11:101139283-101140262	Ctrl	TRF1del	OK	41.5204	20.9548	-0.986538	-3.29755	5e-05	0.00246853	yes	1.98143
Igf2	Igf2	Igf2	chr7:149836672-149856261	Ctrl	TRF1del	OK	4.4474	2.24633	-0.985395	-2.82698	0.0001	0.00431604	yes	1.97985
Ebf1	Ebf1	Ebf1	chr11:44431601-44821598	Ctrl	TRF1del	OK	1.0978	0.556155	-0.981053	-2.28424	0.0016	0.0325816	yes	1.97391
Bcl3	Bcl3	Bcl3	chr7:20393810-20408104	Ctrl	TRF1del	OK	19.7425	10.0498	-0.974143	-3.36904	5e-05	0.00246853	yes	1.96447
Gm10416	Gm10416	Gm10416	chr5:110262519-110263161	Ctrl	TRF1del	OK	19.195	9.77581	-0.973443	-2.67883	0.0004	0.0120659	yes	1.96352
Hmces	Hmces	Hmces	chr6:87863969-87886607	Ctrl	TRF1del	OK	53.1776	27.1313	-0.97086	-3.71678	5e-05	0.00246853	yes	1.96001
Zscan10	Zscan10	Zscan10	chr17:23737792-23747986	Ctrl	TRF1del	OK	40.6227	20.7261	-0.970837	-3.7931	5e-05	0.00246853	yes	1.95998
Chmp5	Chmp5	Chmp5	chr4:40895585-40912335	Ctrl	TRF1del	OK	48.1026	24.5745	-0.968956	-3.67565	5e-05	0.00246853	yes	1.95742
Slc30a2	Slc30a2	Slc30a2	chr4:133898960-133910399	Ctrl	TRF1del	OK	2.2615	1.15747	-0.966308	-2.37983	0.00105	0.0244258	yes	1.95383
Prmt3	Prmt3	Prmt3	chr7:57033727-57113635	Ctrl	TRF1del	OK	33.6217	17.2179	-0.96548	-3.78694	5e-05	0.00246853	yes	1.95272
Nr5a2	Nr5a2	Nr5a2	chr1:138740160-138857025	Ctrl	TRF1del	OK	21.7539	11.1413	-0.96536	-3.73909	5e-05	0.00246853	yes	1.95255
Git1	Git1	Git1	chr11:77306913-77321276	Ctrl	TRF1del	OK	34.7821	17.9145	-0.957216	-3.89329	5e-05	0.00246853	yes	1.94156
Mitf	Mitf	Mitf	chr6:97757051-97971352	Ctrl	TRF1del	OK	5.74078	2.96413	-0.953637	-3.12349	5e-05	0.00246853	yes	1.93675
A930011O12Rik	A930011O12Rik	A930011O12Rik	chr14:65206951-65212798	Ctrl	TRF1del	OK	1.5425	0.796559	-0.95342	-2.2078	0.00195	0.0372754	yes	1.93645
B4galnt4	B4galnt4	B4galnt4	chr7:148247172-148258018	Ctrl	TRF1del	OK	10.2178	5.28939	-0.94991	-3.1253	5e-05	0.00246853	yes	1.93175
Pros1	Pros1	Pros1	chr16:62854159-62929166	Ctrl	TRF1del	OK	5.98865	3.10132	-0.949346	-2.91821	5e-05	0.00246853	yes	1.931
Zfp780b	Zfp780b	Zfp780b	chr7:28744818-28764176	Ctrl	TRF1del	OK	2.68556	1.39541	-0.944533	-2.74034	0.0002	0.00722368	yes	1.92457
Vdac3	Vdac3	Vdac3	chr8:23687546-23704285	Ctrl	TRF1del	OK	165.916	86.3061	-0.942918	-4.01449	5e-05	0.00246853	yes	1.92241
Ankrd35	Ankrd35	Ankrd35	chr3:96474053-96494957	Ctrl	TRF1del	OK	3.77687	1.96507	-0.942613	-2.72798	0.00025	0.00851427	yes	1.922
Ppm1f	Ppm1f	Ppm1f	chr16:16896561-16927468	Ctrl	TRF1del	OK	13.0101	6.77646	-0.941033	-3.563	5e-05	0.00246853	yes	1.9199
Slc35a5	Slc35a5	Slc35a5	chr16:45139685-45158786	Ctrl	TRF1del	OK	4.76256	2.48563	-0.938127	-2.90981	5e-05	0.00246853	yes	1.91604
D10Wsu102e	D10Wsu102e	D10Wsu102e	chr10:82822965-82831580	Ctrl	TRF1del	OK	19.1227	10.0104	-0.933781	-3.54807	5e-05	0.00246853	yes	1.91028
Nynrin	Nynrin	Nynrin	chr14:56472951-56493573	Ctrl	TRF1del	OK	23.7652	12.4915	-0.927897	-3.8606	5e-05	0.00246853	yes	1.90251
Ifitm1	Ifitm1	Ifitm1	chr7:148153327-148155726	Ctrl	TRF1del	OK	26.5431	13.9626	-0.926775	-2.79628	0.00025	0.00851427	yes	1.90101
Obox6	Obox6	Obox6	chr7:16418598-16425028	Ctrl	TRF1del	OK	28.9658	15.283	-0.922428	-3.22707	5e-05	0.00246853	yes	1.8953
Rnf34	Rnf34	Rnf34	chr5:123300196-123318954	Ctrl	TRF1del	OK	35.2723	18.617	-0.921915	-3.52098	5e-05	0.00246853	yes	1.89463
Hsd17b11	Hsd17b11	Hsd17b11	chr5:104418783-104450815	Ctrl	TRF1del	OK	19.8229	10.4669	-0.921332	-3.15189	5e-05	0.00246853	yes	1.89387
Id1	Id1	Id1	chr2:152561986-152563146	Ctrl	TRF1del	OK	11.426	6.03561	-0.92075	-2.49385	0.00055	0.0155324	yes	1.8931
1700030C10Rik	1700030C10Rik	1700030C10Rik	chr12:20810252-20821640	Ctrl	TRF1del	OK	28.3223	15.0374	-0.913379	-3.27015	5e-05	0.00246853	yes	1.88346
Piga	Piga	Piga	chrX:160857718-160871847	Ctrl	TRF1del	OK	11.0173	5.87593	-0.906888	-3.19656	5e-05	0.00246853	yes	1.87499
Gnl3l	Gnl3l	Gnl3l	chrX:147417675-147451865	Ctrl	TRF1del	OK	34.4504	18.39	-0.905597	-3.77496	5e-05	0.00246853	yes	1.87332
Khdc3	Khdc3	Khdc3	chr9:72950204-72952250	Ctrl	TRF1del	OK	30.7622	16.4423	-0.90375	-3.33511	5e-05	0.00246853	yes	1.87092
Ehmt1	Ehmt1	Ehmt1	chr2:24646288-24775129	Ctrl	TRF1del	OK	23.1036	12.3543	-0.903103	-3.63995	5e-05	0.00246853	yes	1.87009
Tmem70	Tmem70	Tmem70	chr1:16655271-16668356	Ctrl	TRF1del	OK	15.8768	8.49349	-0.902493	-3.00104	5e-05	0.00246853	yes	1.86929
Ddr2	Ddr2	Ddr2	chr1:171899539-172019075	Ctrl	TRF1del	OK	2.69914	1.45223	-0.894234	-2.70019	0.00025	0.00851427	yes	1.85862
Dync1li2	Dync1li2	Dync1li2	chr8:106941573-106966947	Ctrl	TRF1del	OK	20.758	11.2269	-0.886706	-3.52912	5e-05	0.00246853	yes	1.84895
Timm8a1	Timm8a1	Timm8a1	chrX:131071796-131076168	Ctrl	TRF1del	OK	72.0908	39.0703	-0.883743	-3.47687	5e-05	0.00246853	yes	1.84516
Sf3b4	Sf3b4	Sf3b4	chr3:95976472-95981487	Ctrl	TRF1del	OK	131.342	71.355	-0.880242	-3.73492	5e-05	0.00246853	yes	1.84068
Rnf2	Rnf2	Rnf2	chr1:153316535-153347953	Ctrl	TRF1del	OK	64.9411	35.3068	-0.879187	-3.71227	5e-05	0.00246853	yes	1.83934
Sarm1	Sarm1	Sarm1	chr11:78285831-78311256	Ctrl	TRF1del	OK	1.91899	1.04456	-0.877449	-2.34145	0.0013	0.028548	yes	1.83713
Cd84	Cd84	Cd84	chr1:173769827-173820849	Ctrl	TRF1del	OK	40.724	22.2334	-0.873155	-3.5367	5e-05	0.00246853	yes	1.83166
Sec24c	Sec24c	Sec24c	chr14:21493542-21514072	Ctrl	TRF1del	OK	31.3131	17.1415	-0.869278	-3.6067	5e-05	0.00246853	yes	1.82674
Hsph1	Hsph1	Hsph1	chr5:150419419-150438890	Ctrl	TRF1del	OK	134.371	74.2444	-0.855871	-3.74546	5e-05	0.00246853	yes	1.80985
Zfp719	Zfp719	Zfp719	chr7:50834955-50849080	Ctrl	TRF1del	OK	4.14168	2.2894	-0.855245	-2.66585	0.00015	0.005933	yes	1.80907
Cops4	Cops4	Cops4	chr5:100947327-100976821	Ctrl	TRF1del	OK	66.2387	36.6173	-0.855146	-3.46651	5e-05	0.00246853	yes	1.80895
Zfp459	Zfp459	Zfp459	chr13:67506649-67522354	Ctrl	TRF1del	OK	18.5978	10.2822	-0.85498	-3.20747	5e-05	0.00246853	yes	1.80874
Fndc3a	Fndc3a	Fndc3a	chr14:72937759-73109810	Ctrl	TRF1del	OK	15.311	8.47112	-0.85394	-3.39474	5e-05	0.00246853	yes	1.80744
Tsn	Tsn	Tsn	chr1:120195094-120207709	Ctrl	TRF1del	OK	56.0207	31.1405	-0.847167	-3.5393	5e-05	0.00246853	yes	1.79897
Nr0b1	Nr0b1	Nr0b1	chrX:83437113-83441283	Ctrl	TRF1del	OK	65.1278	36.325	-0.842311	-3.38758	5e-05	0.00246853	yes	1.79292
AU015836	AU015836	AU015836	chrX:91213994-91220809	Ctrl	TRF1del	OK	6.51818	3.64006	-0.840508	-2.60323	0.00025	0.00851427	yes	1.79068
Fam129a	Fam129a	Fam129a	chr1:153418502-153566477	Ctrl	TRF1del	OK	21.1928	11.8525	-0.838386	-3.28886	5e-05	0.00246853	yes	1.78804
Zfp101	Zfp101	Zfp101	chr17:33517123-33531582	Ctrl	TRF1del	OK	4.69892	2.63643	-0.833747	-2.35711	0.00135	0.0290419	yes	1.7823
Riok1	Riok1	Riok1	chr13:38128857-38153302	Ctrl	TRF1del	OK	17.0675	9.59093	-0.831506	-3.03226	5e-05	0.00246853	yes	1.77955
Cdkl2	Cdkl2	Cdkl2	chr5:92435099-92472068	Ctrl	TRF1del	OK	4.70517	2.64481	-0.831083	-2.56406	0.0004	0.0120659	yes	1.77902
Pcyt1b	Pcyt1b	Pcyt1b	chrX:90900201-90995287	Ctrl	TRF1del	OK	6.99896	3.94609	-0.826717	-2.80431	5e-05	0.00246853	yes	1.77364
Ifitm3	Ifitm3	Ifitm3	chr7:148195488-148196643	Ctrl	TRF1del	OK	87.3463	49.3112	-0.824831	-3.07268	5e-05	0.00246853	yes	1.77133
Zfp951	Zfp951	Zfp951	chr5:105242186-105289087	Ctrl	TRF1del	OK	36.123	20.4801	-0.818695	-3.25106	5e-05	0.00246853	yes	1.76381
Agtrap	Agtrap	Agtrap	chr4:147451169-147462173	Ctrl	TRF1del	OK	30.2166	17.1713	-0.815337	-3.31494	5e-05	0.00246853	yes	1.75972
Tbx3	Tbx3	Tbx3	chr5:120120870-120134733	Ctrl	TRF1del	OK	43.9042	24.9519	-0.815209	-3.42206	5e-05	0.00246853	yes	1.75955
Acox3	Acox3	Acox3	chr5:35923875-35956450	Ctrl	TRF1del	OK	3.71677	2.11239	-0.81517	-2.38172	0.001	0.023542	yes	1.75951
Ddc	Ddc	Ddc	chr11:11714103-11798147	Ctrl	TRF1del	OK	7.25541	4.12749	-0.813795	-2.28663	0.0014	0.0296986	yes	1.75783
Calcoco2	Calcoco2	Calcoco2	chr11:95960229-95973276	Ctrl	TRF1del	OK	45.0241	25.6297	-0.812882	-3.22615	5e-05	0.00246853	yes	1.75672
Tfeb	Tfeb	Tfeb	chr17:47873985-47929365	Ctrl	TRF1del	OK	9.65906	5.50144	-0.812074	-2.6008	0.00045	0.0131131	yes	1.75573
Fblim1	Fblim1	Fblim1	chr4:141131976-141161967	Ctrl	TRF1del	OK	69.9042	39.887	-0.809461	-3.40929	5e-05	0.00246853	yes	1.75256
Fzd5	Fzd5	Fzd5	chr1:64777131-64784324	Ctrl	TRF1del	OK	24.398	13.9227	-0.809319	-3.40147	5e-05	0.00246853	yes	1.75239
Olig2	Olig2	Olig2	chr16:91225794-91228922	Ctrl	TRF1del	OK	14.9696	8.54949	-0.808129	-2.8003	5e-05	0.00246853	yes	1.75093
Zfp423	Zfp423	Zfp423	chr8:90185708-90483494	Ctrl	TRF1del	OK	5.778	3.31351	-0.802209	-2.66738	0.0002	0.00722368	yes	1.74377
Prrt3	Prrt3	Prrt3	chr6:113443632-113451925	Ctrl	TRF1del	OK	3.61371	2.07279	-0.801908	-2.27659	0.0014	0.0296986	yes	1.7434
Sppl2b	Sppl2b	Sppl2b	chr10:80318019-80331453	Ctrl	TRF1del	OK	4.53151	2.59946	-0.80178	-2.28511	0.0018	0.0349434	yes	1.74325
Lin28a	Lin28a	Lin28a	chr4:133559244-133574731	Ctrl	TRF1del	OK	55.9777	32.1643	-0.79939	-3.3719	5e-05	0.00246853	yes	1.74037
Adap1	Adap1	Adap1	chr5:139747829-139801418	Ctrl	TRF1del	OK	16.2192	9.35071	-0.794554	-2.81224	0.0001	0.00431604	yes	1.73454
Peg3	Peg3	Peg3	chr7:6658670-6683130	Ctrl	TRF1del	OK	28.8765	16.6625	-0.793294	-3.11517	5e-05	0.00246853	yes	1.73302
Ppp1cc	Ppp1cc	Ppp1cc	chr5:122608287-122625278	Ctrl	TRF1del	OK	258.796	149.344	-0.793176	-3.52811	5e-05	0.00246853	yes	1.73289
Ticrr	Ticrr	Ticrr	chr7:86805081-86859072	Ctrl	TRF1del	OK	39.103	22.5666	-0.793088	-3.26155	5e-05	0.00246853	yes	1.73278
Mpzl2	Mpzl2	Mpzl2	chr9:44850426-44862126	Ctrl	TRF1del	OK	21.9206	12.6608	-0.791924	-3.05924	5e-05	0.00246853	yes	1.73138
Pten	Pten	Pten	chr19:32832066-32900650	Ctrl	TRF1del	OK	17.4486	10.0912	-0.790007	-3.26961	5e-05	0.00246853	yes	1.72909
Nars	Nars	Nars	chr18:64659300-64676211	Ctrl	TRF1del	OK	175.772	101.891	-0.786678	-3.46216	5e-05	0.00246853	yes	1.7251
Acpp	Acpp	Acpp	chr9:104190569-104240052	Ctrl	TRF1del	OK	2.83095	1.64821	-0.780389	-2.15377	0.0026	0.04575	yes	1.71759
Arcn1	Arcn1	Arcn1	chr9:44550227-44575891	Ctrl	TRF1del	OK	143.835	83.7768	-0.77979	-3.44556	5e-05	0.00246853	yes	1.71688
Slc39a14	Slc39a14	Slc39a14	chr14:70703273-70751231	Ctrl	TRF1del	OK	12.909	7.5223	-0.779128	-2.95487	5e-05	0.00246853	yes	1.7161
Mrps34	Mrps34	Mrps34	chr17:25032064-25033218	Ctrl	TRF1del	OK	41.3695	24.1786	-0.774838	-2.73083	0.00025	0.00851427	yes	1.711
Bbs1	Bbs1	Bbs1	chr19:4886881-4906627	Ctrl	TRF1del	OK	2.22781	1.30558	-0.770935	-2.17985	0.00295	0.0499245	yes	1.70638
Zfp59	Zfp59	Zfp59	chr7:28623602-28641793	Ctrl	TRF1del	OK	17.6329	10.3634	-0.766772	-2.94483	5e-05	0.00246853	yes	1.70146
Vps4b	Vps4b	Vps4b	chr1:108667364-108693302	Ctrl	TRF1del	OK	38.118	22.414	-0.766073	-3.13077	5e-05	0.00246853	yes	1.70063
1700061G19Rik	1700061G19Rik	1700061G19Rik	chr17:57015055-57028261	Ctrl	TRF1del	OK	20.767	12.212	-0.765989	-2.80761	0.00015	0.005933	yes	1.70054
Mxi1	Mxi1	Mxi1	chr19:53384995-53450300	Ctrl	TRF1del	OK	8.54411	5.0296	-0.764485	-2.76056	5e-05	0.00246853	yes	1.69877
Zbtb45	Zbtb45	Zbtb45	chr7:13591014-13595149	Ctrl	TRF1del	OK	16.3604	9.63184	-0.764322	-2.66575	0.0002	0.00722368	yes	1.69857
Apela	Apela	Apela	chr8:67552315-67561235	Ctrl	TRF1del	OK	21.069	12.428	-0.761522	-2.41022	0.0007	0.0185473	yes	1.69528
Eif4g2	Eif4g2	Eif4g2	chr7:118211498-118226544	Ctrl	TRF1del	OK	293.788	173.319	-0.761343	-3.43732	5e-05	0.00246853	yes	1.69507
Atp9a	Atp9a	Atp9a	chr2:168459937-168567636	Ctrl	TRF1del	OK	14.4845	8.55559	-0.759568	-2.79699	0.0002	0.00722368	yes	1.69299
Klf5	Klf5	Klf5	chr14:99697909-99712628	Ctrl	TRF1del	OK	51.3822	30.3717	-0.758543	-3.00719	5e-05	0.00246853	yes	1.69178
Mapt	Mapt	Mapt	chr11:104092749-104193403	Ctrl	TRF1del	OK	4.42551	2.61632	-0.758306	-2.42342	0.00085	0.0210203	yes	1.6915
Tns3	Tns3	Tns3	chr11:8331654-8564538	Ctrl	TRF1del	OK	36.7581	21.7871	-0.754584	-3.22076	5e-05	0.00246853	yes	1.68715
Pdp2	Pdp2	Pdp2	chr8:107115367-107120749	Ctrl	TRF1del	OK	15.0614	8.9354	-0.753252	-2.80849	5e-05	0.00246853	yes	1.68559
Ncdn	Ncdn	Ncdn	chr4:126420993-126430673	Ctrl	TRF1del	OK	10.6619	6.34047	-0.749799	-2.67456	0.0004	0.0120659	yes	1.68156
Gdpgp1	Gdpgp1	Gdpgp1	chr7:87377778-87386306	Ctrl	TRF1del	OK	4.41282	2.6243	-0.749766	-2.23046	0.0018	0.0349434	yes	1.68152
Dph2	Dph2	Dph2	chr4:117561247-117564608	Ctrl	TRF1del	OK	9.81529	5.84427	-0.748008	-2.44918	0.00045	0.0131131	yes	1.67947
Ptbp2	Ptbp2	Ptbp2	chr3:119421659-119486306	Ctrl	TRF1del	OK	11.6581	6.94454	-0.747385	-2.66441	0.0001	0.00431604	yes	1.67874
Ndufaf2	Ndufaf2	Ndufaf2	chr13:108842782-108948819	Ctrl	TRF1del	OK	43.9874	26.2711	-0.743613	-2.52805	0.00025	0.00851427	yes	1.67436
Zfp36l1	Zfp36l1	Zfp36l1	chr12:81208746-81214000	Ctrl	TRF1del	OK	36.4164	21.7653	-0.74256	-3.00391	5e-05	0.00246853	yes	1.67314
Zzz3	Zzz3	Zzz3	chr3:152058966-152344396	Ctrl	TRF1del	OK	17.8297	10.6572	-0.74245	-3.04065	5e-05	0.00246853	yes	1.67302
Gjb3	Gjb3	Gjb3	chr4:127002478-127008080	Ctrl	TRF1del	OK	54.0664	32.3245	-0.742103	-2.95322	5e-05	0.00246853	yes	1.67261
Kit	Kit	Kit	chr5:75971011-76052746	Ctrl	TRF1del	OK	46.3538	27.8297	-0.736061	-3.14237	5e-05	0.00246853	yes	1.66562
Akr1b8	Akr1b8	Akr1b8	chr6:34304163-34318454	Ctrl	TRF1del	OK	13.9249	8.36437	-0.735336	-2.26559	0.00115	0.0261754	yes	1.66479
Tmem194	Tmem194	Tmem194	chr10:127114120-127138103	Ctrl	TRF1del	OK	12.242	7.36139	-0.733783	-2.47274	0.00035	0.0109176	yes	1.663
Hook2	Hook2	Hook2	chr8:87514493-87527263	Ctrl	TRF1del	OK	23.8594	14.3517	-0.733334	-2.75402	0.00015	0.005933	yes	1.66248
Enc1	Enc1	Enc1	chr13:98011059-98022995	Ctrl	TRF1del	OK	20.7788	12.5292	-0.729818	-2.9159	5e-05	0.00246853	yes	1.65843
Idh1	Idh1	Idh1	chr1:65205189-65233053	Ctrl	TRF1del	OK	66.3584	40.0674	-0.72785	-3.04171	5e-05	0.00246853	yes	1.65617
Crebrf	Crebrf	Crebrf	chr17:26852594-26913571	Ctrl	TRF1del	OK	2.91189	1.7587	-0.727449	-2.33266	0.0007	0.0185473	yes	1.65571
Mras	Mras	Mras	chr9:99285838-99337131	Ctrl	TRF1del	OK	9.01922	5.45476	-0.725485	-2.54492	0.00035	0.0109176	yes	1.65346
Rasgrp2	Rasgrp2	Rasgrp2	chr19:6400582-6415216	Ctrl	TRF1del	OK	7.86175	4.75926	-0.724113	-2.21525	0.00155	0.0318947	yes	1.65188
Nr4a1	Nr4a1	Nr4a1	chr15:101097276-101105225	Ctrl	TRF1del	OK	10.0842	6.11081	-0.722665	-2.37	0.0007	0.0185473	yes	1.65022
Yes1	Yes1	Yes1	chr5:32913543-32989439	Ctrl	TRF1del	OK	47.8053	29.0054	-0.720849	-3.03605	5e-05	0.00246853	yes	1.64815
Zfp383	Zfp383	Zfp383	chr7:30693535-30701832	Ctrl	TRF1del	OK	9.69333	5.882	-0.720685	-2.38168	0.00065	0.017527	yes	1.64796
Elmod2	Elmod2	Elmod2	chr8:85836530-85856385	Ctrl	TRF1del	OK	4.84177	2.94028	-0.719582	-2.34971	0.0009	0.0219405	yes	1.6467
Zfp213	Zfp213	Zfp213	chr17:23693733-23701193	Ctrl	TRF1del	OK	7.57464	4.60127	-0.719146	-2.26358	0.0013	0.028548	yes	1.64621
Gm9855	Gm9855	Gm9855	chr10:82092582-82153395	Ctrl	TRF1del	OK	27.5126	16.7134	-0.719087	-2.3148	0.0015	0.0313834	yes	1.64614
Man1a2	Man1a2	Man1a2	chr3:100366126-100489396	Ctrl	TRF1del	OK	10.7346	6.52157	-0.718973	-2.84726	0.0001	0.00431604	yes	1.64601
Slc25a22	Slc25a22	Slc25a22	chr7:148615647-148623773	Ctrl	TRF1del	OK	8.59404	5.2254	-0.717794	-2.30579	0.00155	0.0318947	yes	1.64467
Zfp882	Zfp882	Zfp882	chr8:74432504-74442750	Ctrl	TRF1del	OK	3.80264	2.3138	-0.716738	-2.28615	0.0016	0.0325816	yes	1.64346
Tfcp2l1	Tfcp2l1	Tfcp2l1	chr1:120524521-120581745	Ctrl	TRF1del	OK	61.3791	37.3931	-0.714975	-3.1706	5e-05	0.00246853	yes	1.64146
Ywhag	Ywhag	Ywhag	chr5:136384248-136410511	Ctrl	TRF1del	OK	189.925	116.081	-0.710299	-3.16341	5e-05	0.00246853	yes	1.63614
Mep1b	Mep1b	Mep1b	chr18:21230844-21258700	Ctrl	TRF1del	OK	37.8107	23.1329	-0.708849	-2.77164	0.0001	0.00431604	yes	1.6345
Mt1	Mt1	Mt1	chr8:96702988-96704227	Ctrl	TRF1del	OK	232.727	142.54	-0.707269	-2.76175	0.0001	0.00431604	yes	1.63271
Spry4	Spry4	Spry4	chr18:38745918-38760922	Ctrl	TRF1del	OK	14.778	9.05431	-0.706778	-2.65781	0.00015	0.005933	yes	1.63215
Kpna2	Kpna2	Kpna2	chr11:106849942-106860839	Ctrl	TRF1del	OK	311.272	190.839	-0.705815	-3.14289	5e-05	0.00246853	yes	1.63107
Aurka	Aurka	Aurka	chr2:172181689-172196070	Ctrl	TRF1del	OK	86.0465	52.8466	-0.703304	-2.95819	5e-05	0.00246853	yes	1.62823
Rnf125	Rnf125	Rnf125	chr18:21103125-21142349	Ctrl	TRF1del	OK	21.1316	13.0301	-0.697551	-2.35237	0.0012	0.0268241	yes	1.62175
Slc7a3	Slc7a3	Slc7a3	chrX:98274559-98280691	Ctrl	TRF1del	OK	83.7786	51.6698	-0.69726	-2.93856	5e-05	0.00246853	yes	1.62142
H19	H19	H19	chr7:149761436-149764051	Ctrl	TRF1del	OK	55.3377	34.1884	-0.694755	-2.66948	5e-05	0.00246853	yes	1.61861
Knop1	Knop1	Knop1	chr7:125985731-126138725	Ctrl	TRF1del	OK	44.0119	27.1946	-0.694575	-2.8036	5e-05	0.00246853	yes	1.61841
Trim6	Trim6	Trim6	chr7:111367308-111383666	Ctrl	TRF1del	OK	74.5061	46.0495	-0.694173	-3.00221	5e-05	0.00246853	yes	1.61796
Smpdl3b	Smpdl3b	Smpdl3b	chr4:132288880-132313086	Ctrl	TRF1del	OK	15.4043	9.52337	-0.693792	-2.35001	0.00095	0.022875	yes	1.61753
Tet2	Tet2	Tet2	chr3:133126640-133207354	Ctrl	TRF1del	OK	21.145	13.0849	-0.692414	-2.86302	5e-05	0.00246853	yes	1.61598
B630005N14Rik	B630005N14Rik	B630005N14Rik	chr6:13575674-13627966	Ctrl	TRF1del	OK	8.27943	5.1235	-0.6924	-2.42855	0.00075	0.0192767	yes	1.61597
Rian	Rian	Rian	chr12:110842154-110899921	Ctrl	TRF1del	OK	8.36067	5.19285	-0.687093	-2.32869	0.001	0.023542	yes	1.61003
Zfp936	Zfp936	Zfp936	chr7:50432957-50447479	Ctrl	TRF1del	OK	39.1358	24.3458	-0.684816	-2.7586	0.0001	0.00431604	yes	1.6075
Lmna	Lmna	Lmna	chr3:88285069-88307274	Ctrl	TRF1del	OK	12.5223	7.79277	-0.684292	-2.20683	0.0018	0.0349434	yes	1.60691
Wdr55	Wdr55	Wdr55	chr18:36919892-36925868	Ctrl	TRF1del	OK	44.3953	27.676	-0.681772	-2.24492	0.0024	0.043745	yes	1.60411
Wbp1l	Wbp1l	Wbp1l	chr19:46673595-46731879	Ctrl	TRF1del	OK	17.0495	10.6441	-0.679676	-2.6102	0.00015	0.005933	yes	1.60178
Itpk1	Itpk1	Itpk1	chr12:103806792-103943079	Ctrl	TRF1del	OK	54.6463	34.2002	-0.676122	-2.78513	0.0001	0.00431604	yes	1.59784
Atg2a	Atg2a	Atg2a	chr19:6241667-6262304	Ctrl	TRF1del	OK	18.7514	11.74	-0.67556	-2.76002	5e-05	0.00246853	yes	1.59722
Zfp771	Zfp771	Zfp771	chr7:134388039-134398315	Ctrl	TRF1del	OK	14.0399	8.79081	-0.675464	-2.06951	0.00295	0.0499245	yes	1.59711
Zfp160	Zfp160	Zfp160	chr17:21145904-21165820	Ctrl	TRF1del	OK	6.09065	3.81399	-0.675296	-2.19301	0.0023	0.0424294	yes	1.59692
Bzw1	Bzw1	Bzw1	chr1:58449979-58463392	Ctrl	TRF1del	OK	303.728	190.91	-0.66989	-3.00579	5e-05	0.00246853	yes	1.59095
Pafah1b2	Pafah1b2	Pafah1b2	chr9:45773393-45792954	Ctrl	TRF1del	OK	18.9096	11.8859	-0.669869	-2.6476	0.0002	0.00722368	yes	1.59093
Helb	Helb	Helb	chr10:118891089-119550021	Ctrl	TRF1del	OK	22.2428	13.9866	-0.669286	-2.65004	0.00025	0.00851427	yes	1.59029
Ptges	Ptges	Ptges	chr2:30744990-30758817	Ctrl	TRF1del	OK	5.87205	3.69696	-0.667525	-2.15143	0.0021	0.0394829	yes	1.58835
Sphk2	Sphk2	Sphk2	chr7:52960616-52973372	Ctrl	TRF1del	OK	12.0007	7.56073	-0.666517	-2.35475	0.0007	0.0185473	yes	1.58724
Ctnnal1	Ctnnal1	Ctnnal1	chr4:56823806-56878083	Ctrl	TRF1del	OK	52.9176	33.598	-0.655373	-2.77674	5e-05	0.00246853	yes	1.57502
Cep128	Cep128	Cep128	chr12:92236931-92786285	Ctrl	TRF1del	OK	4.97994	3.17927	-0.647433	-2.12991	0.0028	0.0483396	yes	1.56638
Zfp715	Zfp715	Zfp715	chr7:50551892-50568631	Ctrl	TRF1del	OK	7.66839	4.89846	-0.646596	-2.24647	0.00175	0.0344602	yes	1.56547
Gm14322	Gm14322	Gm14322	chr2:177493992-177507980	Ctrl	TRF1del	OK	15.6712	10.0117	-0.646428	-2.4634	0.00035	0.0109176	yes	1.56529
Sec23a	Sec23a	Sec23a	chr12:60059370-60113004	Ctrl	TRF1del	OK	25.9522	16.6503	-0.640309	-2.59846	0.0001	0.00431604	yes	1.55866
Tmco1	Tmco1	Tmco1	chr1:169238800-169264109	Ctrl	TRF1del	OK	15.074	9.67792	-0.63929	-2.47148	0.0005	0.0143868	yes	1.55757
Zfp345	Zfp345	Zfp345	chr2:150296726-150310799	Ctrl	TRF1del	OK	8.98977	5.784	-0.636217	-2.08606	0.00295	0.0499245	yes	1.55425
Tssc1	Tssc1	Tssc1	chr12:29436692-29552356	Ctrl	TRF1del	OK	14.742	9.48508	-0.6362	-2.1112	0.0025	0.0448529	yes	1.55423
Mrpl36	Mrpl36	Mrpl36	chr13:73468456-73469626	Ctrl	TRF1del	OK	42.7865	27.5554	-0.634823	-2.27617	0.0017	0.0339629	yes	1.55274
Hipk3	Hipk3	Hipk3	chr2:104266638-104334646	Ctrl	TRF1del	OK	3.81086	2.45704	-0.633191	-2.17003	0.00225	0.0418445	yes	1.551
Cbx7	Cbx7	Cbx7	chr15:79746236-79763076	Ctrl	TRF1del	OK	45.6752	29.4684	-0.632242	-2.5953	0.00045	0.0131131	yes	1.54997
Wdr7	Wdr7	Wdr7	chr18:63868348-64149413	Ctrl	TRF1del	OK	4.695	3.02939	-0.632099	-2.21866	0.0021	0.0394829	yes	1.54982
Snapc1	Snapc1	Snapc1	chr12:75065516-75085807	Ctrl	TRF1del	OK	18.2812	11.8309	-0.627802	-2.25514	0.00185	0.035712	yes	1.54521
Zfp57	Zfp57	Zfp57	chr17:37138107-37147674	Ctrl	TRF1del	OK	226.434	146.747	-0.625757	-2.69262	0.00015	0.005933	yes	1.54302
Tbc1d13	Tbc1d13	Tbc1d13	chr2:29989390-30007533	Ctrl	TRF1del	OK	54.6012	35.4158	-0.624539	-2.63348	0.0002	0.00722368	yes	1.54172
Ttn	Ttn	Ttn	chr2:76542040-76820604	Ctrl	TRF1del	OK	0.722475	0.468711	-0.624248	-2.36395	0.00115	0.0261754	yes	1.54141
Gtf3c4	Gtf3c4	Gtf3c4	chr2:28677819-28695880	Ctrl	TRF1del	OK	17.3031	11.2388	-0.622534	-2.58696	0.0001	0.00431604	yes	1.53959
Atp6ap2	Atp6ap2	Atp6ap2	chrX:12164884-12194177	Ctrl	TRF1del	OK	49.4545	32.1254	-0.622386	-2.54688	0.0003	0.00978028	yes	1.53942
Imp4	Imp4	Imp4	chr1:34496673-34502592	Ctrl	TRF1del	OK	55.9394	36.3567	-0.621644	-2.54552	0.0003	0.00978028	yes	1.53863
Slc7a1	Slc7a1	Slc7a1	chr5:149138985-149211480	Ctrl	TRF1del	OK	28.528	18.5726	-0.619202	-2.6331	0.0001	0.00431604	yes	1.53603
Terf2ip	Terf2ip	Terf2ip	chr8:114535258-114544428	Ctrl	TRF1del	OK	11.0468	7.19626	-0.618315	-2.22675	0.00155	0.0318947	yes	1.53508
Trappc11	Trappc11	Trappc11	chr8:48575481-48618824	Ctrl	TRF1del	OK	27.1606	17.6942	-0.61824	-2.53152	0.0003	0.00978028	yes	1.535
Sat1	Sat1	Sat1	chrX:151647668-151650992	Ctrl	TRF1del	OK	37.1211	24.1878	-0.617956	-2.24158	0.00155	0.0318947	yes	1.5347
Spry2	Spry2	Spry2	chr14:106291163-106296036	Ctrl	TRF1del	OK	56.3057	36.7002	-0.617493	-2.52027	0.00025	0.00851427	yes	1.53421
Sgk1	Sgk1	Sgk1	chr10:21601989-21719708	Ctrl	TRF1del	OK	172.718	112.683	-0.61615	-2.69798	0.00015	0.005933	yes	1.53278
Klf8	Klf8	Klf8	chrX:149672587-149830677	Ctrl	TRF1del	OK	12.8455	8.38311	-0.615703	-2.3323	0.001	0.023542	yes	1.53231
Nedd8	Nedd8	Nedd8	chr14:56281103-56290743	Ctrl	TRF1del	OK	155.933	101.853	-0.614439	-2.46633	0.00035	0.0109176	yes	1.53096
Cyp2b23	Cyp2b23	Cyp2b23	chr7:27450245-27471449	Ctrl	TRF1del	OK	20.7487	13.5598	-0.613681	-2.23185	0.00155	0.0318947	yes	1.53016
Zmym1	Zmym1	Zmym1	chr4:126724337-126738376	Ctrl	TRF1del	OK	51.2504	33.537	-0.611809	-2.59381	0.00035	0.0109176	yes	1.52817
Rangrf	Rangrf	Rangrf	chr11:68781632-68788687	Ctrl	TRF1del	OK	66.2722	43.4122	-0.610303	-2.22033	0.001	0.023542	yes	1.52658
Setdb1	Setdb1	Setdb1	chr3:95119173-95161124	Ctrl	TRF1del	OK	47.7941	31.309	-0.610258	-2.27014	0.0012	0.0268241	yes	1.52653
Mcph1	Mcph1	Mcph1	chr8:18595172-18803188	Ctrl	TRF1del	OK	24.6588	16.1759	-0.608252	-2.46116	0.0004	0.0120659	yes	1.52442
Sall4	Sall4	Sall4	chr2:168573831-168592701	Ctrl	TRF1del	OK	93.1141	61.0854	-0.608172	-2.59399	0.00025	0.00851427	yes	1.52433
Ildr1	Ildr1	Ildr1	chr16:36694063-36726890	Ctrl	TRF1del	OK	12.2377	8.03534	-0.606903	-2.14753	0.0027	0.0469677	yes	1.52298
Eri1	Eri1	Eri1	chr8:36528318-36558587	Ctrl	TRF1del	OK	28.0105	18.4125	-0.605283	-2.51221	0.0001	0.00431604	yes	1.52128
Tdh	Tdh	Tdh	chr14:64111183-64127929	Ctrl	TRF1del	OK	254.126	167.133	-0.604543	-2.65731	0.0002	0.00722368	yes	1.5205
Bcl2l13	Bcl2l13	Bcl2l13	chr6:120786247-120842860	Ctrl	TRF1del	OK	9.32736	6.13497	-0.604412	-2.33704	0.0015	0.0313834	yes	1.52036
Gpc4	Gpc4	Gpc4	chrX:49406194-49518100	Ctrl	TRF1del	OK	27.4215	18.0397	-0.604128	-2.32743	0.00105	0.0244258	yes	1.52006
Gm20362	Gm20362	Gm20362	chr6:78982035-78985863	Ctrl	TRF1del	OK	32.5415	21.4412	-0.601895	-2.34111	0.00075	0.0192767	yes	1.51771
Xiap	Xiap	Xiap	chrX:39421012-39462841	Ctrl	TRF1del	OK	13.7509	9.06159	-0.601692	-2.40139	0.00085	0.0210203	yes	1.51749
Nfu1	Nfu1	Nfu1	chr6:86959829-86978455	Ctrl	TRF1del	OK	74.2969	49.0884	-0.597921	-2.33538	0.0008	0.0201838	yes	1.51353
Flnb	Flnb	Flnb	chr14:8650470-8784101	Ctrl	TRF1del	OK	42.8217	28.2986	-0.597611	-2.64299	0.0002	0.00722368	yes	1.51321
Jam2	Jam2	Jam2	chr16:84774367-84826620	Ctrl	TRF1del	OK	38.6291	25.5552	-0.596071	-2.47274	0.0006	0.0166028	yes	1.51159
Ndor1	Ndor1	Ndor1	chr2:25100332-25110934	Ctrl	TRF1del	OK	12.7353	8.42901	-0.595393	-2.2597	0.0012	0.0268241	yes	1.51089
Pgap1	Pgap1	Pgap1	chr1:54529843-54614528	Ctrl	TRF1del	OK	4.28818	2.83936	-0.594798	-2.1862	0.00265	0.0463328	yes	1.51026
Ppp3r1	Ppp3r1	Ppp3r1	chr11:17059300-17100383	Ctrl	TRF1del	OK	44.0023	29.1789	-0.592654	-2.44076	0.0004	0.0120659	yes	1.50802
Lrrc34	Lrrc34	Lrrc34	chr3:30523188-30571353	Ctrl	TRF1del	OK	25.1562	16.6929	-0.591684	-2.06853	0.0024	0.043745	yes	1.507
Setx	Setx	Setx	chr2:28980511-29037991	Ctrl	TRF1del	OK	54.2533	36.0044	-0.591537	-2.62618	0.00015	0.005933	yes	1.50685
Calcoco1	Calcoco1	Calcoco1	chr15:102537207-102552609	Ctrl	TRF1del	OK	15.2026	10.1134	-0.588051	-2.14254	0.0025	0.0448529	yes	1.50321
Lap3	Lap3	Lap3	chr5:45884612-45903930	Ctrl	TRF1del	OK	159.145	106.035	-0.585805	-2.55746	0.00045	0.0131131	yes	1.50087
Pdha1	Pdha1	Pdha1	chrX:156426364-156576268	Ctrl	TRF1del	OK	129.49	86.4352	-0.583145	-2.50051	0.00045	0.0131131	yes	1.49812
Tyw1	Tyw1	Tyw1	chr5:130731488-130817437	Ctrl	TRF1del	OK	19.7883	13.2383	-0.579927	-2.22834	0.00165	0.0332544	yes	1.49478
Epha4	Epha4	Epha4	chr1:77363759-77511663	Ctrl	TRF1del	OK	15.8776	10.6374	-0.577846	-2.31776	0.0006	0.0166028	yes	1.49262
Spp1	Spp1	Spp1	chr5:104864129-104870072	Ctrl	TRF1del	OK	484.704	324.787	-0.577607	-2.56851	0.0003	0.00978028	yes	1.49238
Xpot	Xpot	Xpot	chr10:121024435-121063372	Ctrl	TRF1del	OK	52.9411	35.5176	-0.575852	-2.50632	0.00015	0.005933	yes	1.49056
Klhl22	Klhl22	Klhl22	chr16:17759713-17793475	Ctrl	TRF1del	OK	51.6823	34.7279	-0.573574	-2.37539	0.00065	0.017527	yes	1.48821
Zbtb43	Zbtb43	Zbtb43	chr2:33305807-33324052	Ctrl	TRF1del	OK	17.3423	11.6581	-0.572963	-2.29766	0.00115	0.0261754	yes	1.48758
Slc35a4	Slc35a4	Slc35a4	chr18:36830812-36843516	Ctrl	TRF1del	OK	26.5889	17.8885	-0.571798	-2.09389	0.0029	0.0495672	yes	1.48637
Sod2	Sod2	Sod2	chr17:13200704-13210985	Ctrl	TRF1del	OK	53.3154	35.8875	-0.571069	-2.42949	0.0006	0.0166028	yes	1.48563
Nid1	Nid1	Nid1	chr13:13529868-13604542	Ctrl	TRF1del	OK	38.7762	26.1515	-0.568279	-2.44023	0.0006	0.0166028	yes	1.48275
Rraga	Rraga	Rraga	chr4:86221576-86223187	Ctrl	TRF1del	OK	52.6968	35.551	-0.567823	-2.25885	0.0018	0.0349434	yes	1.48229
Zfp850	Zfp850	Zfp850	chr7:28769489-28799134	Ctrl	TRF1del	OK	9.21805	6.23068	-0.565071	-2.1678	0.00195	0.0372754	yes	1.47946
2410127L17Rik	2410127L17Rik	2410127L17Rik	chr19:18745269-18779282	Ctrl	TRF1del	OK	100.118	67.7214	-0.56402	-2.40722	0.00045	0.0131131	yes	1.47838
Nub1	Nub1	Nub1	chr5:24191632-24216373	Ctrl	TRF1del	OK	41.3409	27.9899	-0.562662	-2.33306	0.0011	0.0253739	yes	1.47699
Tet1	Tet1	Tet1	chr10:62267317-62342762	Ctrl	TRF1del	OK	39.7741	26.9538	-0.561341	-2.47702	0.0004	0.0120659	yes	1.47564
Smad7	Smad7	Smad7	chr18:75527018-75555588	Ctrl	TRF1del	OK	15.5868	10.5726	-0.559993	-2.14402	0.00215	0.0402027	yes	1.47426
Avl9	Avl9	Avl9	chr6:56664898-56711905	Ctrl	TRF1del	OK	9.52315	6.46806	-0.558106	-2.15869	0.00225	0.0418445	yes	1.47233
Syf2	Syf2	Syf2	chr4:134486894-134493452	Ctrl	TRF1del	OK	41.279	28.0683	-0.556468	-2.09788	0.00255	0.0452765	yes	1.47066
Lypla1	Lypla1	Lypla1	chr1:4797973-4836816	Ctrl	TRF1del	OK	100.943	68.6404	-0.556409	-2.39588	0.00095	0.022875	yes	1.47061
Mcf2	Mcf2	Mcf2	chrX:57309132-57432266	Ctrl	TRF1del	OK	16.5223	11.2456	-0.555059	-2.15375	0.0023	0.0424294	yes	1.46922
Gm13154	Gm13154	Gm13154	chr4:146927385-146959310	Ctrl	TRF1del	OK	66.8053	45.5477	-0.552583	-2.32352	0.00115	0.0261754	yes	1.46671
Trim28	Trim28	Trim28	chr7:13609500-13616381	Ctrl	TRF1del	OK	631.633	431.068	-0.55117	-2.48968	0.00035	0.0109176	yes	1.46527
Cdt1	Cdt1	Cdt1	chr8:125091914-125097030	Ctrl	TRF1del	OK	109.047	74.4991	-0.549662	-2.36105	0.0008	0.0201838	yes	1.46374
Pnp	Pnp	Pnp	chr14:51563977-51573087	Ctrl	TRF1del	OK	35.2889	24.1533	-0.546993	-2.20866	0.00235	0.0431777	yes	1.46104
Zdbf2	Zdbf2	Zdbf2	chr1:63229144-63361149	Ctrl	TRF1del	OK	9.37596	6.43339	-0.543388	-2.19093	0.00155	0.0318947	yes	1.45739
Isg20l2	Isg20l2	Isg20l2	chr3:87734235-87744608	Ctrl	TRF1del	OK	42.6968	29.3105	-0.542707	-2.22826	0.00165	0.0332544	yes	1.45671
Heatr3	Heatr3	Heatr3	chr8:90661783-90695842	Ctrl	TRF1del	OK	48.7858	33.5173	-0.541556	-2.25113	0.00155	0.0318947	yes	1.45554
Syde2	Syde2	Syde2	chr3:145650833-145684684	Ctrl	TRF1del	OK	14.5866	10.0308	-0.540206	-2.14544	0.0025	0.0448529	yes	1.45418
Anapc7	Anapc7	Anapc7	chr5:122872452-122894920	Ctrl	TRF1del	OK	30.7314	21.1479	-0.539196	-2.15674	0.00215	0.0402027	yes	1.45317
Dnmt3b	Dnmt3b	Dnmt3b	chr2:153475184-153513466	Ctrl	TRF1del	OK	65.1677	45.011	-0.533882	-2.28221	0.00125	0.0276268	yes	1.44782
Snrnp200	Snrnp200	Snrnp200	chr2:127034139-127066187	Ctrl	TRF1del	OK	73.0579	50.5428	-0.531535	-2.35287	0.001	0.023542	yes	1.44547
Gins4	Gins4	Gins4	chr8:24337081-24348140	Ctrl	TRF1del	OK	73.6298	50.9546	-0.531077	-2.14888	0.00265	0.0463328	yes	1.44501
Naf1	Naf1	Naf1	chr8:69384115-69414463	Ctrl	TRF1del	OK	39.6918	27.4707	-0.530945	-2.17749	0.00215	0.0402027	yes	1.44488
Hnrnpd	Hnrnpd	Hnrnpd	chr5:100384953-100407957	Ctrl	TRF1del	OK	77.3504	53.5435	-0.530696	-2.35372	0.0003	0.00978028	yes	1.44463
Rcn1	Rcn1	Rcn1	chr2:105226104-105239476	Ctrl	TRF1del	OK	80.5535	55.8835	-0.527525	-2.27164	0.00125	0.0276268	yes	1.44145
Prdx2	Prdx2	Prdx2	chr8:87493546-87498212	Ctrl	TRF1del	OK	254.773	176.834	-0.526812	-2.26565	0.00155	0.0318947	yes	1.44075
Brd3	Brd3	Brd3	chr2:27301100-27331193	Ctrl	TRF1del	OK	27.4224	19.0361	-0.526617	-2.19789	0.00155	0.0318947	yes	1.44055
Surf6	Surf6	Surf6	chr2:26746291-26758333	Ctrl	TRF1del	OK	33.8382	23.5363	-0.523765	-2.09301	0.00245	0.0443034	yes	1.4377
Tdgf1	Tdgf1	Tdgf1	chr9:110842111-110848662	Ctrl	TRF1del	OK	386.127	268.835	-0.522351	-2.27028	0.00135	0.0290419	yes	1.4363
Ints5	Ints5	Ints5	chr19:8967476-8972380	Ctrl	TRF1del	OK	30.0675	20.986	-0.518776	-2.0917	0.00275	0.0476562	yes	1.43274
Cnot6	Cnot6	Cnot6	chr11:49484998-49526224	Ctrl	TRF1del	OK	22.3834	15.6714	-0.514297	-2.10316	0.0028	0.0483396	yes	1.4283
5730507C01Rik	5730507C01Rik	5730507C01Rik	chr12:18521315-18542060	Ctrl	TRF1del	OK	80.7761	56.62	-0.512616	-2.17641	0.002	0.0379668	yes	1.42664
Sar1a	Sar1a	Sar1a	chr10:61143068-61156045	Ctrl	TRF1del	OK	50.9972	35.7764	-0.511413	-2.11575	0.00225	0.0418445	yes	1.42544
Nufip2	Nufip2	Nufip2	chr11:77499640-77531468	Ctrl	TRF1del	OK	31.6517	22.2352	-0.509438	-2.21141	0.00145	0.0305234	yes	1.4235
Nudt4	Nudt4	Nudt4	chr10:95009640-95026801	Ctrl	TRF1del	OK	124.456	87.5383	-0.507652	-2.22892	0.0014	0.0296986	yes	1.42173
Ipmk	Ipmk	Ipmk	chr10:70810540-70848633	Ctrl	TRF1del	OK	32.2475	22.7295	-0.504623	-2.1299	0.00255	0.0452765	yes	1.41875
Sae1	Sae1	Sae1	chr7:16905584-16973245	Ctrl	TRF1del	OK	128.943	91.9543	-0.487748	-2.10812	0.00295	0.0499245	yes	1.40225
Ptprf	Ptprf	Ptprf	chr4:117880817-117964002	Ctrl	TRF1del	OK	26.2274	37.325	0.509071	2.20321	0.00215	0.0402027	yes	1.42313
Map1b	Map1b	Map1b	chr13:100191418-100286557	Ctrl	TRF1del	OK	6.29859	9.04776	0.522532	2.13285	0.0019	0.0365231	yes	1.43647
Jund	Jund	Jund	chr8:73221637-73224515	Ctrl	TRF1del	OK	35.7233	51.3882	0.524571	2.18339	0.00225	0.0418445	yes	1.43851
Smurf2	Smurf2	Smurf2	chr11:106681377-106782029	Ctrl	TRF1del	OK	12.4357	17.9911	0.532802	2.14811	0.0026	0.04575	yes	1.44673
Btbd1	Btbd1	Btbd1	chr7:88936959-88974317	Ctrl	TRF1del	OK	23.167	33.6248	0.537453	2.16755	0.00195	0.0372754	yes	1.45141
Pdk1	Pdk1	Pdk1	chr2:71711280-71741915	Ctrl	TRF1del	OK	16.5529	24.0279	0.537628	2.20599	0.0021	0.0394829	yes	1.45158
Acsf2	Acsf2	Acsf2	chr11:94418415-94463100	Ctrl	TRF1del	OK	15.2659	22.2389	0.542779	2.10349	0.0029	0.0495672	yes	1.45677
Neat1	Neat1	Neat1	chr19:5842301-5845478	Ctrl	TRF1del	OK	23.9567	34.912	0.543295	2.21067	0.0015	0.0313834	yes	1.4573
Oxct1	Oxct1	Oxct1	chr15:3970110-4105344	Ctrl	TRF1del	OK	20.3828	29.7088	0.543538	2.19782	0.0026	0.04575	yes	1.45754
Fstl1	Fstl1	Fstl1	chr16:37777140-37836602	Ctrl	TRF1del	OK	18.0409	26.4282	0.550804	2.21941	0.00175	0.0344602	yes	1.4649
Gipc1	Gipc1	Gipc1	chr8:86176576-86188688	Ctrl	TRF1del	OK	69.4425	101.904	0.553321	2.32527	0.00095	0.022875	yes	1.46746
Serpinh1	Serpinh1	Serpinh1	chr7:106493884-106501749	Ctrl	TRF1del	OK	38.9741	57.9068	0.571219	2.33511	0.00075	0.0192767	yes	1.48578
Gclc	Gclc	Gclc	chr9:77602341-77642296	Ctrl	TRF1del	OK	17.4311	25.9122	0.571968	2.28256	0.00115	0.0261754	yes	1.48655
Whsc1	Whsc1	Whsc1	chr5:34185760-34240615	Ctrl	TRF1del	OK	11.3303	16.8512	0.572659	2.32844	0.0009	0.0219405	yes	1.48727
Tob1	Tob1	Tob1	chr11:94072767-94076806	Ctrl	TRF1del	OK	18.278	27.1884	0.572881	2.20644	0.00125	0.0276268	yes	1.48749
Igf1r	Igf1r	Igf1r	chr7:75097142-75378553	Ctrl	TRF1del	OK	3.21264	4.78948	0.576107	2.19233	0.00175	0.0344602	yes	1.49082
Ccdc88a	Ccdc88a	Ccdc88a	chr11:29274171-29410808	Ctrl	TRF1del	OK	5.60881	8.37549	0.578479	2.26932	0.00165	0.0332544	yes	1.49327
Flot2	Flot2	Flot2	chr11:77851442-77873934	Ctrl	TRF1del	OK	15.1291	22.6009	0.579061	2.21158	0.00185	0.035712	yes	1.49387
Pcnx	Pcnx	Pcnx	chr12:82961016-83101911	Ctrl	TRF1del	OK	3.49217	5.21895	0.579634	2.23508	0.0016	0.0325816	yes	1.49447
Rps6ka3	Rps6ka3	Rps6ka3	chrX:155693713-155806176	Ctrl	TRF1del	OK	7.25504	10.852	0.580907	2.29666	0.00125	0.0276268	yes	1.49579
Cnot6l	Cnot6l	Cnot6l	chr5:96499351-96591009	Ctrl	TRF1del	OK	4.21795	6.33273	0.586285	2.20663	0.00155	0.0318947	yes	1.50138
Slc7a2	Slc7a2	Slc7a2	chr8:41947720-42007424	Ctrl	TRF1del	OK	3.77762	5.67409	0.586911	2.16084	0.0016	0.0325816	yes	1.50203
Sord	Sord	Sord	chr2:122060574-122091073	Ctrl	TRF1del	OK	14.6054	21.979	0.58962	2.19588	0.0023	0.0424294	yes	1.50485
Ephb4	Ephb4	Ephb4	chr5:137791336-137815750	Ctrl	TRF1del	OK	9.93574	14.9921	0.5935	2.29399	0.0012	0.0268241	yes	1.50891
Itm2c	Itm2c	Itm2c	chr1:87791084-87805273	Ctrl	TRF1del	OK	13.9281	21.0268	0.594226	2.16681	0.0026	0.04575	yes	1.50967
Prtg	Prtg	Prtg	chr9:72655080-72765114	Ctrl	TRF1del	OK	3.10599	4.69054	0.5947	2.1525	0.00275	0.0476562	yes	1.51016
Kif1c	Kif1c	Kif1c	chr11:70514049-70545472	Ctrl	TRF1del	OK	5.33177	8.05546	0.595352	2.24646	0.0013	0.028548	yes	1.51084
Plcg2	Plcg2	Plcg2	chr8:120022190-120159042	Ctrl	TRF1del	OK	17.4745	26.4588	0.598494	2.44183	0.0009	0.0219405	yes	1.51414
Traf3	Traf3	Traf3	chr12:112404580-112505366	Ctrl	TRF1del	OK	3.74265	5.67084	0.599504	2.18099	0.00135	0.0290419	yes	1.51519
Smc1b	Smc1b	Smc1b	chr15:84895118-84962387	Ctrl	TRF1del	OK	12.1166	18.412	0.603669	2.36185	0.0012	0.0268241	yes	1.51957
Itga5	Itga5	Itga5	chr15:103174717-103197179	Ctrl	TRF1del	OK	25.7226	39.114	0.604652	2.53039	0.00045	0.0131131	yes	1.52061
Col9a2	Col9a2	Col9a2	chr4:120712170-120727930	Ctrl	TRF1del	OK	7.60795	11.5909	0.607415	2.09813	0.00175	0.0344602	yes	1.52352
Elavl2	Elavl2	Elavl2	chr4:90917456-91066675	Ctrl	TRF1del	OK	6.60309	10.0863	0.61119	2.18675	0.00175	0.0344602	yes	1.52751
Tob2	Tob2	Tob2	chr15:81678699-81688756	Ctrl	TRF1del	OK	8.68148	13.2878	0.614088	2.31595	0.00105	0.0244258	yes	1.53059
Sohlh2	Sohlh2	Sohlh2	chr3:54985965-55013879	Ctrl	TRF1del	OK	33.4778	51.2841	0.615306	2.51025	0.00025	0.00851427	yes	1.53188
Cyct	Cyct	Cyct	chr2:76191999-76198505	Ctrl	TRF1del	OK	52.4041	80.5386	0.620001	2.30821	0.00125	0.0276268	yes	1.53688
Cgnl1	Cgnl1	Cgnl1	chr9:71474315-71619409	Ctrl	TRF1del	OK	6.40672	9.8624	0.622351	2.40029	0.0007	0.0185473	yes	1.53938
Rbm44	Rbm44	Rbm44	chr1:93041679-93067372	Ctrl	TRF1del	OK	9.47155	14.6089	0.625174	2.36524	0.00135	0.0290419	yes	1.5424
Sorl1	Sorl1	Sorl1	chr9:41776571-41932372	Ctrl	TRF1del	OK	6.43775	9.94957	0.628077	2.43695	0.00065	0.017527	yes	1.5455
Rufy3	Rufy3	Rufy3	chr5:88994064-89080442	Ctrl	TRF1del	OK	6.28681	9.73365	0.630652	2.20883	0.0012	0.0268241	yes	1.54827
Spire1	Spire1	Spire1	chr18:67647862-67712375	Ctrl	TRF1del	OK	7.68261	11.9021	0.631549	2.38777	0.00045	0.0131131	yes	1.54923
Clip1	Clip1	Clip1	chr5:124027802-124134370	Ctrl	TRF1del	OK	3.86363	5.99129	0.632912	2.21578	0.00165	0.0332544	yes	1.55069
Usp3	Usp3	Usp3	chr9:66365687-66440787	Ctrl	TRF1del	OK	8.74664	13.5642	0.633006	2.16879	0.00285	0.0490179	yes	1.55079
Fyco1	Fyco1	Fyco1	chr9:123698617-123761020	Ctrl	TRF1del	OK	2.65471	4.11759	0.633246	2.1952	0.00135	0.0290419	yes	1.55105
Chml	Chml	Chml	chr1:177592552-177622763	Ctrl	TRF1del	OK	3.68359	5.72556	0.636306	2.20458	0.00205	0.0388622	yes	1.55434
Mgat4a	Mgat4a	Mgat4a	chr1:37496184-37597861	Ctrl	TRF1del	OK	2.14629	3.33747	0.636911	2.09257	0.00255	0.0452765	yes	1.55499
Zswim6	Zswim6	Zswim6	chr13:108514696-108680258	Ctrl	TRF1del	OK	2.50132	3.90913	0.644155	2.08136	0.00295	0.0499245	yes	1.56283
Fam43a	Fam43a	Fam43a	chr16:30599808-30602883	Ctrl	TRF1del	OK	10.3612	16.199	0.644724	2.39328	0.00075	0.0192767	yes	1.56343
Mael	Mael	Mael	chr1:168131515-168168875	Ctrl	TRF1del	OK	28.5849	44.786	0.647795	2.48235	0.0007	0.0185473	yes	1.56677
Zfhx3	Zfhx3	Zfhx3	chr8:111238543-111485536	Ctrl	TRF1del	OK	3.121	4.89021	0.647889	2.54498	0.00025	0.00851427	yes	1.56687
Pacs1	Pacs1	Pacs1	chr19:5133684-5273119	Ctrl	TRF1del	OK	6.75407	10.5878	0.648571	2.3848	0.001	0.023542	yes	1.56762
Auts2	Auts2	Auts2	chr5:131913551-133018213	Ctrl	TRF1del	OK	2.81606	4.43231	0.654382	2.18728	0.0016	0.0325816	yes	1.57394
Nxt2	Nxt2	Nxt2	chrX:138661312-138674243	Ctrl	TRF1del	OK	17.4156	27.4635	0.657136	2.55171	0.00025	0.00851427	yes	1.57695
Pde6d	Pde6d	Pde6d	chr1:88439589-88479076	Ctrl	TRF1del	OK	17.2524	27.2269	0.65824	2.23941	0.00175	0.0344602	yes	1.57815
Acp5	Acp5	Acp5	chr9:21931170-21940190	Ctrl	TRF1del	OK	10.0438	15.8852	0.661382	2.14677	0.0026	0.04575	yes	1.58159
Hivep1	Hivep1	Hivep1	chr13:42147389-42280395	Ctrl	TRF1del	OK	2.35138	3.72548	0.663918	2.30765	0.00085	0.0210203	yes	1.58438
P4ha1	P4ha1	P4ha1	chr10:58786043-58836052	Ctrl	TRF1del	OK	4.55524	7.22126	0.664724	2.25502	0.00135	0.0290419	yes	1.58526
Plod2	Plod2	Plod2	chr9:92433638-92503265	Ctrl	TRF1del	OK	8.38494	13.2966	0.66518	2.44773	0.00075	0.0192767	yes	1.58577
Podxl	Podxl	Podxl	chr6:31469492-31513937	Ctrl	TRF1del	OK	2.71838	4.31101	0.66528	2.17207	0.00245	0.0443034	yes	1.58587
Igfbp2	Igfbp2	Igfbp2	chr1:72871053-72899045	Ctrl	TRF1del	OK	163.65	259.631	0.665844	2.89474	5e-05	0.00246853	yes	1.5865
Mbd2	Mbd2	Mbd2	chr18:70727945-70785785	Ctrl	TRF1del	OK	9.20347	14.6061	0.666319	2.23364	0.00165	0.0332544	yes	1.58702
Prex1	Prex1	Prex1	chr2:166391844-166547652	Ctrl	TRF1del	OK	3.58898	5.70258	0.668039	2.36318	0.00085	0.0210203	yes	1.58891
Steap3	Steap3	Steap3	chr1:122122992-122167659	Ctrl	TRF1del	OK	17.3658	27.6256	0.669757	2.59604	0.0002	0.00722368	yes	1.5908
Bmpr2	Bmpr2	Bmpr2	chr1:59821122-59934925	Ctrl	TRF1del	OK	3.17981	5.06523	0.671687	2.5279	0.00055	0.0155324	yes	1.59293
St6galnac6	St6galnac6	St6galnac6	chr2:32455228-32476329	Ctrl	TRF1del	OK	6.22642	9.91957	0.671875	2.17388	0.0021	0.0394829	yes	1.59314
Arl8a	Arl8a	Arl8a	chr1:137043410-137052845	Ctrl	TRF1del	OK	10.5326	16.7897	0.672716	2.27725	0.00105	0.0244258	yes	1.59407
H1f0	H1f0	H1f0	chr15:78858641-78860930	Ctrl	TRF1del	OK	14.6944	23.4312	0.673163	2.52721	0.00065	0.017527	yes	1.59457
Sdc1	Sdc1	Sdc1	chr12:8778201-8800493	Ctrl	TRF1del	OK	10.0031	15.9521	0.673297	2.48685	0.00075	0.0192767	yes	1.59472
Tmem47	Tmem47	Tmem47	chrX:78315982-78343214	Ctrl	TRF1del	OK	5.44727	8.69362	0.674423	2.37838	0.0007	0.0185473	yes	1.59596
Sox11	Sox11	Sox11	chr12:28019132-28027583	Ctrl	TRF1del	OK	5.20471	8.31303	0.675557	2.61912	0.00015	0.005933	yes	1.59721
Tubb6	Tubb6	Tubb6	chr18:67550384-67562403	Ctrl	TRF1del	OK	21.8823	35.0424	0.679339	2.58911	0.0002	0.00722368	yes	1.6014
Tarsl2	Tarsl2	Tarsl2	chr7:72789783-72836979	Ctrl	TRF1del	OK	4.75852	7.64639	0.684266	2.24918	0.0017	0.0339629	yes	1.60688
Slc43a3	Slc43a3	Slc43a3	chr2:84776802-84798666	Ctrl	TRF1del	OK	6.89986	11.1021	0.686195	2.32109	0.0014	0.0296986	yes	1.60903
Aurkc	Aurkc	Aurkc	chr7:6948095-6955802	Ctrl	TRF1del	OK	9.71032	15.6338	0.68708	2.14235	0.00295	0.0499245	yes	1.61002
Sox4	Sox4	Sox4	chr13:29042598-29045551	Ctrl	TRF1del	OK	6.31196	10.1964	0.691898	2.36046	0.0009	0.0219405	yes	1.61541
Tuba3a	Tuba3a	Tuba3a	chr6:125228291-125236060	Ctrl	TRF1del	OK	26.3542	42.6395	0.694157	2.66319	0.00015	0.005933	yes	1.61794
Nek6	Nek6	Nek6	chr2:38367216-38443010	Ctrl	TRF1del	OK	5.588	9.0636	0.697753	2.34645	0.00115	0.0261754	yes	1.62198
Gm364	Gm364	Gm364	chrX:54662325-54741948	Ctrl	TRF1del	OK	8.48775	13.7823	0.699358	2.27049	0.0015	0.0313834	yes	1.62379
Usp26	Usp26	Usp26	chrX:49107135-49154410	Ctrl	TRF1del	OK	19.6523	31.9265	0.700053	2.82404	0.0001	0.00431604	yes	1.62457
Fam199x	Fam199x	Fam199x	chrX:133584132-133617040	Ctrl	TRF1del	OK	2.47113	4.0219	0.702708	2.44014	0.00055	0.0155324	yes	1.62756
Nanos1	Nanos1	Nanos1	chr19:60831889-60835817	Ctrl	TRF1del	OK	2.63409	4.28909	0.703369	2.14165	0.00255	0.0452765	yes	1.6283
Cirbp	Cirbp	Cirbp	chr10:79630585-79634398	Ctrl	TRF1del	OK	25.1936	41.0539	0.704466	2.62594	0.00035	0.0109176	yes	1.62954
Gm1564	Gm1564	Gm1564	chr11:102526898-102543552	Ctrl	TRF1del	OK	11.0308	18.0136	0.707553	2.76976	0.00025	0.00851427	yes	1.63303
Entpd4	Entpd4	Entpd4	chr14:69955207-69984799	Ctrl	TRF1del	OK	6.09289	9.96872	0.710282	2.43106	0.00065	0.017527	yes	1.63612
Sh3pxd2a	Sh3pxd2a	Sh3pxd2a	chr19:47334663-47538901	Ctrl	TRF1del	OK	5.01757	8.225	0.713027	2.84467	0.0001	0.00431604	yes	1.63924
Bcl7a	Bcl7a	Bcl7a	chr5:123794456-123824092	Ctrl	TRF1del	OK	5.67115	9.29796	0.713272	2.50655	0.0006	0.0166028	yes	1.63952
Rcan3	Rcan3	Rcan3	chr4:134968223-134989720	Ctrl	TRF1del	OK	3.54034	5.81828	0.716706	2.41768	0.00075	0.0192767	yes	1.64342
Hdgfrp3	Hdgfrp3	Hdgfrp3	chr7:89003886-89079345	Ctrl	TRF1del	OK	4.13924	6.81137	0.718579	2.47333	0.0008	0.0201838	yes	1.64556
Zdhhc2	Zdhhc2	Zdhhc2	chr8:41509168-41570196	Ctrl	TRF1del	OK	8.50161	14.0019	0.719812	2.52854	0.00035	0.0109176	yes	1.64697
Cables2	Cables2	Cables2	chr2:179993243-180008170	Ctrl	TRF1del	OK	3.86304	6.37431	0.722535	2.24206	0.00175	0.0344602	yes	1.65008
Mboat2	Mboat2	Mboat2	chr12:25516463-25645164	Ctrl	TRF1del	OK	6.44531	10.6384	0.722964	2.46167	0.0005	0.0143868	yes	1.65056
Foxp1	Foxp1	Foxp1	chr6:98875335-99385339	Ctrl	TRF1del	OK	1.45537	2.40868	0.726851	2.1767	0.0024	0.043745	yes	1.65503
Zswim5	Zswim5	Zswim5	chr4:116550006-116661710	Ctrl	TRF1del	OK	2.43241	4.02802	0.727688	2.34031	0.0011	0.0253739	yes	1.65598
Fam120c	Fam120c	Fam120c	chrX:147778765-147908677	Ctrl	TRF1del	OK	1.40795	2.33309	0.728644	2.24748	0.0016	0.0325816	yes	1.65708
Sos2	Sos2	Sos2	chr12:70684747-70782839	Ctrl	TRF1del	OK	2.80192	4.64341	0.728771	2.42341	0.0006	0.0166028	yes	1.65722
Gadd45a	Gadd45a	Gadd45a	chr6:66985089-67030646	Ctrl	TRF1del	OK	16.4292	27.2516	0.730075	2.39336	0.00095	0.022875	yes	1.65873
Sptb	Sptb	Sptb	chr12:77681474-77811534	Ctrl	TRF1del	OK	0.860694	1.42804	0.730467	2.15887	0.00245	0.0443034	yes	1.65917
Farp1	Farp1	Farp1	chr14:121434795-121682948	Ctrl	TRF1del	OK	3.00903	4.99767	0.731955	2.39647	0.00075	0.0192767	yes	1.66089
Rnf130	Rnf130	Rnf130	chr11:49838832-49939221	Ctrl	TRF1del	OK	11.4851	19.1608	0.738393	2.40629	0.00075	0.0192767	yes	1.66832
Ank3	Ank3	Ank3	chr10:68996455-69490184	Ctrl	TRF1del	OK	1.42105	2.37157	0.738882	2.23754	0.0017	0.0339629	yes	1.66889
Tinagl1	Tinagl1	Tinagl1	chr4:129842843-129852366	Ctrl	TRF1del	OK	5.95319	9.95356	0.741551	2.27026	0.0018	0.0349434	yes	1.67197
Mmd	Mmd	Mmd	chr11:90110789-90139887	Ctrl	TRF1del	OK	4.02867	6.74452	0.743409	2.27994	0.0017	0.0339629	yes	1.67413
Dpysl3	Dpysl3	Dpysl3	chr18:43480632-43597940	Ctrl	TRF1del	OK	6.76574	11.3319	0.744066	2.8388	5e-05	0.00246853	yes	1.67489
Ncs1	Ncs1	Ncs1	chr2:31101442-31150991	Ctrl	TRF1del	OK	2.64955	4.43925	0.744568	2.28253	0.00175	0.0344602	yes	1.67547
Lpgat1	Lpgat1	Lpgat1	chr1:193541902-193608134	Ctrl	TRF1del	OK	7.97698	13.3952	0.747806	3.00391	5e-05	0.00246853	yes	1.67923
Rbms1	Rbms1	Rbms1	chr2:60590009-60801261	Ctrl	TRF1del	OK	8.61555	14.4951	0.750548	2.62615	0.00015	0.005933	yes	1.68243
Cald1	Cald1	Cald1	chr6:34659443-34725469	Ctrl	TRF1del	OK	5.01172	8.44106	0.752119	2.61271	0.00035	0.0109176	yes	1.68426
Rhob	Rhob	Rhob	chr12:8504564-8506791	Ctrl	TRF1del	OK	13.0744	22.0217	0.752179	2.77137	0.00025	0.00851427	yes	1.68434
8430427H17Rik	8430427H17Rik	8430427H17Rik	chr2:153233196-153355707	Ctrl	TRF1del	OK	4.91359	8.28093	0.753016	2.76313	5e-05	0.00246853	yes	1.68531
Limd2	Limd2	Limd2	chr11:106017569-106021456	Ctrl	TRF1del	OK	7.74134	13.0565	0.754108	2.67713	0.00015	0.005933	yes	1.68659
Sdc4	Sdc4	Sdc4	chr2:164249746-164268688	Ctrl	TRF1del	OK	14.0122	23.6415	0.754643	2.81267	5e-05	0.00246853	yes	1.68721
Skil	Skil	Skil	chr3:30993979-31021845	Ctrl	TRF1del	OK	7.23596	12.2713	0.762034	3.00024	5e-05	0.00246853	yes	1.69588
Pkp2	Pkp2	Pkp2	chr16:16213437-16272805	Ctrl	TRF1del	OK	8.36459	14.1892	0.762425	2.73782	5e-05	0.00246853	yes	1.69634
App	App	App	chr16:84954680-85173952	Ctrl	TRF1del	OK	6.03351	10.2864	0.769668	2.57159	0.0004	0.0120659	yes	1.70488
Stom	Stom	Stom	chr2:35169509-35192529	Ctrl	TRF1del	OK	3.58951	6.12323	0.770503	2.34508	0.00115	0.0261754	yes	1.70587
Scmh1	Scmh1	Scmh1	chr4:120077885-120202804	Ctrl	TRF1del	OK	5.34012	9.11453	0.771297	2.61766	0.0001	0.00431604	yes	1.7068
Rfk	Rfk	Rfk	chr19:17468532-17475839	Ctrl	TRF1del	OK	12.6132	21.5497	0.772734	2.88386	0.0001	0.00431604	yes	1.7085
Gnb4	Gnb4	Gnb4	chr3:32482449-32515457	Ctrl	TRF1del	OK	2.57667	4.40535	0.773753	2.18389	0.0027	0.0469677	yes	1.70971
Rassf3	Rassf3	Rassf3	chr10:120847406-120913306	Ctrl	TRF1del	OK	9.06455	15.5213	0.775945	2.88231	5e-05	0.00246853	yes	1.71231
4930502E18Rik	4930502E18Rik	4930502E18Rik	chrX:51028007-51041399	Ctrl	TRF1del	OK	8.20403	14.072	0.778424	2.35512	0.0013	0.028548	yes	1.71525
Fam171a1	Fam171a1	Fam171a1	chr2:3035659-3145081	Ctrl	TRF1del	OK	2.36711	4.06046	0.778518	2.36044	0.00085	0.0210203	yes	1.71537
Nudt11	Nudt11	Nudt11	chrX:5624624-5631869	Ctrl	TRF1del	OK	2.87784	4.93744	0.778776	2.22159	0.0014	0.0296986	yes	1.71568
Bnip3	Bnip3	Bnip3	chr7:146082518-146101189	Ctrl	TRF1del	OK	13.3844	22.9753	0.779531	2.66608	0.0003	0.00978028	yes	1.71657
Tmc7	Tmc7	Tmc7	chr7:125679357-125728200	Ctrl	TRF1del	OK	2.02223	3.47292	0.780199	2.30308	0.00135	0.0290419	yes	1.71737
P4ha2	P4ha2	P4ha2	chr11:53914425-53945169	Ctrl	TRF1del	OK	4.18042	7.19039	0.782421	2.33043	0.00135	0.0290419	yes	1.72002
Arhgap28	Arhgap28	Arhgap28	chr17:68192047-68353448	Ctrl	TRF1del	OK	4.32564	7.44037	0.782461	2.77684	5e-05	0.00246853	yes	1.72006
Hk1	Hk1	Hk1	chr10:61731602-61842656	Ctrl	TRF1del	OK	15.0889	25.9733	0.783535	3.1415	5e-05	0.00246853	yes	1.72135
Mageb4	Mageb4	Mageb4	chrX:83495594-83501558	Ctrl	TRF1del	OK	11.6273	20.0304	0.784675	2.82288	5e-05	0.00246853	yes	1.7227
4930461G14Rik	4930461G14Rik	4930461G14Rik	chr9:58302979-58317430	Ctrl	TRF1del	OK	8.69656	14.9946	0.78593	2.19651	0.0018	0.0349434	yes	1.7242
Arhgef17	Arhgef17	Arhgef17	chr7:108018259-108080675	Ctrl	TRF1del	OK	1.62112	2.79861	0.787725	2.62611	0.0002	0.00722368	yes	1.72634
Smad6	Smad6	Smad6	chr9:63800882-63869866	Ctrl	TRF1del	OK	1.89955	3.28164	0.78876	2.11375	0.00265	0.0463328	yes	1.72759
Ndrg2	Ndrg2	Ndrg2	chr14:52524945-52533163	Ctrl	TRF1del	OK	6.06972	10.5019	0.790945	2.52755	0.0003	0.00978028	yes	1.73021
Dnah8	Dnah8	Dnah8	chr17:30763880-31012209	Ctrl	TRF1del	OK	0.806433	1.3971	0.792813	2.5003	0.0004	0.0120659	yes	1.73244
Dtd1	Dtd1	Dtd1	chr2:144425688-144594483	Ctrl	TRF1del	OK	6.14878	10.6575	0.793502	2.29096	0.00135	0.0290419	yes	1.73327
Neil3	Neil3	Neil3	chr8:54672220-54724419	Ctrl	TRF1del	OK	4.78545	8.29814	0.794134	2.44799	0.00045	0.0131131	yes	1.73404
Cdx1	Cdx1	Cdx1	chr18:61178515-61195853	Ctrl	TRF1del	OK	10.0105	17.3767	0.795644	2.6779	0.00035	0.0109176	yes	1.73585
Scml2	Scml2	Scml2	chrX:157600681-157696145	Ctrl	TRF1del	OK	7.05961	12.2855	0.7993	2.82899	5e-05	0.00246853	yes	1.74025
Yaf2	Yaf2	Yaf2	chr15:93114263-93167366	Ctrl	TRF1del	OK	5.0882	8.85797	0.799821	2.5056	0.0005	0.0143868	yes	1.74088
Lrig1	Lrig1	Lrig1	chr6:94450307-94650139	Ctrl	TRF1del	OK	3.43487	5.98054	0.800021	2.19844	0.002	0.0379668	yes	1.74113
Slc22a17	Slc22a17	Slc22a17	chr14:55525563-55531969	Ctrl	TRF1del	OK	3.67329	6.39913	0.800805	2.34691	0.00075	0.0192767	yes	1.74207
Larp1b	Larp1b	Larp1b	chr3:40754552-40781715	Ctrl	TRF1del	OK	7.99061	13.9989	0.808939	2.6306	0.0005	0.0143868	yes	1.75192
Gpx7	Gpx7	Gpx7	chr4:108072821-108079318	Ctrl	TRF1del	OK	6.24942	10.9522	0.809428	2.32525	0.0014	0.0296986	yes	1.75251
Tmx4	Tmx4	Tmx4	chr2:134420241-134469857	Ctrl	TRF1del	OK	2.46602	4.32807	0.811543	2.58585	0.00025	0.00851427	yes	1.75508
Scd3	Scd3	Scd3	chr19:44277777-44318506	Ctrl	TRF1del	OK	2.32539	4.08362	0.812378	2.36094	0.00065	0.017527	yes	1.7561
Mmp17	Mmp17	Mmp17	chr5:130090088-130114086	Ctrl	TRF1del	OK	5.15244	9.05654	0.813705	2.77786	0.0001	0.00431604	yes	1.75772
Abt1	Abt1	Abt1	chr13:23510229-23515735	Ctrl	TRF1del	OK	26.2589	46.3892	0.820982	3.46736	5e-05	0.00246853	yes	1.76661
Gm10653	Gm10653	Gm10653	chr9:62686593-62723724	Ctrl	TRF1del	OK	11.7737	20.809	0.821642	2.20274	0.00195	0.0372754	yes	1.76741
Pfkfb3	Pfkfb3	Pfkfb3	chr2:11393057-11475556	Ctrl	TRF1del	OK	2.56068	4.53983	0.826109	2.64158	5e-05	0.00246853	yes	1.7729
Clip4	Clip4	Clip4	chr17:72119030-72213550	Ctrl	TRF1del	OK	3.84694	6.82955	0.828077	2.51234	0.0004	0.0120659	yes	1.77532
Snta1	Snta1	Snta1	chr2:154202049-154233820	Ctrl	TRF1del	OK	6.95002	12.3633	0.830974	2.73676	5e-05	0.00246853	yes	1.77889
Gm3002	Gm3002	Gm3002	chr14:3920623-3936392	Ctrl	TRF1del	OK	2.7076	4.82521	0.833576	2.69534	0.00025	0.00851427	yes	1.7821
Egln3	Egln3	Egln3	chr12:55279967-55304861	Ctrl	TRF1del	OK	1.88955	3.36919	0.834355	2.14734	0.0026	0.04575	yes	1.78306
Cntln	Cntln	Cntln	chr4:84530212-84777825	Ctrl	TRF1del	OK	2.11835	3.78235	0.836346	2.58763	0.0002	0.00722368	yes	1.78552
Rimkla	Rimkla	Rimkla	chr4:119137890-119165203	Ctrl	TRF1del	OK	1.24646	2.23329	0.841335	2.20577	0.00285	0.0490179	yes	1.79171
Capn5	Capn5	Capn5	chr7:105270074-105333309	Ctrl	TRF1del	OK	5.45359	9.77363	0.84169	2.85426	5e-05	0.00246853	yes	1.79215
AU022751	AU022751	AU022751	chrX:5658335-5660538	Ctrl	TRF1del	OK	7.65682	13.73	0.842515	2.74692	0.0001	0.00431604	yes	1.79317
Marveld2	Marveld2	Marveld2	chr13:101365911-101386926	Ctrl	TRF1del	OK	2.86427	5.14154	0.844031	2.44576	0.00085	0.0210203	yes	1.79506
Slc43a1	Slc43a1	Slc43a1	chr2:84679564-84703743	Ctrl	TRF1del	OK	9.21832	16.5501	0.844266	3.00527	5e-05	0.00246853	yes	1.79535
Fbln1	Fbln1	Fbln1	chr15:85036437-85116724	Ctrl	TRF1del	OK	9.64849	17.3591	0.847319	3.17724	5e-05	0.00246853	yes	1.79915
Frmd5	Frmd5	Frmd5	chr2:121371264-121632793	Ctrl	TRF1del	OK	0.960362	1.73489	0.853197	2.1277	0.0027	0.0469677	yes	1.8065
Fam171b	Fam171b	Fam171b	chr2:83652884-83721515	Ctrl	TRF1del	OK	1.68652	3.04726	0.853463	2.30954	0.001	0.023542	yes	1.80683
9530068E07Rik	9530068E07Rik	9530068E07Rik	chr11:52209929-52222225	Ctrl	TRF1del	OK	18.5377	33.5285	0.854924	3.34798	5e-05	0.00246853	yes	1.80867
Phactr2	Phactr2	Phactr2	chr10:12927522-13194202	Ctrl	TRF1del	OK	0.884599	1.60381	0.858406	2.41954	0.0006	0.0166028	yes	1.81304
Gm14327	Gm14327	Gm14327	chr2:177631867-177662555	Ctrl	TRF1del	OK	4.06219	7.36977	0.859363	2.17567	0.0028	0.0483396	yes	1.81424
Jun	Jun	Jun	chr4:94715726-94718913	Ctrl	TRF1del	OK	2.14302	3.89382	0.86154	2.38198	0.00125	0.0276268	yes	1.81698
Rnf141	Rnf141	Rnf141	chr7:117960048-117987895	Ctrl	TRF1del	OK	7.14332	12.9873	0.862439	2.42098	0.0008	0.0201838	yes	1.8181
Rab11fip2	Rab11fip2	Rab11fip2	chr19:59978786-60019557	Ctrl	TRF1del	OK	1.44416	2.627	0.863185	2.49497	0.00075	0.0192767	yes	1.81905
Marcks	Marcks	Marcks	chr10:36853048-36858732	Ctrl	TRF1del	OK	11.7015	21.2947	0.863809	3.40219	5e-05	0.00246853	yes	1.81983
Pdha2	Pdha2	Pdha2	chr3:140872967-140875319	Ctrl	TRF1del	OK	2.77495	5.05034	0.863919	2.37413	0.001	0.023542	yes	1.81998
Cntfr	Cntfr	Cntfr	chr4:41604528-41644123	Ctrl	TRF1del	OK	5.44787	9.92006	0.864657	2.60364	0.0002	0.00722368	yes	1.82091
Slc45a3	Slc45a3	Slc45a3	chr1:133859491-133879549	Ctrl	TRF1del	OK	1.50157	2.73659	0.865912	2.27238	0.0018	0.0349434	yes	1.82249
Gtsf1	Gtsf1	Gtsf1	chr15:103232889-103260858	Ctrl	TRF1del	OK	12.4048	22.6179	0.866572	2.55175	0.0004	0.0120659	yes	1.82332
Lonrf3	Lonrf3	Lonrf3	chrX:33868403-33906851	Ctrl	TRF1del	OK	3.62177	6.61389	0.868802	3.17718	5e-05	0.00246853	yes	1.82615
Tmem164	Tmem164	Tmem164	chrX:139115942-139278037	Ctrl	TRF1del	OK	3.53197	6.47475	0.87435	2.93821	5e-05	0.00246853	yes	1.83318
Ltbp1	Ltbp1	Ltbp1	chr17:75404868-75792307	Ctrl	TRF1del	OK	0.552658	1.01326	0.874543	2.20157	0.00185	0.035712	yes	1.83343
Pi4k2b	Pi4k2b	Pi4k2b	chr5:53132812-53160583	Ctrl	TRF1del	OK	6.3831	11.7258	0.87736	3.05622	5e-05	0.00246853	yes	1.83701
Gpc1	Gpc1	Gpc1	chr1:94728262-94756773	Ctrl	TRF1del	OK	3.16068	5.81906	0.88055	2.73869	0.00015	0.005933	yes	1.84108
Otud6a	Otud6a	Otud6a	chrX:97597560-97638056	Ctrl	TRF1del	OK	7.41964	13.6654	0.881107	2.3645	0.0012	0.0268241	yes	1.84179
Ndst2	Ndst2	Ndst2	chr14:21542951-21553784	Ctrl	TRF1del	OK	1.19886	2.21265	0.884106	2.29138	0.0016	0.0325816	yes	1.84563
St3gal5	St3gal5	St3gal5	chr6:72047601-72104564	Ctrl	TRF1del	OK	3.84329	7.09431	0.884321	2.61474	0.0003	0.00978029	yes	1.8459
Sh3pxd2b	Sh3pxd2b	Sh3pxd2b	chr11:32247810-32328183	Ctrl	TRF1del	OK	0.544895	1.00689	0.885857	2.22047	0.00235	0.0431777	yes	1.84786
Fam102b	Fam102b	Fam102b	chr3:108773914-108830525	Ctrl	TRF1del	OK	1.11512	2.06134	0.886384	2.45628	0.0008	0.0201838	yes	1.84854
Prkaa2	Prkaa2	Prkaa2	chr4:104702254-104782503	Ctrl	TRF1del	OK	2.41706	4.47398	0.888306	3.08881	5e-05	0.00246853	yes	1.851
Lefty1	Lefty1	Lefty1	chr1:182865169-182868532	Ctrl	TRF1del	OK	2.82655	5.23272	0.888521	2.1532	0.00245	0.0443034	yes	1.85127
Mpdz	Mpdz	Mpdz	chr4:80924403-81088709	Ctrl	TRF1del	OK	2.52099	4.67006	0.889451	3.07231	0.0001	0.00431604	yes	1.85247
Ppp2r2c	Ppp2r2c	Ppp2r2c	chr5:37259808-37346317	Ctrl	TRF1del	OK	1.98778	3.68237	0.889476	2.60026	0.0003	0.00978028	yes	1.8525
Tspan7	Tspan7	Tspan7	chrX:10062241-10173730	Ctrl	TRF1del	OK	3.18635	5.9087	0.890935	2.39608	0.0011	0.0253739	yes	1.85438
Col2a1	Col2a1	Col2a1	chr15:97806032-97835155	Ctrl	TRF1del	OK	1.24102	2.30286	0.891907	2.44605	0.00105	0.0244258	yes	1.85562
St6gal1	St6gal1	St6gal1	chr16:23224812-23360423	Ctrl	TRF1del	OK	2.37241	4.4027	0.892032	2.73067	0.0001	0.00431604	yes	1.85579
Pxylp1	Pxylp1	Pxylp1	chr9:96723761-96789893	Ctrl	TRF1del	OK	2.14703	3.98489	0.892201	2.47082	0.0007	0.0185473	yes	1.856
Jag2	Jag2	Jag2	chr12:114146800-114167706	Ctrl	TRF1del	OK	1.6084	2.99011	0.894568	2.46559	0.00045	0.0131131	yes	1.85906
Tmem229b	Tmem229b	Tmem229b	chr12:80062781-80108264	Ctrl	TRF1del	OK	1.74247	3.24116	0.895377	2.5054	0.0004	0.0120659	yes	1.8601
Nrarp	Nrarp	Nrarp	chr2:25036277-25038852	Ctrl	TRF1del	OK	1.62975	3.03588	0.897465	2.2617	0.0018	0.0349434	yes	1.86279
Lpin1	Lpin1	Lpin1	chr12:16542474-16596576	Ctrl	TRF1del	OK	1.54166	2.87914	0.90115	2.70492	0.0001	0.00431604	yes	1.86756
H2afx	H2afx	H2afx	chr9:44142797-44144156	Ctrl	TRF1del	OK	109.933	205.687	0.903831	3.88445	5e-05	0.00246853	yes	1.87102
Gm2016	Gm2016	Gm2016	chr12:89112519-89116307	Ctrl	TRF1del	OK	4.93409	9.27004	0.909793	2.69961	0.0001	0.00431604	yes	1.87877
Chit1	Chit1	Chit1	chr1:136007818-136048117	Ctrl	TRF1del	OK	3.69673	6.95539	0.911884	2.55844	0.00035	0.0109176	yes	1.8815
Gyg	Gyg	Gyg	chr3:20021969-20055015	Ctrl	TRF1del	OK	5.32397	10.019	0.912161	2.73678	5e-05	0.00246853	yes	1.88187
Ptpn14	Ptpn14	Ptpn14	chr1:191552146-191700572	Ctrl	TRF1del	OK	1.3957	2.62685	0.912339	3.02665	5e-05	0.00246853	yes	1.8821
Morc4	Morc4	Morc4	chrX:136356173-136406193	Ctrl	TRF1del	OK	2.53659	4.7868	0.916173	2.79765	0.0002	0.00722368	yes	1.8871
Hmgn3	Hmgn3	Hmgn3	chr9:83003548-83040214	Ctrl	TRF1del	OK	6.95629	13.1538	0.919087	2.53717	0.0006	0.0166028	yes	1.89092
Mdfic	Mdfic	Mdfic	chr6:15670660-15752169	Ctrl	TRF1del	OK	3.58638	6.7819	0.919161	2.93704	0.0001	0.00431604	yes	1.89102
Fgf1	Fgf1	Fgf1	chr18:38998326-39130928	Ctrl	TRF1del	OK	0.834051	1.57734	0.919287	2.16719	0.00255	0.0452765	yes	1.89118
Pgm2	Pgm2	Pgm2	chr4:99602055-99659899	Ctrl	TRF1del	OK	7.10376	13.5017	0.926489	3.13637	5e-05	0.00246853	yes	1.90064
Rabgap1l	Rabgap1l	Rabgap1l	chr1:162149304-162723069	Ctrl	TRF1del	OK	1.65453	3.1464	0.927281	2.54027	0.00075	0.0192767	yes	1.90169
2510009E07Rik	2510009E07Rik	2510009E07Rik	chr16:21649117-21694738	Ctrl	TRF1del	OK	1.1496	2.18621	0.927297	2.53992	0.00045	0.0131131	yes	1.90171
Fam115a	Fam115a	Fam115a	chr6:42622545-42643058	Ctrl	TRF1del	OK	1.33714	2.54744	0.929903	2.42401	0.00145	0.0305234	yes	1.90514
Xk	Xk	Xk	chrX:8849909-8890371	Ctrl	TRF1del	OK	1.9345	3.68789	0.930831	2.82541	0.0002	0.00722368	yes	1.90638
Osbpl6	Osbpl6	Osbpl6	chr2:76244564-76438704	Ctrl	TRF1del	OK	0.366487	0.699248	0.932041	2.10682	0.0025	0.0448529	yes	1.90797
Kitl	Kitl	Kitl	chr10:99478457-99563046	Ctrl	TRF1del	OK	0.58788	1.12186	0.932299	2.18516	0.002	0.0379668	yes	1.90831
Fzd3	Fzd3	Fzd3	chr14:65811277-65881300	Ctrl	TRF1del	OK	0.94571	1.80504	0.932564	2.96315	5e-05	0.00246853	yes	1.90866
Efnb1	Efnb1	Efnb1	chrX:96331468-96344330	Ctrl	TRF1del	OK	1.21057	2.31074	0.932664	2.27086	0.00155	0.0318947	yes	1.9088
Dact3	Dact3	Dact3	chr7:17460665-17472650	Ctrl	TRF1del	OK	2.56704	4.90296	0.933547	2.68309	0.00015	0.005933	yes	1.90997
Abcb5	Abcb5	Abcb5	chr12:120106296-120204894	Ctrl	TRF1del	OK	0.763743	1.46107	0.935866	2.16186	0.00285	0.0490179	yes	1.91304
Cpeb1	Cpeb1	Cpeb1	chr7:88491911-88599644	Ctrl	TRF1del	OK	2.75452	5.27257	0.936707	2.79952	0.0002	0.00722368	yes	1.91415
Colgalt2	Colgalt2	Colgalt2	chr1:154246996-154357825	Ctrl	TRF1del	OK	1.39042	2.66582	0.939059	2.54701	0.0005	0.0143868	yes	1.91728
Tdrkh	Tdrkh	Tdrkh	chr3:94217239-94235421	Ctrl	TRF1del	OK	3.90747	7.50952	0.942486	2.9037	0.0001	0.00431604	yes	1.92184
Map2	Map2	Map2	chr1:66221902-66489157	Ctrl	TRF1del	OK	0.928196	1.78416	0.94274	2.50214	0.00055	0.0155324	yes	1.92218
Cd47	Cd47	Cd47	chr16:49855766-49911796	Ctrl	TRF1del	OK	1.69656	3.26661	0.945188	2.24937	0.0021	0.0394829	yes	1.92543
Specc1	Specc1	Specc1	chr11:61770264-62036515	Ctrl	TRF1del	OK	2.21936	4.27774	0.946709	3.13522	5e-05	0.00246853	yes	1.92747
Hpcal1	Hpcal1	Hpcal1	chr12:17697619-17798732	Ctrl	TRF1del	OK	3.63333	7.00805	0.947722	2.54992	0.0004	0.0120659	yes	1.92882
Sept6	Sept6	Sept6	chrX:34450828-34529690	Ctrl	TRF1del	OK	2.18947	4.2231	0.947725	2.77572	0.00015	0.005933	yes	1.92882
Adamts14	Adamts14	Adamts14	chr10:60659859-60736186	Ctrl	TRF1del	OK	1.54833	2.9866	0.947796	2.75958	0.00015	0.005933	yes	1.92892
Radil	Radil	Radil	chr5:142960792-143027052	Ctrl	TRF1del	OK	2.52151	4.86965	0.949533	2.62247	0.00055	0.0155324	yes	1.93124
Rec8	Rec8	Rec8	chr14:56237002-56244232	Ctrl	TRF1del	OK	5.93735	11.5184	0.956046	3.03739	5e-05	0.00246853	yes	1.93999
Dcc	Dcc	Dcc	chr18:71413285-72510723	Ctrl	TRF1del	OK	0.282709	0.55021	0.960665	2.22794	0.0026	0.04575	yes	1.94621
Prps2	Prps2	Prps2	chrX:163784264-163820631	Ctrl	TRF1del	OK	6.00936	11.6955	0.960669	3.39657	5e-05	0.00246853	yes	1.94621
Ddit4	Ddit4	Ddit4	chr10:59412422-59414518	Ctrl	TRF1del	OK	11.7168	22.8298	0.962336	3.36731	5e-05	0.00246853	yes	1.94847
Pgbd5	Pgbd5	Pgbd5	chr8:126892948-126957836	Ctrl	TRF1del	OK	1.87897	3.66245	0.962869	2.58076	0.0003	0.00978028	yes	1.94918
D1Ertd622e	D1Ertd622e	D1Ertd622e	chr1:99540478-99558595	Ctrl	TRF1del	OK	2.82942	5.51627	0.963189	2.80261	0.00015	0.005933	yes	1.94961
Dcdc2c	Dcdc2c	Dcdc2c	chr12:29122659-29233202	Ctrl	TRF1del	OK	32.7069	63.9089	0.966423	3.80914	5e-05	0.00246853	yes	1.95399
Glipr2	Glipr2	Glipr2	chr4:43970573-43991990	Ctrl	TRF1del	OK	12.6975	24.8117	0.96648	3.53081	5e-05	0.00246853	yes	1.95406
Crmp1	Crmp1	Crmp1	chr5:37633296-37683402	Ctrl	TRF1del	OK	6.4583	12.6364	0.968365	3.3966	5e-05	0.00246853	yes	1.95661
Shroom4	Shroom4	Shroom4	chrX:5977262-6210835	Ctrl	TRF1del	OK	1.00028	1.95907	0.969761	2.47952	0.0008	0.0201838	yes	1.95852
Elovl2	Elovl2	Elovl2	chr13:41277750-41315772	Ctrl	TRF1del	OK	2.21266	4.33752	0.971087	2.89036	5e-05	0.00246853	yes	1.96032
Ndrg1	Ndrg1	Ndrg1	chr15:66760879-66801203	Ctrl	TRF1del	OK	3.74604	7.3617	0.974674	2.97058	5e-05	0.00246853	yes	1.9652
Rnf157	Rnf157	Rnf157	chr11:116197658-116274346	Ctrl	TRF1del	OK	0.770458	1.51483	0.975363	2.38906	0.00105	0.0244258	yes	1.96614
Six1	Six1	Six1	chr12:74142813-74147699	Ctrl	TRF1del	OK	4.28831	8.43876	0.976622	3.12707	5e-05	0.00246853	yes	1.96785
Mbp	Mbp	Mbp	chr18:82644514-82755029	Ctrl	TRF1del	OK	1.11174	2.19178	0.97928	2.35976	0.00065	0.017527	yes	1.97149
Bai2	Bai2	Bai2	chr4:129662113-129699877	Ctrl	TRF1del	OK	1.29931	2.56247	0.979784	2.73813	0.00035	0.0109176	yes	1.97218
Nhsl2	Nhsl2	Nhsl2	chrX:99044723-99287394	Ctrl	TRF1del	OK	0.234817	0.463698	0.981649	2.22988	0.0023	0.0424294	yes	1.97472
Arnt2	Arnt2	Arnt2	chr7:91394784-91558548	Ctrl	TRF1del	OK	0.772101	1.5261	0.982993	2.55227	0.00065	0.017527	yes	1.97655
Lipa	Lipa	Lipa	chr19:34566805-34601964	Ctrl	TRF1del	OK	1.81719	3.5933	0.983603	2.64722	0.00025	0.00851427	yes	1.97739
Pde3b	Pde3b	Pde3b	chr7:121558767-121681451	Ctrl	TRF1del	OK	2.28346	4.51967	0.984993	3.15076	5e-05	0.00246853	yes	1.97931
Ogfrl1	Ogfrl1	Ogfrl1	chr1:23373262-23390014	Ctrl	TRF1del	OK	1.36273	2.69743	0.985088	2.76048	0.0002	0.00722368	yes	1.97943
0610040J01Rik	0610040J01Rik	0610040J01Rik	chr5:64203733-64290858	Ctrl	TRF1del	OK	1.99709	3.9594	0.987381	2.43317	0.00075	0.0192767	yes	1.98258
Rgs12	Rgs12	Rgs12	chr5:35292096-35376242	Ctrl	TRF1del	OK	1.83711	3.64334	0.987821	2.96279	0.0001	0.00431604	yes	1.98319
Rnf103	Rnf103	Rnf103	chr6:71443887-71460875	Ctrl	TRF1del	OK	1.54332	3.06529	0.989981	2.62277	0.00025	0.00851427	yes	1.98617
Gpr124	Gpr124	Gpr124	chr8:28196312-28233908	Ctrl	TRF1del	OK	2.0139	4.00286	0.991035	3.10507	0.0001	0.00431604	yes	1.98762
Gprc5c	Gprc5c	Gprc5c	chr11:114712845-114733931	Ctrl	TRF1del	OK	2.1369	4.25578	0.993904	2.60297	0.00025	0.00851427	yes	1.99157
1700030L20Rik	1700030L20Rik	1700030L20Rik	chr3:136098233-136112313	Ctrl	TRF1del	OK	10.2641	20.4593	0.995147	3.04837	0.0001	0.00431604	yes	1.99329
Efs	Efs	Efs	chr14:55535379-55545625	Ctrl	TRF1del	OK	1.6035	3.20426	0.998765	2.7243	0.00015	0.005933	yes	1.99829
Plekhh3	Plekhh3	Plekhh3	chr11:101023992-101032616	Ctrl	TRF1del	OK	0.948934	1.90011	1.0017	2.31767	0.0019	0.0365231	yes	2.00236
Phyhip	Phyhip	Phyhip	chr14:70857323-70868631	Ctrl	TRF1del	OK	1.08339	2.18132	1.00965	2.36133	0.00085	0.0210203	yes	2.01342
Scube3	Scube3	Scube3	chr17:28279470-28308290	Ctrl	TRF1del	OK	3.13608	6.32332	1.01172	3.06331	5e-05	0.00246853	yes	2.01631
Arrb1	Arrb1	Arrb1	chr7:106683995-106755281	Ctrl	TRF1del	OK	0.996766	2.01092	1.01253	2.89781	0.0001	0.00431604	yes	2.01744
Arl4c	Arl4c	Arl4c	chr1:90594800-90598766	Ctrl	TRF1del	OK	1.73806	3.51262	1.01507	2.86483	5e-05	0.00246853	yes	2.021
Cd24a	Cd24a	Cd24a	chr10:43298974-43304071	Ctrl	TRF1del	OK	15.2584	30.8378	1.01509	3.76291	5e-05	0.00246853	yes	2.02104
Tbc1d4	Tbc1d4	Tbc1d4	chr14:101841576-102008408	Ctrl	TRF1del	OK	1.39683	2.82669	1.01696	3.08929	5e-05	0.00246853	yes	2.02365
Ttc21b	Ttc21b	Ttc21b	chr2:66022383-66094674	Ctrl	TRF1del	OK	2.73096	5.53104	1.01814	3.25199	5e-05	0.00246853	yes	2.02531
Fzd2	Fzd2	Fzd2	chr11:102465744-102469372	Ctrl	TRF1del	OK	2.52164	5.11077	1.01918	3.08121	5e-05	0.00246853	yes	2.02676
Ier5	Ier5	Ier5	chr1:156943496-156946766	Ctrl	TRF1del	OK	0.990884	2.01032	1.02064	2.42234	0.0009	0.0219405	yes	2.02881
Sema4c	Sema4c	Sema4c	chr1:36605484-36615226	Ctrl	TRF1del	OK	1.18303	2.40145	1.02142	2.64209	0.00045	0.0131131	yes	2.02991
Sox3	Sox3	Sox3	chrX:58144540-58146605	Ctrl	TRF1del	OK	1.3945	2.83242	1.02229	2.38194	0.00085	0.0210203	yes	2.03114
Gch1	Gch1	Gch1	chr14:47773569-47809077	Ctrl	TRF1del	OK	1.14056	2.32021	1.02452	2.4263	0.0008	0.0201838	yes	2.03427
Ldlrad3	Ldlrad3	Ldlrad3	chr2:101790357-102026617	Ctrl	TRF1del	OK	4.3221	8.79457	1.02488	3.52554	5e-05	0.00246853	yes	2.03479
5430417L22Rik	5430417L22Rik	5430417L22Rik	chr2:118571497-118574543	Ctrl	TRF1del	OK	1.06538	2.16914	1.02576	2.45984	0.0011	0.0253739	yes	2.03602
Nacc2	Nacc2	Nacc2	chr2:25911055-25978331	Ctrl	TRF1del	OK	0.667201	1.36268	1.03026	2.61264	0.0002	0.00722368	yes	2.04238
Agpat4	Agpat4	Agpat4	chr17:12312149-12412506	Ctrl	TRF1del	OK	1.31211	2.68132	1.03106	2.32729	0.0018	0.0349434	yes	2.04352
Plcl2	Plcl2	Plcl2	chr17:50648871-50827819	Ctrl	TRF1del	OK	1.11301	2.27504	1.03143	2.66425	0.0001	0.00431604	yes	2.04404
Rhobtb3	Rhobtb3	Rhobtb3	chr13:76006984-76081272	Ctrl	TRF1del	OK	4.44129	9.08655	1.03275	3.67298	5e-05	0.00246853	yes	2.04593
Ulk2	Ulk2	Ulk2	chr11:61589099-61668594	Ctrl	TRF1del	OK	1.16069	2.37765	1.03455	2.91898	0.0001	0.00431604	yes	2.04848
Serpinf1	Serpinf1	Serpinf1	chr11:75223530-75236125	Ctrl	TRF1del	OK	2.29215	4.70421	1.03725	2.48303	0.0008	0.0201838	yes	2.05231
Adc	Adc	Adc	chr4:128609389-128639661	Ctrl	TRF1del	OK	1.99221	4.09127	1.03818	2.59279	0.00035	0.0109176	yes	2.05363
Ldhb	Ldhb	Ldhb	chr6:142438768-142456463	Ctrl	TRF1del	OK	59.2664	122.104	1.04282	4.24681	5e-05	0.00246853	yes	2.06026
Pfn2	Pfn2	Pfn2	chr3:57645816-57651679	Ctrl	TRF1del	OK	4.36449	8.99944	1.04402	3.10958	5e-05	0.00246853	yes	2.06197
Tmem92	Tmem92	Tmem92	chr11:94638530-94693316	Ctrl	TRF1del	OK	3.15029	6.52311	1.05008	2.97868	5e-05	0.00246853	yes	2.07064
Mmp23	Mmp23	Mmp23	chr4:155024763-155027493	Ctrl	TRF1del	OK	1.25332	2.59942	1.05243	2.19609	0.0023	0.0424294	yes	2.07403
Lrrc75a	Lrrc75a	Lrrc75a	chr11:62418385-62462025	Ctrl	TRF1del	OK	4.98826	10.3509	1.05315	3.22823	5e-05	0.00246853	yes	2.07505
Fam132b	Fam132b	Fam132b	chr1:93263006-93270794	Ctrl	TRF1del	OK	0.610929	1.26781	1.05327	2.15775	0.0029	0.0495672	yes	2.07522
Micall2	Micall2	Micall2	chr5:140182646-140212287	Ctrl	TRF1del	OK	0.480261	0.997322	1.05424	2.13282	0.0025	0.0448529	yes	2.07663
Chst2	Chst2	Chst2	chr9:95301344-95307689	Ctrl	TRF1del	OK	0.297934	0.619211	1.05544	2.2125	0.0017	0.0339629	yes	2.07835
Peg12	Peg12	Peg12	chr7:69606756-69609396	Ctrl	TRF1del	OK	4.6053	9.59095	1.05838	3.39714	5e-05	0.00246853	yes	2.08259
Pdgfrb	Pdgfrb	Pdgfrb	chr18:61204803-61244721	Ctrl	TRF1del	OK	0.999889	2.08314	1.05892	2.88656	5e-05	0.00246853	yes	2.08337
Crabp1	Crabp1	Crabp1	chr9:54612554-54620917	Ctrl	TRF1del	OK	5.89307	12.2844	1.05974	2.77074	0.00015	0.005933	yes	2.08455
Mpp3	Mpp3	Mpp3	chr11:101860966-101888269	Ctrl	TRF1del	OK	0.656731	1.37204	1.06295	2.1927	0.0029	0.0495672	yes	2.0892
Rnf144a	Rnf144a	Rnf144a	chr12:26991658-27100127	Ctrl	TRF1del	OK	0.531759	1.11369	1.06651	2.46725	0.00055	0.0155324	yes	2.09435
Aqp9	Aqp9	Aqp9	chr9:70958465-71011096	Ctrl	TRF1del	OK	2.99556	6.28448	1.06897	3.13183	5e-05	0.00246853	yes	2.09793
2210011C24Rik	2210011C24Rik	2210011C24Rik	chr8:86534126-86535619	Ctrl	TRF1del	OK	3.85381	8.09731	1.07116	2.54641	0.0005	0.0143868	yes	2.10112
Hmgb3	Hmgb3	Hmgb3	chrX:68809167-68813829	Ctrl	TRF1del	OK	21.7945	45.8315	1.07237	4.09839	5e-05	0.00246853	yes	2.10289
Hs3st3b1	Hs3st3b1	Hs3st3b1	chr11:63698194-63735786	Ctrl	TRF1del	OK	0.402818	0.848287	1.07442	2.4012	0.001	0.023542	yes	2.10588
Gm13375	Gm13375	Gm13375	chr2:20890500-20891975	Ctrl	TRF1del	OK	1.39945	2.95655	1.07906	2.29026	0.0024	0.043745	yes	2.11265
Fgfr2	Fgfr2	Fgfr2	chr7:137305964-137410322	Ctrl	TRF1del	OK	1.3922	2.94531	1.08105	3.06779	5e-05	0.00246853	yes	2.11558
Jph1	Jph1	Jph1	chr1:16985020-17087970	Ctrl	TRF1del	OK	0.679058	1.43986	1.08432	2.59765	0.0003	0.00978028	yes	2.12038
Plxnd1	Plxnd1	Plxnd1	chr6:115904828-115945023	Ctrl	TRF1del	OK	0.729164	1.54611	1.08433	2.87639	0.0001	0.00431604	yes	2.12039
Ampd3	Ampd3	Ampd3	chr7:117911719-117955922	Ctrl	TRF1del	OK	0.623138	1.32144	1.08449	2.37193	0.0012	0.0268241	yes	2.12062
Sh3bp5	Sh3bp5	Sh3bp5	chr14:32187149-32249219	Ctrl	TRF1del	OK	1.06143	2.26395	1.09283	2.50551	0.0011	0.0253739	yes	2.13292
Rbp1	Rbp1	Rbp1	chr9:98323379-98346969	Ctrl	TRF1del	OK	1.61168	3.44116	1.09433	2.79401	0.0002	0.00722368	yes	2.13514
Ccdc136	Ccdc136	Ccdc136	chr6:29348925-29376995	Ctrl	TRF1del	OK	3.22838	6.90294	1.0964	3.43708	5e-05	0.00246853	yes	2.13821
Antxr1	Antxr1	Antxr1	chr6:87083846-87285769	Ctrl	TRF1del	OK	0.420236	0.898705	1.09665	2.40929	0.0009	0.0219405	yes	2.13857
Setd7	Setd7	Setd7	chr3:51319239-51371038	Ctrl	TRF1del	OK	3.10563	6.65825	1.10026	3.94059	5e-05	0.00246853	yes	2.14393
D17Ertd648e	D17Ertd648e	D17Ertd648e	chr17:11033249-12256226	Ctrl	TRF1del	OK	34.2342	73.4237	1.10081	3.80693	5e-05	0.00246853	yes	2.14475
Klf17	Klf17	Klf17	chr4:117429263-117438271	Ctrl	TRF1del	OK	0.45708	0.981462	1.10249	2.24997	0.0018	0.0349434	yes	2.14724
Txnip	Txnip	Txnip	chr3:96359690-96370724	Ctrl	TRF1del	OK	48.2326	103.857	1.10652	4.55802	5e-05	0.00246853	yes	2.15325
Dnaja4	Dnaja4	Dnaja4	chr9:54547365-54564124	Ctrl	TRF1del	OK	0.902685	1.94373	1.10653	2.48094	0.0006	0.0166028	yes	2.15328
Epdr1	Epdr1	Epdr1	chr13:19683576-19711699	Ctrl	TRF1del	OK	2.19176	4.73904	1.1125	2.99798	0.0001	0.00431604	yes	2.16221
Siah2	Siah2	Siah2	chr3:58478870-58496310	Ctrl	TRF1del	OK	5.50908	12.0014	1.12333	3.70053	5e-05	0.00246853	yes	2.17848
Nlrp4c	Nlrp4c	Nlrp4c	chr7:5996762-6056751	Ctrl	TRF1del	OK	4.90772	10.7039	1.12502	3.7546	5e-05	0.00246853	yes	2.18103
Adcy5	Adcy5	Adcy5	chr16:35155721-35304635	Ctrl	TRF1del	OK	0.558357	1.21793	1.12517	2.61857	0.0004	0.0120659	yes	2.18127
Gm7102	Gm7102	Gm7102	chr19:61250588-61252212	Ctrl	TRF1del	OK	43.4065	94.8243	1.12735	4.61296	5e-05	0.00246853	yes	2.18456
Bend7	Bend7	Bend7	chr2:4638876-4723192	Ctrl	TRF1del	OK	0.412634	0.902791	1.12953	2.29135	0.002	0.0379668	yes	2.18787
Pcbd1	Pcbd1	Pcbd1	chr10:60552078-60557077	Ctrl	TRF1del	OK	2.18645	4.82339	1.14146	2.39317	0.00085	0.0210203	yes	2.20604
Rhobtb1	Rhobtb1	Rhobtb1	chr10:68671299-68754532	Ctrl	TRF1del	OK	0.728818	1.60892	1.14246	2.7207	0.0003	0.00978028	yes	2.20757
Gm2027	Gm2027	Gm2027	chr12:45322342-45325367	Ctrl	TRF1del	OK	1.34007	2.96422	1.14534	2.9146	5e-05	0.00246853	yes	2.21199
Slc22a23	Slc22a23	Slc22a23	chr13:34271026-34437051	Ctrl	TRF1del	OK	0.547813	1.21622	1.15065	2.81255	0.0002	0.00722368	yes	2.22014
Slc47a1	Slc47a1	Slc47a1	chr11:61156901-61191577	Ctrl	TRF1del	OK	0.741196	1.64783	1.15264	2.46304	0.0012	0.0268241	yes	2.2232
Hdac9	Hdac9	Hdac9	chr12:34732446-35601767	Ctrl	TRF1del	OK	0.284483	0.634422	1.1571	2.23232	0.00275	0.0476562	yes	2.23009
Pdk4	Pdk4	Pdk4	chr6:5433350-5446278	Ctrl	TRF1del	OK	1.2591	2.81176	1.15908	3.00531	0.00015	0.005933	yes	2.23315
Smad3	Smad3	Smad3	chr9:63494573-63605801	Ctrl	TRF1del	OK	1.70754	3.81496	1.15975	3.50479	5e-05	0.00246853	yes	2.23418
Rgs3	Rgs3	Rgs3	chr4:62220880-62364053	Ctrl	TRF1del	OK	0.571145	1.27748	1.16137	2.56284	0.00045	0.0131131	yes	2.2367
Lrrc8c	Lrrc8c	Lrrc8c	chr5:105948489-106037973	Ctrl	TRF1del	OK	1.571	3.51938	1.16364	3.01501	0.0001	0.00431604	yes	2.24022
Cebpa	Cebpa	Cebpa	chr7:35904311-35906951	Ctrl	TRF1del	OK	0.628102	1.41013	1.16675	2.41983	0.001	0.023542	yes	2.24507
Zfp352	Zfp352	Zfp352	chr4:89885510-89892378	Ctrl	TRF1del	OK	2.15942	4.84864	1.16693	3.07338	5e-05	0.00246853	yes	2.24534
Ctnnd2	Ctnnd2	Ctnnd2	chr15:30102347-30959098	Ctrl	TRF1del	OK	0.196601	0.441834	1.16823	2.20888	0.0029	0.0495672	yes	2.24736
Synm	Synm	Synm	chr7:74875046-74904628	Ctrl	TRF1del	OK	0.282195	0.635203	1.17053	2.52826	0.00065	0.017527	yes	2.25094
Lonrf1	Lonrf1	Lonrf1	chr8:37279117-37312570	Ctrl	TRF1del	OK	4.67032	10.5208	1.17165	4.08166	5e-05	0.00246853	yes	2.25269
Vps37d	Vps37d	Vps37d	chr5:135548769-135554136	Ctrl	TRF1del	OK	0.776043	1.75304	1.17565	2.22048	0.0023	0.0424294	yes	2.25895
Fbn2	Fbn2	Fbn2	chr18:58168276-58369580	Ctrl	TRF1del	OK	0.293992	0.665509	1.17868	2.81242	0.0002	0.00722368	yes	2.2637
AA792892	AA792892	AA792892	chr5:94806364-94813359	Ctrl	TRF1del	OK	8.00199	18.1398	1.18073	3.61848	5e-05	0.00246853	yes	2.26691
Pxdn	Pxdn	Pxdn	chr12:30622900-30702523	Ctrl	TRF1del	OK	2.05501	4.67086	1.18454	3.91219	5e-05	0.00246853	yes	2.27291
Nkd2	Nkd2	Nkd2	chr13:73956775-73985079	Ctrl	TRF1del	OK	0.519996	1.18379	1.18685	2.45048	0.00095	0.022875	yes	2.27654
Cml2	Cml2	Cml2	chr6:85815415-85819131	Ctrl	TRF1del	OK	0.799981	1.82769	1.19198	2.73984	0.0003	0.00978028	yes	2.28467
Myo5b	Myo5b	Myo5b	chr18:74602272-74931131	Ctrl	TRF1del	OK	0.293417	0.671749	1.19497	2.53717	0.00035	0.0109176	yes	2.2894
Gm8994	Gm8994	Gm8994	chr6:136277556-136280001	Ctrl	TRF1del	OK	1.47865	3.38584	1.19524	2.66887	0.00025	0.00851427	yes	2.28982
Slc10a6	Slc10a6	Slc10a6	chr5:104034729-104058422	Ctrl	TRF1del	OK	0.918726	2.10718	1.19761	2.54561	0.001	0.023542	yes	2.29359
Bhlhe40	Bhlhe40	Bhlhe40	chr6:108527029-108616919	Ctrl	TRF1del	OK	3.02317	6.93442	1.19771	3.46212	5e-05	0.00246853	yes	2.29376
Galnt3	Galnt3	Galnt3	chr2:65920822-65962850	Ctrl	TRF1del	OK	0.36952	0.849563	1.20107	2.33687	0.00115	0.0261754	yes	2.2991
Cdk5r2	Cdk5r2	Cdk5r2	chr1:74901602-74904306	Ctrl	TRF1del	OK	0.462848	1.06509	1.20236	2.31755	0.0024	0.043745	yes	2.30117
Ankrd44	Ankrd44	Ankrd44	chr1:54702183-54983231	Ctrl	TRF1del	OK	2.18313	5.02487	1.20269	3.94109	5e-05	0.00246853	yes	2.30168
Plxdc1	Plxdc1	Plxdc1	chr11:97784550-97847760	Ctrl	TRF1del	OK	1.09378	2.52279	1.2057	2.85258	0.0002	0.00722368	yes	2.30649
Hpcal4	Hpcal4	Hpcal4	chr4:122860746-122871942	Ctrl	TRF1del	OK	0.261674	0.605353	1.21001	2.30201	0.0027	0.0469677	yes	2.31339
Mafa	Mafa	Mafa	chr15:75577272-75578352	Ctrl	TRF1del	OK	2.17407	5.04235	1.2137	2.71386	0.0002	0.00722368	yes	2.31931
Tmem158	Tmem158	Tmem158	chr9:123168174-123169907	Ctrl	TRF1del	OK	1.67617	3.89352	1.21591	2.86122	0.0002	0.00722368	yes	2.32287
St8sia6	St8sia6	St8sia6	chr2:13576564-13715147	Ctrl	TRF1del	OK	0.953625	2.22709	1.22367	2.91779	5e-05	0.00246853	yes	2.33539
Prmt8	Prmt8	Prmt8	chr6:127639026-127719177	Ctrl	TRF1del	OK	0.620892	1.4506	1.22423	2.4683	0.0012	0.0268241	yes	2.33632
Heg1	Heg1	Heg1	chr16:33684551-33768281	Ctrl	TRF1del	OK	0.419597	0.980542	1.22457	2.62843	0.0004	0.0120659	yes	2.33687
Arhgap33	Arhgap33	Arhgap33	chr7:31307244-31320079	Ctrl	TRF1del	OK	0.408362	0.955984	1.22714	2.57234	0.0006	0.0166028	yes	2.34102
Sp110	Sp110	Sp110	chr1:87473474-87541611	Ctrl	TRF1del	OK	4.78418	11.2083	1.22822	3.36891	5e-05	0.00246853	yes	2.34278
Prom1	Prom1	Prom1	chr5:44384860-44492975	Ctrl	TRF1del	OK	0.825504	1.93435	1.2285	2.90765	5e-05	0.00246853	yes	2.34324
Hs6st2	Hs6st2	Hs6st2	chrX:48739813-49034779	Ctrl	TRF1del	OK	0.566896	1.33059	1.23091	2.81234	5e-05	0.00246853	yes	2.34715
Tmem132c	Tmem132c	Tmem132c	chr5:127722195-128046160	Ctrl	TRF1del	OK	1.641	3.85289	1.23137	3.67891	5e-05	0.00246853	yes	2.34789
Prkar2b	Prkar2b	Prkar2b	chr12:32643343-32746144	Ctrl	TRF1del	OK	1.99934	4.70363	1.23425	3.50886	5e-05	0.00246853	yes	2.35259
Zcchc24	Zcchc24	Zcchc24	chr14:26531125-26588342	Ctrl	TRF1del	OK	2.358	5.56837	1.23969	3.86549	5e-05	0.00246853	yes	2.36148
Prkd1	Prkd1	Prkd1	chr12:51442218-51750210	Ctrl	TRF1del	OK	0.866394	2.04873	1.24164	3.02805	0.00015	0.005933	yes	2.36466
Endod1	Endod1	Endod1	chr9:14158433-14185686	Ctrl	TRF1del	OK	0.570113	1.3576	1.25174	2.87422	0.0003	0.00978028	yes	2.38128
Slc16a3	Slc16a3	Slc16a3	chr11:120809797-120820314	Ctrl	TRF1del	OK	5.20991	12.4177	1.25307	3.81563	5e-05	0.00246853	yes	2.38348
Snx25	Snx25	Snx25	chr8:47118614-47209500	Ctrl	TRF1del	OK	2.5042	5.99078	1.25839	3.71263	5e-05	0.00246853	yes	2.39229
Myl9	Myl9	Myl9	chr2:156601199-156607393	Ctrl	TRF1del	OK	1.31183	3.14016	1.25926	2.50949	0.00145	0.0305234	yes	2.39372
Zan	Zan	Zan	chr5:137819864-137918292	Ctrl	TRF1del	OK	0.261776	0.628679	1.26399	3.20355	5e-05	0.00246853	yes	2.40159
Hspa1a	Hspa1a	Hspa1a	chr17:35106303-35109101	Ctrl	TRF1del	OK	0.666109	1.6068	1.27036	2.67831	0.0007	0.0185473	yes	2.41222
Hic1	Hic1	Hic1	chr11:74978066-74983757	Ctrl	TRF1del	OK	0.451687	1.09088	1.2721	2.55771	0.00075	0.0192767	yes	2.41512
B020004J07Rik	B020004J07Rik	B020004J07Rik	chr4:101507573-101516627	Ctrl	TRF1del	OK	1.3551	3.27964	1.27514	2.95282	0.0003	0.00978028	yes	2.42022
Aifm3	Aifm3	Aifm3	chr16:17489769-17507578	Ctrl	TRF1del	OK	0.886477	2.14617	1.27561	2.76607	0.00025	0.00851427	yes	2.42101
Greb1l	Greb1l	Greb1l	chr18:10325176-10562939	Ctrl	TRF1del	OK	0.803969	1.94664	1.27577	3.66446	5e-05	0.00246853	yes	2.42129
Cmtm8	Cmtm8	Cmtm8	chr9:114698462-114753270	Ctrl	TRF1del	OK	1.09393	2.65629	1.27989	2.43191	0.00135	0.0290419	yes	2.42821
Itih5	Itih5	Itih5	chr2:10075169-10178156	Ctrl	TRF1del	OK	0.187839	0.456596	1.28142	2.57292	0.0008	0.0201838	yes	2.43078
Trim75	Trim75	Trim75	chr8:67505549-67511543	Ctrl	TRF1del	OK	1.02296	2.49192	1.2845	2.96543	0.0002	0.00722368	yes	2.43599
Otx2	Otx2	Otx2	chr14:49277351-49287319	Ctrl	TRF1del	OK	1.93178	4.70612	1.28461	3.30657	5e-05	0.00246853	yes	2.43616
Atp1a2	Atp1a2	Atp1a2	chr1:174201839-174228195	Ctrl	TRF1del	OK	0.394852	0.961956	1.28466	2.89523	0.0001	0.00431604	yes	2.43624
Trpv4	Trpv4	Trpv4	chr5:115072162-115108430	Ctrl	TRF1del	OK	0.672915	1.63971	1.28494	2.83825	0.00015	0.005933	yes	2.43673
Foxn4	Foxn4	Foxn4	chr5:114704172-114723770	Ctrl	TRF1del	OK	0.445457	1.08569	1.28526	2.50441	0.0014	0.0296986	yes	2.43725
Gm5662	Gm5662	Gm5662	chr12:89320164-89569046	Ctrl	TRF1del	OK	12.7051	31.0637	1.28982	3.41369	5e-05	0.00246853	yes	2.44498
Fzd1	Fzd1	Fzd1	chr5:4753838-4758216	Ctrl	TRF1del	OK	0.32543	0.797161	1.29252	2.58083	0.00075	0.0192767	yes	2.44956
Lbh	Lbh	Lbh	chr17:73267644-73291286	Ctrl	TRF1del	OK	0.663268	1.62523	1.29298	2.82301	0.0002	0.00722368	yes	2.45034
Cpeb2	Cpeb2	Cpeb2	chr5:43542924-43680963	Ctrl	TRF1del	OK	0.647721	1.58783	1.29361	3.34604	5e-05	0.00246853	yes	2.45141
Gstm3	Gstm3	Gstm3	chr3:107766613-107772092	Ctrl	TRF1del	OK	1.37628	3.37479	1.29403	2.67422	0.00045	0.0131131	yes	2.45211
Camk2n1	Camk2n1	Camk2n1	chr4:138011062-138016041	Ctrl	TRF1del	OK	1.7632	4.32467	1.2944	3.66337	5e-05	0.00246853	yes	2.45274
Thbs2	Thbs2	Thbs2	chr17:14802506-14831269	Ctrl	TRF1del	OK	0.229534	0.563405	1.29546	2.53015	0.00045	0.0131131	yes	2.45456
D430019H16Rik	D430019H16Rik	D430019H16Rik	chr12:106692065-106731305	Ctrl	TRF1del	OK	0.15766	0.38743	1.29712	2.31246	0.00235	0.0431777	yes	2.45738
Hapln3	Hapln3	Hapln3	chr7:86261912-86275904	Ctrl	TRF1del	OK	0.560696	1.38608	1.30573	2.25659	0.0025	0.0448529	yes	2.47207
Col22a1	Col22a1	Col22a1	chr15:71628905-71864657	Ctrl	TRF1del	OK	0.186	0.462826	1.31517	2.46283	0.00105	0.0244258	yes	2.48831
Nfix	Nfix	Nfix	chr8:87225355-87324237	Ctrl	TRF1del	OK	0.578287	1.44397	1.32018	3.14388	5e-05	0.00246853	yes	2.49698
Spz1	Spz1	Spz1	chr13:93344586-93346187	Ctrl	TRF1del	OK	0.646525	1.62021	1.3254	2.44387	0.00135	0.0290419	yes	2.50603
Tmc3	Tmc3	Tmc3	chr7:90733440-90772219	Ctrl	TRF1del	OK	0.201561	0.506928	1.33056	2.35342	0.0021	0.0394829	yes	2.51501
Dux	Dux	Dux	chr10:57693398-57695423	Ctrl	TRF1del	OK	0.878599	2.2115	1.33175	2.82263	0.0002	0.00722368	yes	2.51708
Matn2	Matn2	Matn2	chr15:34236435-34365995	Ctrl	TRF1del	OK	0.266746	0.671945	1.33288	2.36918	0.00185	0.035712	yes	2.51904
Gm8300	Gm8300	Gm8300	chr12:88855265-88859215	Ctrl	TRF1del	OK	12.7615	32.2005	1.33528	4.85755	5e-05	0.00246853	yes	2.52325
Pramef25	Pramef25	Pramef25	chr4:143538085-143540919	Ctrl	TRF1del	OK	3.7198	9.40532	1.33825	3.98115	5e-05	0.00246853	yes	2.52845
Rph3al	Rph3al	Rph3al	chr11:75644493-75739393	Ctrl	TRF1del	OK	0.4289	1.08502	1.33901	2.35549	0.0017	0.0339629	yes	2.52977
Fgd5	Fgd5	Fgd5	chr6:91937103-92025999	Ctrl	TRF1del	OK	0.370365	0.938599	1.34156	2.92821	0.0001	0.00431604	yes	2.53425
H2-M10.4	H2-M10.4	H2-M10.4	chr17:36597108-36599274	Ctrl	TRF1del	OK	1.5255	3.87076	1.34333	2.7248	0.00035	0.0109176	yes	2.53737
Ubtfl1	Ubtfl1	Ubtfl1	chr9:18208861-18215946	Ctrl	TRF1del	OK	0.819935	2.08588	1.34708	2.98585	5e-05	0.00246853	yes	2.54396
Zbtb7c	Zbtb7c	Zbtb7c	chr18:75979831-76308218	Ctrl	TRF1del	OK	0.227931	0.581315	1.35072	2.49331	0.00055	0.0155324	yes	2.5504
Ttll7	Ttll7	Ttll7	chr3:146515330-146645714	Ctrl	TRF1del	OK	0.138396	0.352997	1.35086	2.35811	0.00265	0.0463328	yes	2.55063
Vopp1	Vopp1	Vopp1	chr6:57702257-57775119	Ctrl	TRF1del	OK	0.641584	1.64186	1.35562	2.88469	5e-05	0.00246853	yes	2.55907
Atp10a	Atp10a	Atp10a	chr7:65913571-66084796	Ctrl	TRF1del	OK	1.69892	4.35336	1.35751	4.18211	5e-05	0.00246853	yes	2.56243
Foxi3	Foxi3	Foxi3	chr6:70906599-70911060	Ctrl	TRF1del	OK	1.1555	2.97198	1.3629	2.70246	0.0002	0.00722368	yes	2.57203
Lef1	Lef1	Lef1	chr3:130813214-130927275	Ctrl	TRF1del	OK	0.7296	1.88307	1.36791	2.96111	0.0002	0.00722368	yes	2.58096
Chst7	Chst7	Chst7	chrX:19636695-19674646	Ctrl	TRF1del	OK	0.50504	1.30617	1.37087	2.58615	0.0009	0.0219405	yes	2.58627
Satb1	Satb1	Satb1	chr17:51875511-51972615	Ctrl	TRF1del	OK	0.899225	2.33148	1.37449	3.76389	5e-05	0.00246853	yes	2.59277
Stra8	Stra8	Stra8	chr6:34870959-34889342	Ctrl	TRF1del	OK	40.2075	104.661	1.38019	5.56961	5e-05	0.00246853	yes	2.60302
Lmx1a	Lmx1a	Lmx1a	chr1:169619688-169778864	Ctrl	TRF1del	OK	0.507978	1.33011	1.3887	2.85986	0.0001	0.00431604	yes	2.61844
Neurl1b	Neurl1b	Neurl1b	chr17:26551909-26583287	Ctrl	TRF1del	OK	0.186955	0.489692	1.38918	2.61327	0.00095	0.022875	yes	2.6193
C530008M17Rik	C530008M17Rik	C530008M17Rik	chr5:77269623-77302579	Ctrl	TRF1del	OK	0.240116	0.630168	1.39201	2.90329	0.0001	0.00431604	yes	2.62443
Cap2	Cap2	Cap2	chr13:46597271-46745650	Ctrl	TRF1del	OK	0.211671	0.55769	1.39764	2.40391	0.0014	0.0296986	yes	2.6347
Tuba3b	Tuba3b	Tuba3b	chr6:145564482-145569997	Ctrl	TRF1del	OK	4.54095	12.0159	1.40388	4.02402	5e-05	0.00246853	yes	2.64612
Lrrk2	Lrrk2	Lrrk2	chr15:91503654-91646555	Ctrl	TRF1del	OK	0.205536	0.550616	1.42165	2.99016	0.0002	0.00722368	yes	2.67893
Gm5039	Gm5039	Gm5039	chr12:89320164-89569046	Ctrl	TRF1del	OK	11.2236	30.1259	1.42446	3.38467	5e-05	0.00246853	yes	2.68416
Zscan4d	Zscan4d	Zscan4d	chr7:11746991-11751497	Ctrl	TRF1del	OK	10.1993	27.3897	1.42517	5.08817	5e-05	0.00246853	yes	2.68545
Gm4971	Gm4971	Gm4971	chr7:80830377-80831449	Ctrl	TRF1del	OK	6.19819	16.6694	1.42728	4.11297	5e-05	0.00246853	yes	2.6894
Rasl10b	Rasl10b	Rasl10b	chr11:83223573-83234540	Ctrl	TRF1del	OK	0.270736	0.728235	1.42751	2.58948	0.0008	0.0201838	yes	2.68983
Fgfrl1	Fgfrl1	Fgfrl1	chr5:109123247-109135969	Ctrl	TRF1del	OK	1.68329	4.53327	1.42927	3.79189	5e-05	0.00246853	yes	2.6931
Stxbp6	Stxbp6	Stxbp6	chr12:45953472-46175470	Ctrl	TRF1del	OK	0.143405	0.386658	1.43096	2.31615	0.00295	0.0499245	yes	2.69627
Piwil4	Piwil4	Piwil4	chr9:14506801-14545177	Ctrl	TRF1del	OK	0.221457	0.597353	1.43156	2.27729	0.00255	0.0452765	yes	2.69738
Usp17lc	Usp17lc	Usp17lc	chr7:110565209-110567688	Ctrl	TRF1del	OK	2.98388	8.07329	1.43597	3.89434	5e-05	0.00246853	yes	2.70563
Foxa1	Foxa1	Foxa1	chr12:58641618-58647108	Ctrl	TRF1del	OK	0.278967	0.7578	1.44172	2.58359	0.00095	0.022875	yes	2.71645
Mrc2	Mrc2	Mrc2	chr11:105153959-105212459	Ctrl	TRF1del	OK	0.40112	1.09101	1.44356	3.28621	5e-05	0.00246853	yes	2.71991
Irf5	Irf5	Irf5	chr6:29476624-29487320	Ctrl	TRF1del	OK	1.07353	2.92025	1.44373	3.28324	5e-05	0.00246853	yes	2.72023
Pitx2	Pitx2	Pitx2	chr3:128902795-128922512	Ctrl	TRF1del	OK	0.471305	1.28629	1.44848	2.44514	0.0009	0.0219405	yes	2.72921
Bmp7	Bmp7	Bmp7	chr2:172693512-172765822	Ctrl	TRF1del	OK	0.532513	1.45884	1.45393	3.16256	5e-05	0.00246853	yes	2.73954
Adcy6	Adcy6	Adcy6	chr15:98420420-98438064	Ctrl	TRF1del	OK	0.568576	1.56298	1.45888	3.64864	5e-05	0.00246853	yes	2.74894
Zc3h6	Zc3h6	Zc3h6	chr2:128793137-128844299	Ctrl	TRF1del	OK	1.42264	3.92139	1.4628	4.27283	5e-05	0.00246853	yes	2.75642
Gm12794	Gm12794	Gm12794	chr4:101613011-101615788	Ctrl	TRF1del	OK	8.45097	23.3516	1.46633	4.79499	5e-05	0.00246853	yes	2.76319
Zscan4a	Zscan4a	Zscan4a	chr7:11379589-11384414	Ctrl	TRF1del	OK	7.43719	20.6127	1.4707	5.07931	5e-05	0.00246853	yes	2.77157
Syne3	Syne3	Syne3	chr12:106168142-106248019	Ctrl	TRF1del	OK	0.145193	0.402933	1.47257	2.48361	0.00085	0.0210203	yes	2.77515
Sez6	Sez6	Sez6	chr11:77744340-77792554	Ctrl	TRF1del	OK	0.187295	0.521344	1.47692	2.54812	0.00075	0.0192767	yes	2.78354
Tnfaip2	Tnfaip2	Tnfaip2	chr12:112680871-112693229	Ctrl	TRF1del	OK	0.270472	0.753014	1.4772	2.69425	0.00065	0.017527	yes	2.78407
Col13a1	Col13a1	Col13a1	chr10:61301245-61441856	Ctrl	TRF1del	OK	0.409342	1.14533	1.48438	2.87125	0.00035	0.0109176	yes	2.79798
Guca1a	Guca1a	Guca1a	chr17:47531506-47537533	Ctrl	TRF1del	OK	2.78305	7.87605	1.5008	3.4619	5e-05	0.00246853	yes	2.83001
Gm13119	Gm13119	Gm13119	chr4:143947866-143954322	Ctrl	TRF1del	OK	1.72802	4.90426	1.50492	3.80617	5e-05	0.00246853	yes	2.83808
BC080695	BC080695	BC080695	chr4:143157369-143163701	Ctrl	TRF1del	OK	3.31942	9.48891	1.51531	4.44792	5e-05	0.00246853	yes	2.8586
Hoxd8	Hoxd8	Hoxd8	chr2:74542671-74545989	Ctrl	TRF1del	OK	0.354338	1.01543	1.51889	2.50045	0.0014	0.0296986	yes	2.86571
Grb14	Grb14	Grb14	chr2:64750539-64860823	Ctrl	TRF1del	OK	0.661154	1.89482	1.519	2.97437	0.00015	0.005933	yes	2.86593
Echdc3	Echdc3	Echdc3	chr2:6109510-6242657	Ctrl	TRF1del	OK	0.445098	1.27934	1.52321	2.67488	0.00065	0.017527	yes	2.87429
Hist3h2a	Hist3h2a	Hist3h2a	chr11:58768186-58768694	Ctrl	TRF1del	OK	2.11878	6.10617	1.52704	2.89241	0.0002	0.00722368	yes	2.88193
Cdkn1a	Cdkn1a	Cdkn1a	chr17:29227930-29237667	Ctrl	TRF1del	OK	4.68022	13.5092	1.5293	4.66481	5e-05	0.00246853	yes	2.88645
Ppp3cc	Ppp3cc	Ppp3cc	chr14:70617704-70689256	Ctrl	TRF1del	OK	0.786173	2.28689	1.54047	3.17906	5e-05	0.00246853	yes	2.90889
Megf11	Megf11	Megf11	chr9:64233432-64557012	Ctrl	TRF1del	OK	2.12189	6.18295	1.54294	4.6171	5e-05	0.00246853	yes	2.91389
Spock1	Spock1	Spock1	chr13:57522555-58009693	Ctrl	TRF1del	OK	0.225546	0.658365	1.54547	2.87225	0.00025	0.00851427	yes	2.91898
Gm13083	Gm13083	Gm13083	chr4:143204905-143208498	Ctrl	TRF1del	OK	0.497719	1.45789	1.55048	3.05048	5e-05	0.00246853	yes	2.92914
Zscan4c	Zscan4c	Zscan4c	chr7:11591093-11595896	Ctrl	TRF1del	OK	9.81979	28.822	1.55341	5.64783	5e-05	0.00246853	yes	2.93509
Toporsl	Toporsl	Toporsl	chr4:52609145-52625035	Ctrl	TRF1del	OK	0.221835	0.65399	1.55978	2.43215	0.00255	0.0452765	yes	2.94809
Apol7b	Apol7b	Apol7b	chr15:77529318-77549718	Ctrl	TRF1del	OK	0.237362	0.702847	1.56612	2.43267	0.00245	0.0443034	yes	2.96108
Lgi2	Lgi2	Lgi2	chr5:52929102-52957519	Ctrl	TRF1del	OK	1.07323	3.18356	1.56868	3.49134	5e-05	0.00246853	yes	2.96634
Gulp1	Gulp1	Gulp1	chr1:44608515-44853681	Ctrl	TRF1del	OK	0.449305	1.35367	1.5911	3.17389	5e-05	0.00246853	yes	3.01281
Prame	Prame	Prame	chrX:132147540-132162244	Ctrl	TRF1del	OK	0.212749	0.654226	1.62064	2.43836	0.00245	0.0443034	yes	3.07511
Zscan4f	Zscan4f	Zscan4f	chr7:11983263-11987667	Ctrl	TRF1del	OK	7.95542	24.4695	1.62097	5.52523	5e-05	0.00246853	yes	3.07583
2410012E07Rik	2410012E07Rik	2410012E07Rik	chr14:71252739-71273761	Ctrl	TRF1del	OK	0.504553	1.55588	1.62465	2.74568	0.001	0.023542	yes	3.08368
Magea10	Magea10	Magea10	chrX:69627208-69632197	Ctrl	TRF1del	OK	0.371573	1.15369	1.63454	2.68565	0.00085	0.0210203	yes	3.10488
BB287469	BB287469,Gm4027	BB287469,Gm4027	chr12:88959817-88963905	Ctrl	TRF1del	OK	1.97574	5.89192	1.64341	4.47206	5e-05	0.00246853	yes	2.98213
Proser2	Proser2	Proser2	chr2:6019545-6051231	Ctrl	TRF1del	OK	0.67173	2.1215	1.65913	3.82031	5e-05	0.00246853	yes	3.15826
Rcan2	Rcan2	Rcan2	chr17:43938799-44176465	Ctrl	TRF1del	OK	0.111135	0.353015	1.66742	2.14655	0.00175	0.0344602	yes	3.17645
Gm1995	Gm1995	Gm1995	chr12:89099797-89104138	Ctrl	TRF1del	OK	0.247494	0.802199	1.69656	3.15677	5e-05	0.00246853	yes	3.24129
Mogat2	Mogat2	Mogat2	chr7:106367593-106387121	Ctrl	TRF1del	OK	0.671051	2.19283	1.7083	3.33904	5e-05	0.00246853	yes	3.26775
Trib2	Trib2	Trib2	chr12:15798532-15823591	Ctrl	TRF1del	OK	0.259034	0.848342	1.71151	3.27911	5e-05	0.00246853	yes	3.27502
Nsmf	Nsmf	Nsmf	chr2:24909898-24918401	Ctrl	TRF1del	OK	0.383973	1.26089	1.71536	3.31308	5e-05	0.00246853	yes	3.2838
Stk39	Stk39	Stk39	chr2:68048503-68310038	Ctrl	TRF1del	OK	0.530252	1.75411	1.72599	3.68101	5e-05	0.00246853	yes	3.30807
Ccl3	Ccl3	Ccl3	chr11:83461344-83462880	Ctrl	TRF1del	OK	0.876865	2.90878	1.72999	2.93951	0.00015	0.005933	yes	3.31725
Zscan4e	Zscan4e	Zscan4e	chr7:11891726-11896031	Ctrl	TRF1del	OK	2.25034	7.48427	1.73372	4.52413	5e-05	0.00246853	yes	3.32584
Zscan4b	Zscan4b	Zscan4b	chr7:11486088-11490399	Ctrl	TRF1del	OK	1.51723	5.1136	1.7529	4.18356	5e-05	0.00246853	yes	3.37035
Usp17la	Usp17la	Usp17la	chr7:112005529-112011181	Ctrl	TRF1del	OK	4.33205	14.7586	1.76843	5.75327	5e-05	0.00246853	yes	3.40684
Car12	Car12	Car12	chr9:66561492-66614652	Ctrl	TRF1del	OK	0.118677	0.406019	1.77451	2.61632	0.00145	0.0305234	yes	3.42121
Gm2022	Gm2022	Gm2022	chr12:89131277-89135166	Ctrl	TRF1del	OK	7.02556	24.0429	1.77493	5.93027	5e-05	0.00246853	yes	3.4222
Slco3a1	Slco3a1	Slco3a1	chr7:81420303-81699666	Ctrl	TRF1del	OK	0.159493	0.548551	1.78213	2.98457	0.0003	0.00978028	yes	3.43934
Drd4	Drd4	Drd4	chr7:148477904-148480900	Ctrl	TRF1del	OK	0.272818	0.957383	1.81116	2.56139	0.002	0.0379668	yes	3.50924
Inpp5j	Inpp5j	Inpp5j	chr11:3394274-3404824	Ctrl	TRF1del	OK	0.118577	0.42122	1.82875	2.69613	0.0012	0.0268241	yes	3.55229
Usp17le	Usp17le	Usp17le	chr7:111916562-111925984	Ctrl	TRF1del	OK	7.25921	25.9797	1.8395	6.23097	5e-05	0.00246853	yes	3.57886
Gm13078	Gm13078	Gm13078	chr4:143309353-143319061	Ctrl	TRF1del	OK	2.09394	7.59041	1.85796	5.02483	5e-05	0.00246853	yes	3.62494
Gm6763	Gm6763	Gm6763	chr10:103631096-103633576	Ctrl	TRF1del	OK	0.441318	1.61689	1.87333	2.99605	0.00035	0.0109176	yes	3.66378
Fndc5	Fndc5	Fndc5	chr4:128814303-128821837	Ctrl	TRF1del	OK	0.113656	0.428011	1.91298	2.59871	0.00265	0.0463328	yes	3.76585
Dleu7	Dleu7	Dleu7	chr14:62895065-62911816	Ctrl	TRF1del	OK	0.649315	2.4723	1.92887	3.45726	5e-05	0.00246853	yes	3.80755
Bend6	Bend6	Bend6	chr1:33908896-33964466	Ctrl	TRF1del	OK	0.172207	0.667224	1.95402	2.85473	0.00135	0.0290419	yes	3.87455
Fut4	Fut4	Fut4	chr9:14552902-14556566	Ctrl	TRF1del	OK	0.111017	0.432717	1.96264	2.84215	0.00065	0.017527	yes	3.89775
Usp17ld	Usp17ld	Usp17ld	chr7:110398599-110401019	Ctrl	TRF1del	OK	0.665728	2.64194	1.98859	3.87344	5e-05	0.00246853	yes	3.9685
Usp17lb	Usp17lb	Usp17lb	chr7:111988825-111991018	Ctrl	TRF1del	OK	4.60435	18.9075	2.03789	6.02013	5e-05	0.00246853	yes	4.10644
Esx1	Esx1	Esx1	chrX:133649935-133654865	Ctrl	TRF1del	OK	14.7646	68.5873	2.2158	8.05381	5e-05	0.00246853	yes	4.64539
A430089I19Rik	A430089I19Rik	A430089I19Rik	chrUn_random:1585650-1589928	Ctrl	TRF1del	OK	0.53832	2.62909	2.28803	4.39588	5e-05	0.00246853	yes	4.88388
Plxna4	Plxna4	Plxna4	chr6:32094558-32538192	Ctrl	TRF1del	OK	0.133356	0.657196	2.30104	4.93389	5e-05	0.00246853	yes	4.92813
Cxcl12	Cxcl12	Cxcl12	chr6:117118552-117131386	Ctrl	TRF1del	OK	0.145643	0.725206	2.31596	3.22591	0.0003	0.00978028	yes	4.97934
Tspo2	Tspo2	Tspo2	chr17:48587759-48590826	Ctrl	TRF1del	OK	0.346755	2.0615	2.57171	3.5889	0.00035	0.0109176	yes	5.94512
Sstr5	Sstr5	Sstr5	chr17:25626819-25634233	Ctrl	TRF1del	OK	0.104159	0.706517	2.76193	3.56124	0.00015	0.005933	yes	6.78306
Obox3	Obox3	Obox3	chr7:16210654-16225126	Ctrl	TRF1del	OK	0.191577	1.64205	3.0995	4.44465	5e-05	0.00246853	yes	8.57123
Adm	Adm	Adm	chr7:117771182-117773333	Ctrl	TRF1del	OK	0.153114	1.62729	3.40979	4.03686	0.00035	0.0109176	yes	10.628
