# Supplementary material for: TERRA regulate the transcriptional landscape of pluripotent cells through TRF1-dependent recruitment of PRC2
Source: eLife. 2019 Aug 20;8:e44656. doi: 10.7554/eLife.44656 (PMC6701927; doi:10.7554/eLife.44656)
Supplement: Supplementary file 2. [file elife-44656-supp2.xls]

## Sheet: ChEA_2016_table
Term	Overlap	P-value	Adjusted P-value	Old P-value	Old Adjusted P-value	Z-score	Combined Score	Genes
SUZ12_16625203_ChIP-ChIP_MESCs_Mouse	794/1270	0.0000000000000000000000000000000000000000000000000000000000000000000000000000000000000000000000000000000000000000000000000000000000000000000000000000000000000000000000000000000000000000000000000000000000000000000000000000000000000000000000000000000000000000000000000000000000000000000000000000000000008331454371969199490651838396494410083639128816615721068674900840972788118566849913344030927910987…	0.0000000000000000000000000000000000000000000000000000000000000000000000000000000000000000000000000000000000000000000000000000000000000000000000000000000000000000000000000000000000000000000000000000000000000000000000000000000000000000000000000000000000000000000000000000000000000000000000000000000000357697107703210968335311913431613864776543621965383011208725784960331977108461309589971730561239757…	0.0000000000000000000000000000000000000000000000000000000000000000000000000000000000000000000000000000000000000000000000000000000000000000000000000000000000000000000000000000000000000000000000000000000000000000000000000000000000000000000000000000000000000000000000000000000000000000000000000000000000000000000000000000000000049406564584124654417656879286822137236505980261432476442558568250067550727…	0.0000000000000000000000000000000000000000000000000000000000000000000000000000000000000000000000000000000000000000000000000000000000000000000000000000000000000000000000000000000000000000000000000000000000000000000000000000000000000000000000000000000000000000000000000000000000000000000000000000000000000000000000000000000001877449454196736867870961412899241214987227249934434104817225593502566927626…	-2.49472e+16	1.72375e+15	FZD10;CRHBP;HTR6;HTR7;DPYSL4;NKX1-2;LRAT;HES7;CCBE1;UNC5B;CACNA2D3;HDGFRP3;UNC5C;UNC5D;ISL1;HPCAL4;CH25H;ISL2;RBP4;ATF3;GRID2IP;CRABP1;SHOX2;GATA5;GATA4;GATA3;THY1;GRIN2A;ADAMTS19;ADAMTS18;JUN;SRMS;ABCA5;GPR12;NEBL;NR2F2;GRIN2C;FLI1;PCDHGA11;PKIB;9430076C15RIK;FXYD7;GPR26;KCNC4;PRKAG2;HOXC12;JPH1;HOXC10;HEY2;NEFL;CHST8;DUSP2;ARG2;ELOVL4;KCND2;RIPK4;WNT9B;DUSP7;TMEFF2;GPRC5B;SLC7A8;MMP15;MMP17;PPA…
EZH2_27304074_Chip-Seq_ESCs_Mouse	712/885	0.0000000000000000000000000000000000000000000000000000000000000000000000000000000000000000000000000000000000000000000000000000000000000000000000000000000000000000000000000000000000000000000000000000000000000000000000000000000000000000000000000000000000000000000000000000000000000000000000000000000000000000000000000000000000049406564584124654417656879286822137236505980261432476442558568250067550727…	0.0000000000000000000000000000000000000000000000000000000000000000000000000000000000000000000000000000000000000000000000000000000000000000000000000000000000000000000000000000000000000000000000000000000000000000000000000000000000000000000000000000000000000000000000000000000000000000000000000000000000000000000000000000000002272701970869734103212216447193818312879275092025893916357694139503107333442…	0.0000000000000000000000000000000000000000000000000000000000000000000000000000000000000000000000000000000000000000000000000000000000000000000000000000000000000000000000000000000000000000000000000000000000000000000000000000000000000000000000000000000000000000000000000000000000000000000000000000000000000000000000000000000000049406564584124654417656879286822137236505980261432476442558568250067550727…	0.0000000000000000000000000000000000000000000000000000000000000000000000000000000000000000000000000000000000000000000000000000000000000000000000000000000000000000000000000000000000000000000000000000000000000000000000000000000000000000000000000000000000000000000000000000000000000000000000000000000000000000000000000000000001877449454196736867870961412899241214987227249934434104817225593502566927626…	-2.15281e+15	1.60264e+16	TRIO;COL12A1;RAX;ISM1;SAMD14;HTR6;GPR176;SOX17;AI593442;ZMIZ1;SOX18;FAM19A2;NKX1-2;HOXA2;PROK2;LRAT;DLEU2;HOXA7;IER5;MNX1;HOXA5;PKNOX2;HOXA4;CDK5RAP2;NKX2-9;PRKCH;UNC5A;UNC5B;CACNA2D1;CACNA2D3;SOX14;ISL1;SOX10;AF529169;ISL2;HOXB9;RFX4;HOXB4;PLBD1;HOXB3;PRR15;9130024F11RIK;HOXB2;MAML3;ASTN2;HOXB8;HOXB7;FREM2;DHH;HOXD1;SHOX2;AGAP2;GATA5;MIR124A-2;GATA4;MIR124A-3;PRDM13;GATA3;PRDM12;GATA2;GRIN2A;GJC…
SUZ12_18555785_ChIP-Seq_MESCs_Mouse	770/1058	0.0000000000000000000000000000000000000000000000000000000000000000000000000000000000000000000000000000000000000000000000000000000000000000000000000000000000000000000000000000000000000000000000000000000000000000000000000000000000000000000000000000000000000000000000000000000000000000000000000000000000000000000000000000000000049406564584124654417656879286822137236505980261432476442558568250067550727…	0.0000000000000000000000000000000000000000000000000000000000000000000000000000000000000000000000000000000000000000000000000000000000000000000000000000000000000000000000000000000000000000000000000000000000000000000000000000000000000000000000000000000000000000000000000000000000000000000000000000000000000000000000000000000002272701970869734103212216447193818312879275092025893916357694139503107333442…	0.0000000000000000000000000000000000000000000000000000000000000000000000000000000000000000000000000000000000000000000000000000000000000000000000000000000000000000000000000000000000000000000000000000000000000000000000000000000000000000000000000000000000000000000000000000000000000000000000000000000000000000000000000000000000049406564584124654417656879286822137236505980261432476442558568250067550727…	0.0000000000000000000000000000000000000000000000000000000000000000000000000000000000000000000000000000000000000000000000000000000000000000000000000000000000000000000000000000000000000000000000000000000000000000000000000000000000000000000000000000000000000000000000000000000000000000000000000000000000000000000000000000000001877449454196736867870961412899241214987227249934434104817225593502566927626…	-2.1185e+16	1.5771e+16	HTR6;HTR7;LIPG;NKX1-2;LRAT;PKNOX2;UNC5B;FIBCD1;HPCAL1;CACNA2D2;HDGFRP3;UNC5C;UNC5D;CLDN5;SLC5A8;RBP4;RFX4;NGEF;ATF3;GRID2IP;COL13A1;DHH;CRABP1;LYPD1;GATA5;SLC5A1;ADAMTS16;ADAMTS15;GRIN2A;T;ADAMTS19;ADAMTS18;ADAMTS17;KCNMB4;LYN;SRMS;NR2F2;GRIN2C;FLI1;ABTB2;FAT4;GPR27;ACHE;GPR26;KCNC2;KCNC4;PIGZ;HOXC13;HOXC12;HOXC11;ARHGAP6;JPH4;PANX2;JPH3;NEFL;DLGAP2;DUSP4;ARG2;GPR37;ELOVL4;WNT9B;DUSP7;SLC7A8;MMP1…
EZH2_18974828_ChIP-Seq_MESCs_Mouse	922/1302	0.0000000000000000000000000000000000000000000000000000000000000000000000000000000000000000000000000000000000000000000000000000000000000000000000000000000000000000000000000000000000000000000000000000000000000000000000000000000000000000000000000000000000000000000000000000000000000000000000000000000000000000000000000000000000049406564584124654417656879286822137236505980261432476442558568250067550727…	0.0000000000000000000000000000000000000000000000000000000000000000000000000000000000000000000000000000000000000000000000000000000000000000000000000000000000000000000000000000000000000000000000000000000000000000000000000000000000000000000000000000000000000000000000000000000000000000000000000000000000000000000000000000000002272701970869734103212216447193818312879275092025893916357694139503107333442…	0.0000000000000000000000000000000000000000000000000000000000000000000000000000000000000000000000000000000000000000000000000000000000000000000000000000000000000000000000000000000000000000000000000000000000000000000000000000000000000000000000000000000000000000000000000000000000000000000000000000000000000000000000000000000000049406564584124654417656879286822137236505980261432476442558568250067550727…	0.0000000000000000000000000000000000000000000000000000000000000000000000000000000000000000000000000000000000000000000000000000000000000000000000000000000000000000000000000000000000000000000000000000000000000000000000000000000000000000000000000000000000000000000000000000000000000000000000000000000000000000000000000000000001877449454196736867870961412899241214987227249934434104817225593502566927626…	-2.07561e+16	1.54516e+16	FZD10;HTR6;DPYSL4;LIPG;NKX1-2;LRAT;PKNOX2;HES7;CCBE1;UNC5B;FIBCD1;CACNA2D3;CACNA2D2;HDGFRP3;UNC5C;UNC5D;HPCAL4;ISL2;RFX4;NGEF;COL13A1;DHH;CRABP1;SHOX2;PDGFB;LYPD1;GATA5;GATA4;SLC5A1;GATA3;GATA2;ADAMTS15;T;ADAMTS19;RHBDL3;ZBTB7C;LYN;CADM3;JUN;JAG1;SRMS;NEBL;PBX3;NR2F1;D430041D05RIK;BTBD11;NR2F2;GRIN2C;GRIN2B;FLI1;ABTB2;FAT4;HRK;GPR27;KCNC2;KCNC4;PRKAG2;HOXC13;HOXC12;HOXC11;JPH1;HOXC10;SHE;PANX2;JP…
RNF2_18974828_ChIP-Seq_MESCs_Mouse	922/1302	0.0000000000000000000000000000000000000000000000000000000000000000000000000000000000000000000000000000000000000000000000000000000000000000000000000000000000000000000000000000000000000000000000000000000000000000000000000000000000000000000000000000000000000000000000000000000000000000000000000000000000000000000000000000000000049406564584124654417656879286822137236505980261432476442558568250067550727…	0.0000000000000000000000000000000000000000000000000000000000000000000000000000000000000000000000000000000000000000000000000000000000000000000000000000000000000000000000000000000000000000000000000000000000000000000000000000000000000000000000000000000000000000000000000000000000000000000000000000000000000000000000000000000002272701970869734103212216447193818312879275092025893916357694139503107333442…	0.0000000000000000000000000000000000000000000000000000000000000000000000000000000000000000000000000000000000000000000000000000000000000000000000000000000000000000000000000000000000000000000000000000000000000000000000000000000000000000000000000000000000000000000000000000000000000000000000000000000000000000000000000000000000049406564584124654417656879286822137236505980261432476442558568250067550727…	0.0000000000000000000000000000000000000000000000000000000000000000000000000000000000000000000000000000000000000000000000000000000000000000000000000000000000000000000000000000000000000000000000000000000000000000000000000000000000000000000000000000000000000000000000000000000000000000000000000000000000000000000000000000000001877449454196736867870961412899241214987227249934434104817225593502566927626…	-2.03918e+15	1.51805e+16	FZD10;HTR6;DPYSL4;LIPG;NKX1-2;LRAT;PKNOX2;HES7;CCBE1;UNC5B;FIBCD1;CACNA2D3;CACNA2D2;HDGFRP3;UNC5C;UNC5D;HPCAL4;ISL2;RFX4;NGEF;COL13A1;DHH;CRABP1;SHOX2;PDGFB;LYPD1;GATA5;GATA4;SLC5A1;GATA3;GATA2;ADAMTS15;T;ADAMTS19;RHBDL3;ZBTB7C;LYN;CADM3;JUN;JAG1;SRMS;NEBL;PBX3;NR2F1;D430041D05RIK;BTBD11;NR2F2;GRIN2C;GRIN2B;FLI1;ABTB2;FAT4;HRK;GPR27;KCNC2;KCNC4;PRKAG2;HOXC13;HOXC12;HOXC11;JPH1;HOXC10;SHE;PANX2;JP…
JARID2_20064375_ChIP-Seq_MESCs_Mouse	896/1117	0.0000000000000000000000000000000000000000000000000000000000000000000000000000000000000000000000000000000000000000000000000000000000000000000000000000000000000000000000000000000000000000000000000000000000000000000000000000000000000000000000000000000000000000000000000000000000000000000000000000000000000000000000000000000000049406564584124654417656879286822137236505980261432476442558568250067550727…	0.0000000000000000000000000000000000000000000000000000000000000000000000000000000000000000000000000000000000000000000000000000000000000000000000000000000000000000000000000000000000000000000000000000000000000000000000000000000000000000000000000000000000000000000000000000000000000000000000000000000000000000000000000000000002272701970869734103212216447193818312879275092025893916357694139503107333442…	0.0000000000000000000000000000000000000000000000000000000000000000000000000000000000000000000000000000000000000000000000000000000000000000000000000000000000000000000000000000000000000000000000000000000000000000000000000000000000000000000000000000000000000000000000000000000000000000000000000000000000000000000000000000000000049406564584124654417656879286822137236505980261432476442558568250067550727…	0.0000000000000000000000000000000000000000000000000000000000000000000000000000000000000000000000000000000000000000000000000000000000000000000000000000000000000000000000000000000000000000000000000000000000000000000000000000000000000000000000000000000000000000000000000000000000000000000000000000000000000000000000000000000001877449454196736867870961412899241214987227249934434104817225593502566927626…	-2.02654e+15	1.50864e+16	PREX2;HTR6;HTR7;FAM19A2;NKX1-2;MNX1;PKNOX2;UNC5B;CACNA2D1;FIBCD1;CACNA2D3;HDGFRP3;UNC5C;ISL1;ISL2;DHH;CRABP1;SHOX2;LYPD1;AGAP2;GATA5;GATA4;GATA3;GATA2;GRIN2A;ADAMTS19;RHBDL3;ZBTB7C;JAG1;NR2F1;D430041D05RIK;NR2F2;GRIN2B;FLI1;ABTB2;PKIB;LYPD6B;RNF220;HRK;GPR27;GPR25;KCNC1;KCNC2;NCAN;KCNC4;HOXC12;HOXC11;SHE;JPH2;JPH3;NEFL;DLGAP2;NEFH;SLC18A3;DIO3OS;DUSP2;KCND2;SPHK1;RIPK4;WNT9B;BAZ1A;TMEFF2;MMP15;LR…
SUZ12_18692474_ChIP-Seq_MEFs_Mouse	883/1135	0.0000000000000000000000000000000000000000000000000000000000000000000000000000000000000000000000000000000000000000000000000000000000000000000000000000000000000000000000000000000000000000000000000000000000000000000000000000000000000000000000000000000000000000000000000000000000000000000000000000000000000000000000000000000000049406564584124654417656879286822137236505980261432476442558568250067550727…	0.0000000000000000000000000000000000000000000000000000000000000000000000000000000000000000000000000000000000000000000000000000000000000000000000000000000000000000000000000000000000000000000000000000000000000000000000000000000000000000000000000000000000000000000000000000000000000000000000000000000000000000000000000000000002272701970869734103212216447193818312879275092025893916357694139503107333442…	0.0000000000000000000000000000000000000000000000000000000000000000000000000000000000000000000000000000000000000000000000000000000000000000000000000000000000000000000000000000000000000000000000000000000000000000000000000000000000000000000000000000000000000000000000000000000000000000000000000000000000000000000000000000000000049406564584124654417656879286822137236505980261432476442558568250067550727…	0.0000000000000000000000000000000000000000000000000000000000000000000000000000000000000000000000000000000000000000000000000000000000000000000000000000000000000000000000000000000000000000000000000000000000000000000000000000000000000000000000000000000000000000000000000000000000000000000000000000000000000000000000000000000001877449454196736867870961412899241214987227249934434104817225593502566927626…	-1.9793e+15	1.47347e+16	CRHBP;HTR6;HTR7;DPYSL4;LIPG;NKX1-2;MEF2C;CACNA2D1;CACNA2D3;HDGFRP3;UNC5C;ISL1;OXCT2A;CH25H;CLDN5;RBP4;PRKAR1B;RFX4;NGEF;ATF3;COL13A1;ABCB4;CRABP1;SHOX2;GATA5;GATA4;SLC5A1;GATA3;GATA2;GRIN2A;T;KCNMB4;ABCA1;LYN;JUN;SRMS;GPR12;NR2F1;PBX3;NR2F2;GRIN2C;GRIN2B;LARP6;FLI1;PKIB;FXYD7;HRK;ACHE;LAD1;KCNC1;HOXC13;HOXC12;AREG;JPH1;ARHGAP6;SMPD3;NEFL;CGNL1;SLC18A3;CHST8;CHST9;DUSP2;ARG2;GPR37;KCND2;SPHK1;WNT9…
JARID2_20075857_ChIP-Seq_MESCs_Mouse	973/1258	0.0000000000000000000000000000000000000000000000000000000000000000000000000000000000000000000000000000000000000000000000000000000000000000000000000000000000000000000000000000000000000000000000000000000000000000000000000000000000000000000000000000000000000000000000000000000000000000000000000000000000000000000000000000000000049406564584124654417656879286822137236505980261432476442558568250067550727…	0.0000000000000000000000000000000000000000000000000000000000000000000000000000000000000000000000000000000000000000000000000000000000000000000000000000000000000000000000000000000000000000000000000000000000000000000000000000000000000000000000000000000000000000000000000000000000000000000000000000000000000000000000000000000002272701970869734103212216447193818312879275092025893916357694139503107333442…	0.0000000000000000000000000000000000000000000000000000000000000000000000000000000000000000000000000000000000000000000000000000000000000000000000000000000000000000000000000000000000000000000000000000000000000000000000000000000000000000000000000000000000000000000000000000000000000000000000000000000000000000000000000000000000049406564584124654417656879286822137236505980261432476442558568250067550727…	0.0000000000000000000000000000000000000000000000000000000000000000000000000000000000000000000000000000000000000000000000000000000000000000000000000000000000000000000000000000000000000000000000000000000000000000000000000000000000000000000000000000000000000000000000000000000000000000000000000000000000000000000000000000000001877449454196736867870961412899241214987227249934434104817225593502566927626…	-1.93391e+16	1.43968e+16	ISM1;HTR6;FAM19A2;NKX1-2;LRAT;MNX1;PKNOX2;HES7;UNC5B;FIBCD1;CACNA2D3;HDGFRP3;ISL1;CH25H;ISL2;PRKAR1B;RFX4;VOPP1;PLBD1;NGEF;ATF3;GRID2IP;DHH;CRABP1;SHOX2;LYPD1;GATA5;GATA3;GATA2;GRIN2A;T;NPBWR1;RNF217;KCNMB4;ZBTB7C;CADM3;JUN;PBX3;NR2F1;D430041D05RIK;BTBD11;NR2F2;GRIN2C;FLI1;ABTB2;PCDHGA11;FERMT1;GRIN3A;9430076C15RIK;FAT4;HRK;GPR27;LAD1;GPR25;KCNC1;KCNC2;LRRC38;KCNC4;BHLHE41;PRKAG2;PTH1R;HOXC12;HOX…
EED_16625203_ChIP-ChIP_MESCs_Mouse	552/830	0.0000000000000000000000000000000000000000000000000000000000000000000000000000000000000000000000000000000000000000000000000000000000000000000000000000000000000000000000000000000000000000000000000000000000000000000000000000001924716782347414300356212500363281800525151510364943898284601774451217427992713629150296031525219358843134885332816835039955405861648951080112955174541257967599183488710788282…	0.0000000000000000000000000000000000000000000000000000000000000000000000000000000000000000000000000000000000000000000000000000000000000000000000000000000000000000000000000000000000000000000000000000000000000000000000000000068862089323985258402965471946331411833977969287095272329357973167519645754487151002088403103334758513079357101233135199881287041881541866138294809269896784501402512344154330433…	0.0000000000000000000000000000000000000000000000000000000000000000000000000000000000000000000000000000000000000000000000000000000000000000000000000000000000000000000000000000000000000000000000000000000000000000000000000000000000000000000000000000000000000000000000000000000000000000000000000000000000000005360020325702850307137211385799660380991666491844825160139547700802335473221184034721553105689…	0.0000000000000000000000000000000000000000000000000000000000000000000000000000000000000000000000000000000000000000000000000000000000000000000000000000000000000000000000000000000000000000000000000000000000000000000000000000000000000000000000000000000000000000000000000000000000000000000000000000000000000164373956654887418053297460058371856791907748259709534062028589259908357550831853961932973763921…	-2.61099e+15	1.33897e+16	SERPINE2;COL12A1;RAX;BACH2;HTR6;HTR7;SOX18;MYC;HOXA3;HOXA2;CYP1B1;LRAT;IER5;HOXA5;AI314180;HOXA4;PRIMA1;HES7;NKX2-9;CCBE1;UNC5B;UNC5C;UNC5D;HPCAL4;DKK1;CH25H;BCAN;ISL2;DAAM2;HOXB4;HOXB3;HOXB2;HOXB1;ASTN2;HOXB8;HOXB7;ATF3;HOXB6;GRID2IP;CRABP1;SHOX2;GATA5;GATA4;GATA3;GRIN2A;CHST11;FLRT2;ALX3;ALX4;HOXC4;PCDHA3;NKX2-5;HOXC9;NKX2-4;NKX2-3;HOXC6;FZD1;JUN;SRMS;FZD2;ABCA5;NEBL;SLC16A12;NFATC1;NR2F2;FLI1;…
SUZ12_18692474_ChIP-Seq_MESCs_Mouse	1333/1909	0.0000000000000000000000000000000000000000000000000000000000000000000000000000000000000000000000000000000000000000000000000000000000000000000000000000000000000000000000000000000000000000000000000000000000000000000000000000000000000000000000000000000000000000000000000000000000000000000000000000000000000000000000000000000000049406564584124654417656879286822137236505980261432476442558568250067550727…	0.0000000000000000000000000000000000000000000000000000000000000000000000000000000000000000000000000000000000000000000000000000000000000000000000000000000000000000000000000000000000000000000000000000000000000000000000000000000000000000000000000000000000000000000000000000000000000000000000000000000000000000000000000000000002272701970869734103212216447193818312879275092025893916357694139503107333442…	0.0000000000000000000000000000000000000000000000000000000000000000000000000000000000000000000000000000000000000000000000000000000000000000000000000000000000000000000000000000000000000000000000000000000000000000000000000000000000000000000000000000000000000000000000000000000000000000000000000000000000000000000000000000000000049406564584124654417656879286822137236505980261432476442558568250067550727…	0.0000000000000000000000000000000000000000000000000000000000000000000000000000000000000000000000000000000000000000000000000000000000000000000000000000000000000000000000000000000000000000000000000000000000000000000000000000000000000000000000000000000000000000000000000000000000000000000000000000000000000000000000000000000001877449454196736867870961412899241214987227249934434104817225593502566927626…	-1.7815e+16	1.32622e+16	FZD10;CRHBP;HTR6;SAMD14;HTR7;DPYSL4;LIPG;NKX1-2;LRAT;PKNOX2;HES7;CCBE1;MEF2C;UNC5A;UNC5B;CACNA2D1;FIBCD1;CACNA2D3;HDGFRP3;UNC5C;UNC5D;OXCT2B;ISL1;OXCT2A;CH25H;CLDN5;ISL2;RBP4;PRKAR1B;RFX4;ATF3;NGEF;GRID2IP;COL13A1;ABCB4;CRABP1;SHOX2;LYPD1;GATA5;GATA4;GATA3;SLC5A1;GATA2;SLC5A5;ADAMTS15;GRIN2A;T;ADAMTS19;ADAMTS18;KCNMB4;RHBDL3;ZBTB7C;ABCA1;LYN;JUN;SRMS;GPR12;NEBL;NR2F1;PBX3;D430041D05RIK;BTBD11;NR2…
RNF2_27304074_Chip-Seq_ESCs_Mouse	1067/1467	0.0000000000000000000000000000000000000000000000000000000000000000000000000000000000000000000000000000000000000000000000000000000000000000000000000000000000000000000000000000000000000000000000000000000000000000000000000000000000000000000000000000000000000000000000000000000000000000000000000000000000000000000000000000000000049406564584124654417656879286822137236505980261432476442558568250067550727…	0.0000000000000000000000000000000000000000000000000000000000000000000000000000000000000000000000000000000000000000000000000000000000000000000000000000000000000000000000000000000000000000000000000000000000000000000000000000000000000000000000000000000000000000000000000000000000000000000000000000000000000000000000000000000002272701970869734103212216447193818312879275092025893916357694139503107333442…	0.0000000000000000000000000000000000000000000000000000000000000000000000000000000000000000000000000000000000000000000000000000000000000000000000000000000000000000000000000000000000000000000000000000000000000000000000000000000000000000000000000000000000000000000000000000000000000000000000000000000000000000000000000000000000049406564584124654417656879286822137236505980261432476442558568250067550727…	0.0000000000000000000000000000000000000000000000000000000000000000000000000000000000000000000000000000000000000000000000000000000000000000000000000000000000000000000000000000000000000000000000000000000000000000000000000000000000000000000000000000000000000000000000000000000000000000000000000000000000000000000000000000000001877449454196736867870961412899241214987227249934434104817225593502566927626…	-1.71201e+15	1.27449e+16	PWWP2B;ISM1;ZDBF2;FAM110C;AKT3;LIPG;FAM19A2;NKX1-2;LRAT;FAM19A5;MNX1;PKNOX2;HES7;UNC5B;CACNA2D1;FIBCD1;CACNA2D3;OXCT2B;ISL1;BCR;CH25H;ISL2;EML6;RBP4;RFX4;ATF3;COL13A1;DHH;SHOX2;LYPD1;AGAP2;GATA5;GATA4;GATA2;GRIN2A;HLCS;ADAMTS19;NPBWR1;RNF217;RHBDL3;ZBTB7C;JAG2;CADM3;JUN;JAG1;BTBD17;NR2F1;NR2F2;GRIN2C;GRIN2B;FLI1;ABTB2;PCDHGA11;SFXN3;9430076C15RIK;FXYD7;DCHS1;FAT3;RNF220;HRK;GPR27;ARHGAP9;GPR25;GP…
SUZ12_18974828_ChIP-Seq_MESCs_Mouse	1297/1934	0.0000000000000000000000000000000000000000000000000000000000000000000000000000000000000000000000000000000000000000000000000000000000000000000000000000000000000000000000000000000000000000000000000000000000000000000000000000000000000000000000000000000000000000000000000000000000000000000000000000000000000000000000000000000000049406564584124654417656879286822137236505980261432476442558568250067550727…	0.0000000000000000000000000000000000000000000000000000000000000000000000000000000000000000000000000000000000000000000000000000000000000000000000000000000000000000000000000000000000000000000000000000000000000000000000000000000000000000000000000000000000000000000000000000000000000000000000000000000000000000000000000000000002272701970869734103212216447193818312879275092025893916357694139503107333442…	0.0000000000000000000000000000000000000000000000000000000000000000000000000000000000000000000000000000000000000000000000000000000000000000000000000000000000000000000000000000000000000000000000000000000000000000000000000000000000000000000000000000000000000000000000000000000000000000000000000000000000000000000000000000000000049406564584124654417656879286822137236505980261432476442558568250067550727…	0.0000000000000000000000000000000000000000000000000000000000000000000000000000000000000000000000000000000000000000000000000000000000000000000000000000000000000000000000000000000000000000000000000000000000000000000000000000000000000000000000000000000000000000000000000000000000000000000000000000000000000000000000000000000001877449454196736867870961412899241214987227249934434104817225593502566927626…	-1.69337e+16	1.26061e+16	FZD10;CLDN1;CRHBP;HTR6;SAMD14;HTR7;DPYSL4;LIPG;NKX1-2;LRAT;PKNOX2;HES7;CCBE1;UNC5B;CACNA2D1;FIBCD1;CACNA2D3;CACNA2D2;HDGFRP3;UNC5C;UNC5D;ISL1;EML1;HPCAL4;CH25H;CLDN5;ISL2;SLC5A8;RBP4;RFX4;ATF3;NGEF;COL13A1;DHH;ABCB4;CRABP1;SHOX2;PDGFB;LYPD1;GATA5;GATA4;GATA3;SLC5A1;THY1;GATA2;ADAMTS15;GRIN2A;T;ADAMTS19;ADAMTS18;ADAMTS17;KCNMB4;KCNE1L;RHBDL3;ZBTB7C;LYN;JUN;SRMS;ABCA5;GPR12;NEBL;PBX3;NR2F1;D430041D…
EZH2_27294783_Chip-Seq_ESCs_Mouse	1348/2000	0.0000000000000000000000000000000000000000000000000000000000000000000000000000000000000000000000000000000000000000000000000000000000000000000000000000000000000000000000000000000000000000000000000000000000000000000000000000000000000000000000000000000000000000000000000000000000000000000000000000000000000000000000000000000000049406564584124654417656879286822137236505980261432476442558568250067550727…	0.0000000000000000000000000000000000000000000000000000000000000000000000000000000000000000000000000000000000000000000000000000000000000000000000000000000000000000000000000000000000000000000000000000000000000000000000000000000000000000000000000000000000000000000000000000000000000000000000000000000000000000000000000000000002272701970869734103212216447193818312879275092025893916357694139503107333442…	0.0000000000000000000000000000000000000000000000000000000000000000000000000000000000000000000000000000000000000000000000000000000000000000000000000000000000000000000000000000000000000000000000000000000000000000000000000000000000000000000000000000000000000000000000000000000000000000000000000000000000000000000000000000000000049406564584124654417656879286822137236505980261432476442558568250067550727…	0.0000000000000000000000000000000000000000000000000000000000000000000000000000000000000000000000000000000000000000000000000000000000000000000000000000000000000000000000000000000000000000000000000000000000000000000000000000000000000000000000000000000000000000000000000000000000000000000000000000000000000000000000000000000001877449454196736867870961412899241214987227249934434104817225593502566927626…	-1.52916e+16	1.13837e+16	SAMD14;HTR7;FAM110C;PPP4R4;FAM19A2;MNX1;ZFP287;PKNOX2;HES7;MEF2C;UNC5A;UNC5B;CACNA2D3;HPCAL1;CACNA2D2;HDGFRP3;UNC5C;SCAMP1;PDYN;ISL1;BCR;ISL2;SLC5A8;RFX8;RFX6;CLDN7;ATF3;GRID2IP;COL13A1;SHMT2;DHH;HPN;SHOX2;PDGFB;LYPD1;AGAP2;GATA4;GATA3;GATA2;GRIN2A;PRKAR2B;NPBWR1;RNF217;KCNMB4;RHBDL3;PPARGC1A;JAG2;PRRT1;JUN;CADM3;BTBD17;ABCA5;NEBL;NR2F1;NR2F2;GRIN2C;GRIN2B;FLI1;ABTB2;PKIB;PCDHGA11;GRIN3B;FAM135A;…
SUZ12_27294783_Chip-Seq_ESCs_Mouse	1267/2000	0.0000000000000000000000000000000000000000000000000000000000000000000000000000000000000000000000000000000000000000000000000000000000000000000000000000000000000000000000000000000000000000000000000000000000000000000000000000000000000000000000000000000000000000000000000000000000000000000000000000000000000000000000000000000000049406564584124654417656879286822137236505980261432476442558568250067550727…	0.0000000000000000000000000000000000000000000000000000000000000000000000000000000000000000000000000000000000000000000000000000000000000000000000000000000000000000000000000000000000000000000000000000000000000000000000000000000000000000000000000000000000000000000000000000000000000000000000000000000000000000000000000000000002272701970869734103212216447193818312879275092025893916357694139503107333442…	0.0000000000000000000000000000000000000000000000000000000000000000000000000000000000000000000000000000000000000000000000000000000000000000000000000000000000000000000000000000000000000000000000000000000000000000000000000000000000000000000000000000000000000000000000000000000000000000000000000000000000000000000000000000000000049406564584124654417656879286822137236505980261432476442558568250067550727…	0.0000000000000000000000000000000000000000000000000000000000000000000000000000000000000000000000000000000000000000000000000000000000000000000000000000000000000000000000000000000000000000000000000000000000000000000000000000000000000000000000000000000000000000000000000000000000000000000000000000000000000000000000000000000001877449454196736867870961412899241214987227249934434104817225593502566927626…	-1.39383e+16	1.03762e+15	PWWP2B;SCX;HTR4;PREX2;ZDBF2;CRHBP;SAMD14;FAM110C;PPP4R4;AKT3;FAM19A2;FAM19A1;MNX1;PKNOX2;HES7;UNC5A;UNC5B;CACNA2D3;HPCAL1;UNC5D;ISL1;OXCT2A;BCR;EML6;SLC5A8;RFX8;RFX6;OPTC;RFX4;CLDN7;ATF3;GRID2IP;SHMT2;CRABP1;SHOX2;LYPD1;AGAP2;GATA4;GATA3;THY1;GATA2;ADAMTS14;GRIN2A;PRKAR2B;NPBWR1;RHBDL3;ZBTB7C;PRRT1;JAG1;BTBD17;ABCA5;GPR12;NR2F1;NR2F2;GRIN2C;GRIN2B;FLI1;ABTB2;GRIN3B;FAM135A;SFXN3;STRN;FAT4;RNF220;…
PHC1_16625203_ChIP-ChIP_MESCs_Mouse	523/922	0.0000000000000000000000000000000000000000000000000000000000000000000000000000000000000000000000000000000000000000000000000000000000000000000000000000000000000000000040085319638596896489261947550527786785257412840003662990397141053933920814415012815969330684598188439021865387362866230687431755603049050251667195030673594804796205797354055995572242813382519076777509309306774553628781525247379884193…	0.0000000000000000000000000000000000000000000000000000000000000000000000000000000000000000000000000000000000000000000000000000000000000000000000000000000000000000001229283135583638223268562794293095267834561586093683969865644445917919487116726450591162217267972111481513143756863335184664502606827169750667846914090165747515183783158504763133930817738427069719883221418927534183565601197789526973616…	0.0000000000000000000000000000000000000000000000000000000000000000000000000000000000000000000000000000000000000000000000000000000000000000000000000000000000000000000000000000000000000000000000000000000000000000000000000000000000000000000000000000000000000000000002449031626937490612182658352445085936172669789539758448278747611079274531263063144765109406460792360948453276815322979173131322794017252…	0.0000000000000000000000000000000000000000000000000000000000000000000000000000000000000000000000000000000000000000000000000000000000000000000000000000000000000000000000000000000000000000000000000000000000000000000000000000000000000000000000000000000000000000000068572885554249738269360918783980891256123554840704823286750405736688514507471310850709887257206050793764823913550781564503214270207076000…	-2.67034e+16	1.01083e+16	SERPINE2;COL12A1;RAX;BACH2;HTR6;HOXA9;HTR7;ALCAM;SOX18;MYC;LIPG;NKX1-2;HOXA3;HOXA2;CYP1B1;PROK2;LRAT;HOXA5;AI314180;HOXA4;HES7;NKX2-9;CCBE1;CACNA2D3;HDGFRP3;UNC5C;UNC5D;ISL1;HPCAL4;BCAN;ISL2;BIN1;HOXB4;HOXB3;HOXB2;HOXB1;HOXB8;HOXB7;ATF3;HOXB6;CRABP1;SHOX2;GATA5;GATA4;GATA3;GRIN2A;FLRT2;ADAMTS19;PRDM16;ALX3;ALX4;HOXC4;NKX2-5;HOXC9;NKX2-4;HOXC8;NKX2-3;HOXC6;FZD1;JUN;FZD3;FZD2;NEBL;FZD6;NFATC1;NR2F2…
RNF2_16625203_ChIP-ChIP_MESCs_Mouse	640/1219	0.0000000000000000000000000000000000000000000000000000000000000000000000000000000000000000000000000000000000000000000000000000000000000000000000000000000000000000000000000000000000029521826348257490616465645475564505352837483628112476582425965276112933483320606480344616350662818349404397511375020086354056055568038035399851980982244928961140308011505414259392169107203357023026315174216158088079706…	0.0000000000000000000000000000000000000000000000000000000000000000000000000000000000000000000000000000000000000000000000000000000000000000000000000000000000000000000000000000000000950602808413891155041417436492805202191579723975205483633633227905746159869864771037902284859804893933886215770483905063948373557274096870070369983602284713644146381657752062188035565880731696456324846803757676787816989…	0.0000000000000000000000000000000000000000000000000000000000000000000000000000000000000000000000000000000000000000000000000000000000000000000000000000000000000000000000000000000000000000000000000000000000000000000000000000000000000000000000000000000000000000000000000000000000000000000000000000000000000000000008939710100032246979321135074413993498225514431854381530666309934523945245482102318745101…	0.0000000000000000000000000000000000000000000000000000000000000000000000000000000000000000000000000000000000000000000000000000000000000000000000000000000000000000000000000000000000000000000000000000000000000000000000000000000000000000000000000000000000000000000000000000000000000000000000000000000000000000000287858665221038352734140549396130590642861564705711085287455179891671036904523694663592266…	-2.41858e+15	9.99797e+15	SERPINE2;COL12A1;RAX;BACH2;HTR6;ALCAM;SOX18;MYC;MYB;NKX1-2;HOXA3;PLCE1;HOXA2;CYP1B1;PROK2;LRAT;IER5;HOXA5;AI314180;HOXA4;HES7;NKX2-9;CCBE1;UNC5B;CACNA2D3;HDGFRP3;UNC5C;UNC5D;FNDC3A;PDYN;ISL1;HPCAL4;DKK1;BCAN;ISL2;RBP4;ADCY9;DAAM2;BIN1;HOXB4;HOXB3;PRKCQ;HOXB2;HOXB1;HOXB8;HOXB7;ATF3;HOXB6;CRABP1;SHOX2;GATA5;GATA4;GATA3;GRIN2A;CHST11;FLRT2;GALR3;EPB41L1;PRKAR2B;ADAMTS19;PRDM16;ALX3;HOXC4;SERF1;NKX2-…
MTF2_20144788_ChIP-Seq_MESCs_Mouse	1826/2981	0.0000000000000000000000000000000000000000000000000000000000000000000000000000000000000000000000000000000000000000000000000000000000000000000000000000000000000000000000000000000000000000000000000000000000000000000000000000000000000000000000000000000000000000000000000000000000000000000000000000000000000000000000000000000000049406564584124654417656879286822137236505980261432476442558568250067550727…	0.0000000000000000000000000000000000000000000000000000000000000000000000000000000000000000000000000000000000000000000000000000000000000000000000000000000000000000000000000000000000000000000000000000000000000000000000000000000000000000000000000000000000000000000000000000000000000000000000000000000000000000000000000000000002272701970869734103212216447193818312879275092025893916357694139503107333442…	0.0000000000000000000000000000000000000000000000000000000000000000000000000000000000000000000000000000000000000000000000000000000000000000000000000000000000000000000000000000000000000000000000000000000000000000000000000000000000000000000000000000000000000000000000000000000000000000000000000000000000000000000000000000000000049406564584124654417656879286822137236505980261432476442558568250067550727…	0.0000000000000000000000000000000000000000000000000000000000000000000000000000000000000000000000000000000000000000000000000000000000000000000000000000000000000000000000000000000000000000000000000000000000000000000000000000000000000000000000000000000000000000000000000000000000000000000000000000000000000000000000000000000001877449454196736867870961412899241214987227249934434104817225593502566927626…	-1.26523e+15	9.41889e+15	HTR4;CRHBP;HTR6;HTR7;DPYSL4;RAVER2;MNX1;PKNOX2;UNC5A;UNC5B;CACNA2D1;CACNA2D3;CACNA2D2;HDGFRP3;UNC5C;UNC5D;ISL1;BCR;CH25H;ISL2;ATF3;COL13A1;SHMT2;CRABP1;PDGFB;LYPD1;GATA5;GATA4;GATA3;GATA2;ADAMTS15;T;EPB41L1;ADAMTS19;RDH10;ADAMTS18;EPB41L3;ADAMTS17;JUN;JAG1;NEBL;PBX3;NR2F1;D430041D05RIK;BTBD11;NR2F2;LARP6;PKIB;FXYD7;STRN;FAT4;FXYD5;RNF220;ARHGAP9;ACHE;KCNC1;KCNC2;KCNC4;PRKAG2;HOXC13;PEAR1;HOXC12;H…
BMI1_23680149_ChIP-Seq_NPCS_Mouse	614/1056	0.0000000000000000000000000000000000000000000000000000000000000000000000000000000000000000000000000000000000000000000000000000000000000000000000000000000000000000000000000000000000000000000000000000000000110670180195591172780942601410953224578691386120007327951032344530198049885789232046146575427750751016366169471008388449375749162474700356390913530625117807968932566149692638368806304124727597642…	0.0000000000000000000000000000000000000000000000000000000000000000000000000000000000000000000000000000000000000000000000000000000000000000000000000000000000000000000000000000000000000000000000000000000003751136633997932060630374242363108734152066541625890829759210684070973724517906193726334421203056106516571373677839926266879848832083411206941582329567326457825684462334344921555317343310363380764…	0.0000000000000000000000000000000000000000000000000000000000000000000000000000000000000000000000000000000000000000000000000000000000000000000000000000000000000000000000000000000000000000000000000000000000000000000000000000000000000000000000000000000000000000000000000000000000000000000000000000000000000000000000000021722503718001814684624499335323851558690888836796190782563124332040952418041583149…	0.0000000000000000000000000000000000000000000000000000000000000000000000000000000000000000000000000000000000000000000000000000000000000000000000000000000000000000000000000000000000000000000000000000000000000000000000000000000000000000000000000000000000000000000000000000000000000000000000000000000000000000000000000777182910810599717513037566089954884496901164435709488056465665311367090567724986167…	-1.98299e+15	9.26697e+15	MYT1L;WIPF1;RAX;ISM1;RXFP3;ZDBF2;HOXA9;HTR7;ALCAM;GJA3;SOX17;MYC;LIPG;MYB;FAM19A2;NKX1-2;HOXA3;HOXA2;PROK2;HOXA7;MNX1;HOXA5;HOXA4;NKX2-9;PRKCH;CACNA2D1;HDGFRP3;SOX14;ISL1;HPCAL4;DKK1;CH25H;ISL2;HOXB9;RFX6;HECW2;CLDN7;HOXB4;VOPP1;HOXB3;9130024F11RIK;HOXB2;MAML3;HOXB8;HOXB7;ATF3;FREM2;HOXB6;HOXD1;TERC;CRABP1;SHOX2;GATA5;GATA4;PRDM13;GATA3;PRDM12;GATA2;T;PRDM16;NKX2-1;ALX3;ALX4;HOXC4;ALX1;NKX2-5;HOX…
RING1B_27294783_Chip-Seq_ESCs_Mouse	1005/2000	0.0000000000000000000000000000000000000000000000000000000000000000000000000000000000000000000000000000000000000000000000000000000000000000000000000000000000000000000000000000000000000000000000000000000000000000000000000000000000000000000000000000000000000000000000000000000000036813680058520844280998921417025222199724993878218739257505141317747602926728694641091684555677253527663738049519490858754…	0.0000000000000000000000000000000000000000000000000000000000000000000000000000000000000000000000000000000000000000000000000000000000000000000000000000000000000000000000000000000000000000000000000000000000000000000000000000000000000000000000000000000000000000000000000000000001481750622355464048447762467331366867410496698153651835628009917368434137082756663789442026461156125043753569830701278324553…	0.0000000000000000000000000000000000000000000000000000000000000000000000000000000000000000000000000000000000000000000000000000000000000000000000000000000000000000000000000000000000000000000000000000000000000000000000000000000000000000000000000000000000000000000000000000000000000000000000000000000000000000000000000000000000049406564584124654417656879286822137236505980261432476442558568250067550727…	0.0000000000000000000000000000000000000000000000000000000000000000000000000000000000000000000000000000000000000000000000000000000000000000000000000000000000000000000000000000000000000000000000000000000000000000000000000000000000000000000000000000000000000000000000000000000000000000000000000000000000000000000000000000000001877449454196736867870961412899241214987227249934434104817225593502566927626…	-1.41053e+16	8.94572e+15	PGAP1;ISM1;PREX2;ZDBF2;CRHBP;HTR6;SAMD14;HTR7;FAM110C;PPP4R4;NKX1-2;FAM19A5;MNX1;ZFP287;PKNOX2;HES7;CCBE1;UNC5A;UNC5B;HPCAL1;ISL1;OXCT2A;BCR;CLDN5;EML6;SLC5A8;OPTC;RFX4;CLDN7;ASPHD2;ATF3;COL13A1;SHMT2;CRABP1;SHOX2;PDGFB;LYPD1;AGAP2;GATA4;AGAP3;GATA2;GRIN2A;T;PRKAR2B;NPBWR1;KCNMB4;RHBDL3;ZBTB7C;PRRT1;JUN;JAG1;BTBD17;NR2F1;PBX3;NR2F2;FLI1;PCDHGA11;FAM135A;DZIP1;RNF220;ARHGAP9;HRK;LAD1;GPR25;LRRC10B…
RING1B_27294783_Chip-Seq_NPCs_Mouse	938/2000	0.0000000000000000000000000000000000000000000000000000000000000000000000000000000000000000000000000000000000000000000000000000000000000000000000000000000000000000000000000000000000000000000000000000000000000000000000000000000008879076040972424067403458710200454848540703203828203707580793723567224383975486676778845992678818642662576070501962298286979167390061811027916027845505469790813654519945981…	0.0000000000000000000000000000000000000000000000000000000000000000000000000000000000000000000000000000000000000000000000000000000000000000000000000000000000000000000000000000000000000000000000000000000000000000000000000000000336360292375661198797256278792131447646522517752587852264730409600312323138804621373198000601989051518235138743773077864810807197434501677519411804082341914577859231220039849…	0.0000000000000000000000000000000000000000000000000000000000000000000000000000000000000000000000000000000000000000000000000000000000000000000000000000000000000000000000000000000000000000000000000000000000000000000000000000000000000000000000000000000000000000000000000000000000000000000000000000000000000000000000000000000000049406564584124654417656879286822137236505980261432476442558568250067550727…	0.0000000000000000000000000000000000000000000000000000000000000000000000000000000000000000000000000000000000000000000000000000000000000000000000000000000000000000000000000000000000000000000000000000000000000000000000000000000000000000000000000000000000000000000000000000000000000000000000000000000000000000000000000000000001877449454196736867870961412899241214987227249934434104817225593502566927626…	-1.44014e+15	7.46279e+15	ISM1;ZDBF2;HTR6;ALKBH5;FAM110C;AKT3;LIPG;NKX1-2;FAM19A5;MNX1;ZFP287;PKNOX2;HES7;CCBE1;MEF2C;UNC5A;UNC5B;CACNA2D1;FIBCD1;CACNA2D3;UNC5C;ISL1;EML1;BCR;EML5;ISL2;EML6;RBP4;RFX6;ASPHD2;ATF3;A;SHMT2;DHH;CRABP1;SHOX2;PDGFB;LYPD1;GATA4;GATA3;GATA2;T;PRKAR2B;RNF217;KCNMB4;ZBTB7C;JUN;JAG1;ABCA5;NR2F1;PBX3;D430041D05RIK;NR2F2;GRIN2C;GRIN2B;FLI1;FAM135A;9430076C15RIK;PRRT4;RNF220;HRK;GPR27;LAD1;KCNC2;BHLHE4…
TP53_20018659_ChIP-ChIP_R1E_Mouse	559/1122	0.0000000000000000000000000000000000000000000000000000000000000000000000000000000000000000000000000000000000000000000000000000000000000000000002134716031023077939870522168631607050193030509304201970019041850453489613021398953785861451286627628865781564815006323620654146422378301643950163877270953986166159116804677884325664120595792474064424479488153706627602651477800802043013037774636676927687045…	0.0000000000000000000000000000000000000000000000000000000000000000000000000000000000000000000000000000000000000000000000000000000000000000000062488960180857376460716086109714458764287640988614374570926402017827617025797378088796402125138389108782249222827770381748209361874837669591090289044668265706338847103825412595758470552235073118702007084332834634386554393941955160250828143549830934144680731…	0.0000000000000000000000000000000000000000000000000000000000000000000000000000000000000000000000000000000000000000000000000000000000000000000000000000000000000000000000000000000000000000000000000000000000000000000000000000000000000000000000000000000000000000002261014719113957201174539803145330458419843923535171591994176563260789255400887686785671115553348431342695984633289824056815437044393316554…	0.0000000000000000000000000000000000000000000000000000000000000000000000000000000000000000000000000000000000000000000000000000000000000000000000000000000000000000000000000000000000000000000000000000000000000000000000000000000000000000000000000000000000000000060670561629557848676539150000672378923446482070199309010383327857070979615066963367694572477343622641776190584425627287526372246836262772008…	-2.07685e+15	6.77487e+15	SERPINE2;COL12A1;RAX;FZD10;MYLK;EPS8;HOXA9;ALCAM;SOX17;ZMIZ1;SOX18;NKX1-2;HOXA2;CYP1B1;HOXA5;PKNOX2;HOXA4;HES7;NKX2-9;CCBE1;UNC5B;HPCAL1;REV1;UNC5D;ISL1;BCAN;ISL2;HOXB9;BIN1;RFX4;HOXB4;ACOT1;HOXB3;HOXB1;ASTN2;ATF3;FREM2;HOXB6;COL13A1;DHH;HOXD1;SHOX2;GATA5;GATA4;GATA3;GATA2;GRIN2A;FLRT2;ADAMTS19;GALR1;PRDM16;ALX3;ALX4;NKX2-5;HOXC9;ST3GAL1;HOXC8;NKX2-3;ZBTB7C;HOXC6;FZD1;WNT10B;FZD2;PLK2;FZD6;PBX3;N…
SUZ12_20075857_ChIP-Seq_MESCs_Mouse	2403/4356	0.0000000000000000000000000000000000000000000000000000000000000000000000000000000000000000000000000000000000000000000000000000000000000000000000000000000000000000000000000000000000000000000000000000000000000000000000000000000000000000000000000000000000000000000000000000000000000000000000000000000000000000000000000000000000049406564584124654417656879286822137236505980261432476442558568250067550727…	0.0000000000000000000000000000000000000000000000000000000000000000000000000000000000000000000000000000000000000000000000000000000000000000000000000000000000000000000000000000000000000000000000000000000000000000000000000000000000000000000000000000000000000000000000000000000000000000000000000000000000000000000000000000000002272701970869734103212216447193818312879275092025893916357694139503107333442…	0.0000000000000000000000000000000000000000000000000000000000000000000000000000000000000000000000000000000000000000000000000000000000000000000000000000000000000000000000000000000000000000000000000000000000000000000000000000000000000000000000000000000000000000000000000000000000000000000000000000000000000000000000000000000000049406564584124654417656879286822137236505980261432476442558568250067550727…	0.0000000000000000000000000000000000000000000000000000000000000000000000000000000000000000000000000000000000000000000000000000000000000000000000000000000000000000000000000000000000000000000000000000000000000000000000000000000000000000000000000000000000000000000000000000000000000000000000000000000000000000000000000000000001877449454196736867870961412899241214987227249934434104817225593502566927626…	-0.8186658445717815	6.09448e+15	PWWP2B;SCX;HTR4;ISM1;CRHBP;ZC3H12C;HTR6;HTR7;DPYSL4;FAM110C;DPYSL3;FAM19A2;FAM19A1;MLYCD;FAM19A5;MNX1;FAM19A3;PKNOX2;UNC5A;UNC5B;CACNA2D1;CACNA2D3;CACNA2D2;HDGFRP3;UNC5C;UNC5D;ISL1;BCR;CH25H;ISL2;OPTC;VOPP1;PLBD1;ASPHD2;ATF3;COL13A1;SHMT2;CRABP1;LYPD1;PDGFB;GATA5;GATA4;GATA3;GATA2;ADAMTS16;ADAMTS15;T;ADAMTS19;EPB41L1;RDH10;ADAMTS18;NPBWR1;D5ERTD579E;ADAMTS17;RNF217;EPB41L3;JAG2;JUN;JAG1;BTBD17;NE…
CBX2_27304074_Chip-Seq_ESCs_Mouse	434/840	0.0000000000000000000000000000000000000000000000000000000000000000000000000000000000000000000000000000000000000000000324494633724301876360700585170241948386251927956097667608918810557011093812982823095511158853152127693518225024349059637342196432701861158267387042255138184096703521318364786696649565511279965707114273281186457606672922338943932626862299125458302901528493688500229704319934752798290…	0.0000000000000000000000000000000000000000000000000000000000000000000000000000000000000000000000000000000000000000009085849744280452087270582313197644634945387845230039485597884895961933912785049984029283625567983069326782160429294677738077626405775610106329621481686952226146521183312029988613326230727646928634863748490505731795060889697369490421701083473971651833555549690895270560150192868525964…	0.0000000000000000000000000000000000000000000000000000000000000000000000000000000000000000000000000000000000000000000000000000000000000000000000000000000000000000000000000000000000000000000000000000000000108677031944978561065620958855363020901984573003196710951014534064544306327629320770563576085597336398538897815880831028692911440999850635650291163687714443048284409192671754358703632546153278949…	0.0000000000000000000000000000000000000000000000000000000000000000000000000000000000000000000000000000000000000000000000000000000000000000000000000000000000000000000000000000000000000000000000000000000002691846483560238331244716724759967182764435308761082499749741037144918129848483364720614030312337665161404889308500458092104973592671189448936192836728675765536304188568225492861199576278083204782…	-2.11389e+15	5.62131e+15	MYT1L;RAX;MYLK;ALKBH5;ALCAM;SOX17;ZMIZ1;HOXA2;DLEU2;HOXA7;SKINT10;IER5;MNX1;HOXA5;PKNOX2;HOXA4;CDK5RAP2;HES7;NKX2-9;SOX14;FNDC3A;ISL1;BCAN;ISL2;HOXB9;RFX4;HOXB3;9130024F11RIK;HOXB2;MAML3;HOXB8;HOXB6;DHH;HOXD1;SHOX2;MIR124A-2;GATA4;PRDM13;GATA3;PRDM12;GATA2;T;FLRT2;PRDM16;NKX2-1;ALX3;ALX4;HOXC4;KCNE1L;ALX1;NKX2-5;ST3GAL1;NKX2-4;HOXC8;NKX2-3;HOXC6;WNT10B;NR2F1;D430041D05RIK;FZD8;NFATC1;NR2F2;FLI1;D…
RNF2_27304074_Chip-Seq_NSC_Mouse	441/1052	0.000000000000000000000000000000000000000000000000000000000000000000000000000000143591369230735255062308752110722040784095896400378044653790382606414807881841555441605513029404007115217963852988955786519261406004013487050762236090541877703430364799342508562358528738386680666250239113423958769999444484710693359375	0.0000000000000000000000000000000000000000000000000000000000000000000000000000038530350743580625376792177214973847233185373928310039767480115479525222968930388490529674029588846595908471168824999281057269675360297753458253757269702617406222736723974933573130241213296784223707458494345701183192431926727294921875	0.0000000000000000000000000000000000000000000000000000000000000000000000000000000000000000000000000000000000000000000000000000000000000000000000000000000000000000000000000000000000383637785117244128047784622705405392607366481137854424751776185600851962865047955665220079918958298405902462554539552186038601577998104081925145813417540470663221262096969697278295610829527960500893765938407018209588421…	0.0000000000000000000000000000000000000000000000000000000000000000000000000000000000000000000000000000000000000000000000000000000000000000000000000000000000000000000000000000000008519404607431215402838574672602421022588543734300309298682971064617937542064662637157470850183410325967068657967909922325034840559179518639143452532925399337414070673372241724901715997783512318448563394994863539447136871…	-1.92312e+16	3.49127e+15	ISM1;ZDBF2;ALCAM;SOX17;MYC;RAVER2;MYB;PROK2;HOXA7;MNX1;NKX2-9;SOX14;B630019K06RIK;ISL1;BCR;ISL2;HOXB9;HOXB4;VOPP1;HOXB3;9130024F11RIK;HOXB2;HOXB8;ATF3;HOXB6;HOXD1;TERC;SHOX2;GATA4;PRDM13;GATA3;GATA2;HLCS;RNF217;NKX2-1;ALX3;ALX4;HOXC4;ALX1;RHBDL3;NKX2-5;HOXC9;NKX2-4;HOXC8;NKX2-3;ZBTB7C;HOXC6;JAG1;FZD8;NR2F2;DLX6OS1;ST18;PRRT4;HOXD9;RNF220;LRRC4;TCF21;HOXC13;HOXC12;SHB;HOXC10;MECOM;CHL1;TRIM2;TCP11…
EZH2_23942234_ChIP-Seq_MYOBLASTS_AND_MYOTUBES_Mouse	374/935	0.00000000000000000000000000000000000000000000000000000000000120055566453756329845408090058114907694290519786292367379023722142815053920163749766884925034744582818476567480674295403015956494065263090152047907956979477805958822500542737543582916259765625	0.00000000000000000000000000000000000000000000000000000000002973684030623810304178272388320822222089796106396094896160050687368229294047050563527300404826438576860812078279498851594879348802035422648444205027951081632409113808535039424896240234375	0.0000000000000000000000000000000000000000000000000000000000000000000000000000000000000000000000000000000000000000000000000000000000000000000000001086881529668867152456552798677097147627577192703565296726092934653609128754482799183017417075005259461441381804090638238281950974783167094370585832035103649260605523086826532292846257210003810090202261182401478894356338234726080482502907328121182853640…	0.0000000000000000000000000000000000000000000000000000000000000000000000000000000000000000000000000000000000000000000000000000000000000000000000018419781713335539143063747178712859362340017920070827626001571334358234894034951120328487336318658252877194131313515134338411738751176414161589722381594550846441196955801898528032224709287055883937442157946976027190680965262370267697584349494386663997858…	-1.98225e+16	2.73496e+16	PRRXL1;TRIO;VIPR2;WIPF1;TRIL;GFI1;CCDC102A;SOX2;HTR7;SOX18;MYB;DPF3;GSC2;MNX1;CHGB;ANKS1B;CDK5RAP2;TNS1;PRKCH;RBFOX3;UNC5A;EPHA8;KCNK12;FBXO2;MIR9-3;FIBCD1;KCNK13;CACNA2D2;KCNK15;SOX14;HNF1B;VWA5B2;OVOL1;GM16551;THAP1;OVOL2;BCAN;HOXB9;PRKAR1B;CRISPLD2;SFRP5;KCNQ2;HOXB3;HOXB8;HOXB7;ZFPM1;CCNO;HOXB6;LLGL2;CASZ1;SLC35D3;CRABP1;PDGFB;WNK4;AGAP2;MIR124A-3;PRDM12;TTBK1;CRHR1;CRHR2;NUAK1;GJC2;PGBD5;GALR…
ERG_21242973_ChIP-ChIP_JURKAT_Human	135/321	0.000000000000000000000001194559698552895594946651967324102832512267858181066211149584906981747922660730409916141070425510406494140625	0.0000000000000000000000219798984533732790939551900515494306143177957433123280124855568849751019655514028272591531276702880859375	0.000000000000000000000000000000000000000000000000000002522770518543649037204328143564657698289124230094193259509724290055228800876667229641504123411886444202653990851267119443934011040780898520174968524543146486394107341766357421875	0.000000000000000000000000000000000000000000000000000008003271989862610778687072803371299699440230979389763027664090622306577170594072104784915452888887157010489414114455576515442801577662236545140928001274005509912967681884765625	-275443015984338	1.51726e+16	TMEM200B;IRS1;GFI1;GCC1;CELSR2;FGF2;CELSR3;SOX3;NRBP2;RASSF1;SALL1;RUSC1;LRAT;PTGDR;PRIMA1;BIN1;RFX4;DOK6;CLDN7;KCNQ5;LMX1B;NRN1;NPR1;SLC35D3;HTRA4;NPR3;TACSTD2;TWIST1;GATA4;PRDM12;NEUROD1;PCDHA1;GALR2;PODXL;STC2;NPBWR1;PENK;ALX1;CD14;FAM43B;NXPH1;MSC;WNT2;RAB11FIP4;DRD4;CADM3;TFAP2C;FZD8;GRIN2C;PHOX2B;KY;SYT6;BMP3;GJB2;LRFN5;LHX3;LHX2;WNK2;LHX1;FEV;SP8;DEGS2;CNIH3;CDKN1C;BARHL2;PCDHGB4;LRRC4;GRI…
WT1_25993318_ChIP-Seq_PODOCYTE_Human	991/3464	0.00000000000000000000000000000000000000000000000000000000000000000001060511520262815079777212313456222881374563377570481369173303245286116777751632543129902315441514152479387300473271038845653066715015629833097271390209448666564078203231567820719050132538541220128536224365234375	0.0000000000000000000000000000000000000000000000000000000000000000002731877676197011688333778063837230741336957343906012225812147275729098741679117720604464546641988800304051628470526714135522638793711571486670618795887527366345100417709124140941412406391464173793792724609375	0.0000000000000000000000000000000000000000000000000000000000000000000000000000000000000000000000000000000000000000000000000000000000000000000000000000000000000000000000000000000000000000000000000000000000000000000000000000000000000000000000000000000000000000000000000000000000000000000000000000000000000000000000119478892905321896496843633051698871127337264254365581136982031072537077780365793105215…	0.0000000000000000000000000000000000000000000000000000000000000000000000000000000000000000000000000000000000000000000000000000000000000000000000000000000000000000000000000000000000000000000000000000000000000000000000000000000000000000000000000000000000000000000000000000000000000000000000000000000000000000000004049705633211960628284353450559981860480311124088115670854535083065128185894069510116210…	-0.9192011329912492	1.43871e+16	PWWP2B;SCX;FZD10;MYLK;ZC3H12C;LIPG;AKT3;RAVER2;FAM19A2;MLYCD;VSTM4;FAM19A3;PKNOX2;HES7;CCBE1;RBFOX1;UNC5A;RBFOX3;UNC5B;CACNA2D3;HPCAL1;CACNA2D2;ZFYVE21;UNC5C;SCAMP1;PDYN;EML1;ISL1;BCR;RFX8;OPTC;NGEF;GRID2IP;COL13A1;THY1;LYPD6;ADAMTS15;HSD11B2;ADAMTS14;GRIN2A;PRKAR2B;EPB41L1;RDH10;ADAMTS18;D5ERTD579E;EPB41L3;PPARGC1A;ZBTB7C;LYN;JUN;JAG1;BTBD17;NEBL;D930007P13RIK;PBX3;D430041D05RIK;BTBD11;NR2F2;GRI…
REST_21632747_ChIP-Seq_MESCs_Mouse	685/2339	0.000000000000000000000000000000000000000000000000862356932798041921612886921990015331102857178508176965275384958596030076064632691886321813523350250138576544916994552516902039496216048064525239169597625732421875	0.000000000000000000000000000000000000000000000020568809804516258177006681692665800012799621921214615531522523180076975701546777755566817422712938416740014187342362739219225886699859984219074249267578125	0.0000000000000000000000000000000000000000000000000000000000000000000000000000000000000000000000000000000000000000000000000000000000000000000000000000000000000000000000000000000000000000000000000000000000000000011536597818857692491746668761267048219704130261368505327913820078555070234248067892871844833266549886077436912211711993035409020097524032007101068265731987733947740689262408848329960869953…	0.0000000000000000000000000000000000000000000000000000000000000000000000000000000000000000000000000000000000000000000000000000000000000000000000000000000000000000000000000000000000000000000000000000000000000000297182759813774143998680720875418465595436653850817266732152581059524112086174084785575807873958066630284362605550449496902634278644697452850887210568568397135566085292458135056853907158960…	-1.20865e+15	1.33764e+16	TRIO;MYT1L;TMEM200C;XYLT1;GLDN;RXFP3;HTR6;HTR7;PSMD7;DPYSL4;AI593442;ZMIZ1;4931429L15RIK;PPP4R4;ZXDC;FAM19A2;PROK2;PLCE1;CYP1B1;FAM19A5;CHGB;ANKS1B;PRIMA1;RBFOX1;UNC5A;RBFOX3;PRKCB;PRKCE;CACNA2D2;SOX14;PRKCA;UNC5D;FNDC3A;PDYN;BCAN;RFX8;RNF125;RFX4;PRKD1;ATF3;GRID2IP;ABCB4;SHOX2;LYPD1;MIR124A-3;PRDM13;PRDM12;THY1;AGAP3;GATA2;PRDM11;GNS;SLC5A5;ADAMTS16;MIR212;GRIN2A;GALR1;D5ERTD579E;PRDM16;MCMBP;GS…
KDM2B_26808549_Chip-Seq_K562_Human	589/2000	0.0000000000000000000000000000000000000000034856883326068665944688687772590929213211490147175375896526093009641365052285159592228214502802401344400758283204044829517442849464714527130126953125	0.000000000000000000000000000000000000000080170831649957924663179572894169118263312677160571419961149971074652480895158112163008126698989614942526295282565484967562952078878879547119140625	0.0000000000000000000000000000000000000000000000000000000000000000000000000000000000000000000000000000000000000000000000000000000000000000000000000000000000000000000000000000000000079674938703768073688220691549956495367768819642545858261228978689047167887422192736142241034711989511792016467499901715321912880131122696361036314988720783883210507692368184817326841346917760762445910866764531963274764…	0.0000000000000000000000000000000000000000000000000000000000000000000000000000000000000000000000000000000000000000000000000000000000000000000000000000000000000000000000000000000001832523590186665729076096983905296889594512650858567749864652793036157100045157439034627033103606044304764686029131132825725781388629204312147726287961379628437498905974646072370031174476081617284353951380386326073999237…	-1.37397e+16	1.31159e+15	FRMPD1;WDR86;BACH2;ZC3H12C;HTR6;SAMD14;UBASH3B;ZMIZ1;SOX18;CREB3L1;MYC;AKT3;RAVER2;ZXDC;IER5;MNX1;IER2;HES7;UNC5B;FIBCD1;HPCAL1;HDGFRP3;PRKCA;BCR;ISL2;ADCY9;PRKD3;PRR18;MAML3;DHH;TERC;PDGFB;FIGNL2;GATA4;PRDM12;GATA2;PRDM11;GNS;SLC5A5;FAM171A1;MIR212;CHST11;HLCS;BLOC1S3;ST3GAL5;ALX4;CHST14;RHBDL3;NKX2-5;ST3GAL1;NXNL1;JAG2;JUN;PHC2;FZD3;SNAI3;FZD9;NFATC2;FZD8;NFATC1;FHDC1;FOSL2;POU6F1;ABTB2;FAM135A…
PAX3-FKHR_20663909_ChIP-Seq_RHABDOMYOSARCOMA_Human	337/1063	0.000000000000000000000000000004862020235861197505855521476869556822413798857790283061142034263398562631759464332248388274138051201589405536651611328125	0.00000000000000000000000000010797038041015899228220736076925887787458864289730810930542797884230946038781884244173170372960157692432403564453125	0.0000000000000000000000000000000000000000000000000000000000000000000000000000000000000000000000000000000000206176742657992519595635539892115720954161666675227069579768976115058736939908285286284230950651152327398816215470900057221700427438572279831637868705134402031462755472496852838893802792052816951252614707554886089561768102242299198523985130865199199630268618501499622297501446155365556478500…	0.0000000000000000000000000000000000000000000000000000000000000000000000000000000000000000000000000000000002042735727257648831188861178747655484299609934380816477122267511689893750589644763329896498315055500919517389855955734570740040563599472234346638879720450651432597532879485678428347525832181469857086134325905553887607602958032880514573126939309248549050978573105030733358944416977465152740478…	-1.87538e+16	1.26581e+16	APP;TRIO;HPSE2;FAM89A;LDLRAD3;ANTXR2;ALCAM;EDNRB;ZMIZ1;FAM19A2;KDR;THSD7A;EPHB2;SOX6;FAM19A5;EPHA7;ST6GAL2;LIMCH1;PRKCE;REV1;EBF1;SOX14;PRKCA;UNC5D;ANK3;GABRG3;RUNX2;RUNX1;INPP4B;WBSCR17;ADCY9;TCERG1L;RRAGC;PPP1R3B;MAP1B;MAML3;TLN2;ASTN2;ZFPM2;TSHZ3;INTU;PCDH10;FOXG1;SDC3;TMTC1;PRDM12;PCDH17;ADAMTS16;ADAMTS15;ADAMTS14;CHST11;FLRT2;GALR1;NHLH1;STC2;HIVEP1;TNRC18;STXBP6;PPARGC1A;N4BP1;NTSR1;LYN;STA…
ISL1_27105846_Chip-Seq_CPCs_Mouse	452/1576	0.0000000000000000000000000000488427361018276145378363149135114016470836815533072066960603466734007192828238841375565471025765873491764068603515625	0.0000000000000000000000000010484907349858995753335851253014917228783643603986834929265556727151143174593672657834986239322461187839508056640625	0.0000000000000000000000000000000000000000000000000000000000000000000000000000000000000000000000000000000000000000000000000000000000033292112052468005963399732501299164203375068659685544966032700065086451882147549183985297961647776922087996960246955432706180845006648717460463376513419066504520273499273693454343246153043648094383931602207455791114919496685116591673220616238553566911159801956094194…	0.0000000000000000000000000000000000000000000000000000000000000000000000000000000000000000000000000000000000000000000000000000000000456172769399774310362646767197822543593565311065174157242610983872567468765105379708131942628401483056484871101428549238745060672727188772707175063833864306803908400726015805180016417679007929157536835799423971562903384784389173140191896023622660622611467211465423580…	-1.48662e+16	9.69112e+15	FRMPD1;TESK1;ISM1;BACH2;UBASH3B;ZMIZ1;CREB3L1;MYC;FAM19A5;IER2;UNC5B;DAPK2;PRKCE;SOX14;UNC5C;UNC5D;SCAMP1;ISL1;BCR;9130024F11RIK;PRKCQ;PRKD1;MAML3;HOXB1;TERC;CRABP1;GATA5;GATA3;MRPL15;THY1;SLAIN1;AGAP3;LYPD6;FAM171A1;HSD11B2;T;ADAMTS19;D5ERTD579E;ADAMTS17;CHST15;ALX1;NKX2-5;ATG7;NKX2-3;ABCA1;FZD1;JUN;CADM3;FZD2;NR2F1;FZD8;NR2F2;FOSL2;MEX3B;KITL;PKIA;FAT1;FAT3;CDKN1C;BTG3;BTG2;CDKN1B;KCNC1;PRKAG2;…
ZNF217_24962896_ChIP-Seq_MCF-7_Human	425/1522	0.0000000000000000000000011258876699469713020823335890442261752590789767872329550740966345144522531285247168852947652339935302734375	0.000000000000000000000021325637042524985234407990939836772570998748813578784154149146738699283076812207582406699657440185546875	0.0000000000000000000000000000000000000000000000000000000000000000000000000000000000000000000000000000000000000000000000013218103236406741522657025577759096210638218554488608860041624416345766398338244720379209051320362356816265027970963610814169921134509979570424525848184607091881905487351252460008808833124302792286202678840256632967814019714164297699959242823444637343790110158234198191933783271…	0.0000000000000000000000000000000000000000000000000000000000000000000000000000000000000000000000000000000000000000000000170249169684918840855315985298637526670585449085960849910300127418235833307895249705114798527472388049560630473849680259876774325429830049848170415570600080586409508837044896711518345790031286113021693624476360695992146329562181725823949265960998834162176156148577335974736082189…	-1.64728e+16	9.08367e+15	TRIO;WIPF1;XYLT1;GLDN;MYLK;ALCAM;GJA3;ZMIZ1;MYC;MYB;FAM19A2;PIP4K2A;FAM19A5;IER5;ANKS1B;PRKCH;DAPK2;PRKCE;CACNA2D3;PRKCA;DKK1;SYTL2;HECW2;PRR15;HOXB1;MAML3;FREM2;TERC;GATA5;GATA3;LYPD6;GNS;CHST11;ADAMTS19;RDH10;ADAMTS17;PRDM16;VTI1A;ST3GAL5;ST3GAL1;ZBTB7C;ABCA1;LYN;STARD13;JAG1;NEBL;HOMER2;PLK2;NFATC2;NR2F2;TMEM196;FOSL2;ABTB2;PKIB;CPEB1;MEX3B;LYPD6B;PKIA;SNAI1;KCNC2;SHB;AREG;PRSS23;GLI3;SMPD3;LF…
EZH2_22144423_ChIP-Seq_EOC_Human	27/40	0.000000000005312425582397607164650589963733013179093822575538297314778901636600494384765625	0.00000000005608527991908293015385519958846869369162302376707884832285344600677490234375	0.00000000000000087334590758574270087681169838038400976242534891336166680275709950365126132965087890625	0.00000000000000126389834715779390367937686029502094023642508498206371569949624245055019855499267578125	-3.30799e+15	8.58785e+15	CACNA1B;GRIK3;GRIK4;KALRN;MYOM2;CDH4;PRDM16;CAMTA1;SLIT3;CACNG2;FAM19A5;GPM6B;PLXNA4;PKNOX2;CHST8;GABBR2;KCNJ6;KCNIP1;PRKCB;ZBTB16;EBF2;PAX5;PAX7;KIF26B;KCNQ1;ITGA8;SDK2
ZFP281_27345836_Chip-Seq_ESCs_Mouse	541/2000	0.00000000000000000000000000069651185803700606407742534750504006978263527784817588013517966846903619790830342051179968620999716222286224365234375	0.0000000000000000000000000144694721476074822615294445866900669193343156197271441217883176304052905702945963639649562537670135498046875	0.0000000000000000000000000000000000000000000000000000000000000000000000000000000000000000000000000000000000000000000000000000000000000000000000000000015290491348712108051699367704566713998193155357591277878233162111452057792688555490306471651560503681147377449785990125062771654489407125215672039791231766140051714900454819083622236025301932287210133554457694683400325440717777730185511427081454339…	0.0000000000000000000000000000000000000000000000000000000000000000000000000000000000000000000000000000000000000000000000000000000000000000000000000000281345040816302779468617000587943617868654784085304134394941114628421795090193706300249980912663120719169394442121787755078492001336834409176610713607768294196918989291668977310222850328331334094698838488590788333375172246631663554510188241554785176…	-1.32887e+16	8.30962e+15	CYFIP2;PGAP1;2900060B14RIK;MYT1L;FRMPD1;WDR86;FZD10;ELK3;HOXA9;SOX17;ZMIZ1;MYC;CYP1B1;DLEU2;FAM19A5;IER2;PKNOX2;HES7;UNC5A;UNC5B;CACNA2D3;REV1;SOX14;PRKCA;BCR;AF529169;RFX8;HOXB9;RNF125;OPTC;RFX4;CLDN7;HOXB4;HOXB3;9130024F11RIK;HOXB2;HOXB1;MAML3;HOXB7;HOXB6;GRID2IP;ACOT3;COL13A1;SHMT2;TERC;HPN;PDGFB;LYPD1;AGAP2;MIR124A-3;PRDM12;SLAIN1;HSD11B2;FAM171A2;T;FLRT2;ADAMTS18;KCNMB4;HOXC4;ALX1;RHBDL3;HOX…
KLF4_19030024_ChIP-ChIP_MESCs_Mouse	403/1502	0.00000000000000000005985211328963685740919648245856276166239803451134946139268466769323140397318638861179351806640625	0.0000000000000000009883272040647727359270069079436994384866222675939504034581251090685327653773128986358642578125	0.0000000000000000000000000000000000000000000000000000000000000000000000000000000000000000000000000000000000002082687565990130647941937342454391171687443064238007722937451518782224043203699445579687845874405739189409317146567281007298159139005471236839725173387227428580514878659866680417871253215174588526093812687609403532548746473811990387520510246849757499490143325252856920659638717552297748625…	0.0000000000000000000000000000000000000000000000000000000000000000000000000000000000000000000000000000000000020957043632775690531281691815877946117962249033590962745525023033171284804556014125830747216098656983690256115774927161938658942359756548012144833203529391234996990655849890466891306827060367042961796523091758089875808423636753783198727081970689184323542616464504384499178968326305039227008…	-1.72891e+16	7.65258e+15	SERPINE2;RAX;HOXA9;DPYSL4;SOX17;ZMIZ1;SOX18;MYC;MYB;NKX1-2;HOXA2;LRAT;HOXA5;IER2;HOXA4;NKX2-9;PRKCH;UNC5D;DKK1;SYTL2;ISL2;RNF125;RFX4;HOXB4;HOXB3;HOXB6;DHH;CRABP1;SHOX2;GATA4;SLC5A1;GATA2;SLC5A5;FLRT2;EPB41L1;ADAMTS18;RDH10;PRDM16;ALX3;ALX4;ZFP184;NKX2-5;HOXC9;HOXC8;NKX2-3;FZD1;JUN;FZD2;NR2F1;NFATC1;NR2F2;FOSL2;ABTB2;CPEB1;SFXN3;SNAI1;HOXD3;KCNC3;KCNC4;PIGZ;TCF21;ADM;HOXC13;HOXC12;HOXC10;SHF;SHE;…
POU5F1_16153702_ChIP-ChIP_HESCs_Human	180/622	0.00000000000230207131833420912104160005262899995996661584030107405851595103740692138671875	0.0000000000251276937119869598634834737743159213500809823216286531533114612102508544921875	0.0000000000000000000000000000000000000000000000000002695826461847672513992861632506044187646145355462408655691034031837258008121936748641379956169352320054722829851312844136205097212745374068987302962341345846652984619140625	0.00000000000000000000000000000000000000000000000000081507616968539966337466101663379961931370262050737607384799950370405064737148572227093106127524840393517408708703472930804059706604014490238796497578732669353485107421875	-2.836e+16	7.59968e+15	COL12A1;OTP;FZD10;RORB;FGF2;HOXA13;FGF3;CTGF;CDC14B;FERD3L;SOX2;HOXA9;DACH1;SALL1;FRAT2;SOX17;DPYSL3;HOXA3;KDR;ENPP2;LRAT;HOXA7;PTRF;HOXA4;EOMES;OSR2;ENTPD1;ST6GAL2;CACNA2D1;OSR1;ISL1;DKK1;GABRG3;POU3F2;ISL2;OLFM2;SFRP1;RFX4;HOXB4;HOXB3;ROR1;HOXB1;HOXB6;DLX2;SHC3;NRN1;DLX4;KLHL14;DLX5;ARX;GATA4;PRDM13;NPAS3;CACNA1G;ADAMTS16;GNG10;RDH10;VTI1A;ST8SIA4;FGF20;KCNMB4;HOXC4;KCNN3;OTX1;NKX2-5;NKX6-1;MSC…
LMO2_26923725_Chip-Seq_HEMANGIOBLAST_Mouse	486/1822	0.00000000000000000000001616081057950001128354858988488142868090947139887470154623531188274598857645969474106095731258392333984375	0.0000000000000000000002812854598161623715826479925135545496672345903242171811196870034876837962656281888484954833984375	0.0000000000000000000000000000000000000000000000000000000000000000000000000000000000000000000000000000000000000000000000000000000000024733689904857558478457073299168357607153631683432746328898726766479555151333120455021575517310000779870383012716141526856328318143225072552086265335420937726667229329841567515014431778913234861786682791418771559944418713936835487681191452301712044487830587963951555…	0.0000000000000000000000000000000000000000000000000000000000000000000000000000000000000000000000000000000000000000000000000000000000346271658668005818698399026188357006500150843568058448604582174730713772118663686370302057242340010918185362178025981375988596454005151015729207714695893128173341210617781945210202044904785288065013559079862801839221861995115696827536680332223968622829628231495321775…	-1.43264e+15	7.51844e+15	FRMPD1;WDR86;BACH2;EPS8;HTR6;ALKBH5;HTR7;UBASH3B;FAM110C;CREB3L1;MYC;DPYSL3;RAVER2;FAM19A2;PLCE1;GNAT1;FAM19A5;BVES;FAM19A3;CCBE1;UNC5A;PRKCB;REV1;UNC5C;UNC5D;FNDC3A;OXCT2A;RFX8;OPTC;BIN1;RFX4;PRKD1;MAML3;WDR63;GATA4;GATA3;GATA2;GNS;FAM171A1;FLRT2;HLCS;RDH10;GALR1;RNF217;PRDM16;ST3GAL6;ST3GAL1;NXNL2;ABCA1;JUN;AFAP1L2;FZD2;FZD9;NFATC2;NR2F2;FLI1;ABTB2;FERMT1;MEX3B;GRIN3A;GJB6;FAT1;SNAI1;SSPN;FAT3;…
YAP1_20516196_ChIP-Seq_MESCs_Mouse	602/2329	0.000000000000000000000000139808101465436693519960889520785842674647389441502612617872406447125897821504025841932161711156368255615234375	0.00000000000000000000000272837628314367372493158232730807186920943842613715975804518167643734904981300815052236430346965789794921875	0.0000000000000000000000000000000000000000000000000000000000000000000000000000000000000000000000000000000000000000000000000000000000000000000000000000000000000000864868641880952959698521385332141943184613057728848463214946849881914526626138316615036426518916821080887469804509518722265028865050199717188935657430530918255108534409276532439028609926691994487872205441399490276336192219461968859035853…	0.0000000000000000000000000000000000000000000000000000000000000000000000000000000000000000000000000000000000000000000000000000000000000000000000000000000000000016381629569745107477725678132835357947245126088351503367804059474425060385108711308530891998051774744648095216477032753794582494365461553708516062775134162110600987784394508488827870759072333233801541392158520513251114350526133806003196581…	-1.22491e+16	7.01011e+15	XYLT1;BACH2;MYLK;ALCAM;PSMD7;UBASH3B;ZMIZ1;MYC;DPYSL3;RAVER2;MYB;PROK2;PLCE1;DLEU7;AI314180;CDK5RAP2;ANKS1B;PRIMA1;NKX2-9;MEF2C;PRKCB;CACNA2D1;PRKCE;UNC5C;PRKCA;FNDC3A;EML1;BCR;EML5;RFX4;ACOT1;HOXB3;PRKCQ;MAML3;FREM2;SHOX2;LYPD1;GATA4;GATA3;SLC5A1;GATA2;GRIN2A;FLRT2;CHST11;HLCS;ADAMTS18;D5ERTD579E;ADAMTS17;VTI1A;GSG1L;HOXC4;RHBDL3;ST3GAL1;PPARGC1A;ZBTB7C;STARD13;FZD2;SLC16A12;SLC16A11;BTBD11;NR2F…
DROSHA_22980978_ChIP-Seq_HELA_Human	148/456	0.0000000000000120272901150849254324550888488289649528597234640070468003614223562180995941162109375	0.0000000000001580729557982590091507458961250187794481646130773100367150618694722652435302734375	0.00000000000000000000000000000000000000000000000434776339151210878645177146288206718164860810372791560999551484490931622271082989785763857157026870599914376248133662436999580247487529049976728856563568115234375	0.000000000000000000000000000000000000000000000012121037333912546296984415693976303501117336775935045089821981605615284346375326418809442574092059837931781770186000679774551702649887374718673527240753173828125	-2.16075e+16	6.92554e+15	VIPR1;PLVAP;TRIO;VIPR2;MYT1L;GPR68;DENND5B;CTNND2;CCBL2;FGF3;STK10;RIMS4;NIPAL2;GRB10;EPHB2;IER2;PRIMA1;SEMA6B;AGTPBP1;UNC5A;SLC6A17;SFMBT2;CACNA2D3;SLC6A11;MYO7A;SHISA6;NPAS4;SLC9A3;OBSCN;PRKAR1B;KCNQ1;ADAM12;EEF1A2;PRKCQ;ROR1;RIN3;LMX1B;ABCG1;PDE9A;SPTBN4;SHC3;COL13A1;EPHA10;TSHZ3;HTRA3;TSHZ2;CACNA1A;CABP1;FBLN2;CRHR2;ADAMTS16;IGSF21;CACNA1I;LOXHD1;ALX4;ST8SIA5;CAMTA1;MBP;PLXNA4;TMEM132D;RTBDN;…
MEIS1_26923725_Chip-Seq_HEMOGENIC-ENDOTHELIUM_Mouse	329/1196	0.0000000000000000045285138943913598657142238652659187446057129162644248887570341821628971956670284271240234375	0.0000000000000000729090736997008896779903243543518491872396219684142326666886901875841431319713592529296875	0.0000000000000000000000000000000000000000000000000000000000000000000000000000000000000000004288051896599760744511209316278756175148456160615091838038170711517106131924635243700284666402071588992924717639560181231858948385825880327657537774799747722939635288098228975167967550064710722770584079230899242231769938511753981202900831704027950763702392578125	0.00000000000000000000000000000000000000000000000000000000000000000000000000000000000000000281786267490841429696774204001917556912387845063086593509326338044276887270585946123281508010947677753558843452342813898475785444429253543695891746619006346429272661216572795463163558930312095573111786031775678320744995576652147661889102892018854618072509765625	-1.66513e+16	6.6499e+15	CPNE8;TRIO;THSD7B;TESK1;ZFP608;MKI67;ELK3;RPS6KA4;ALKBH5;PSMD7;HTR7;SOX17;AI593442;DPYSL3;AKT3;MYB;PLCE1;DPF3;FAM53A;EPHB2;FAM19A5;EPHB1;DLEU7;IER2;ANKS1B;TNS1;UNC5B;KCNK12;SFMBT2;UNC5D;ISL1;THAP1;RUNX1;INPP4B;SFRP1;TCERG1L;SFRP5;HECW2;CD109;COL8A2;KCTD11;TTLL11;HOXB1;MAML3;SPATA18;ZFPM1;TSHZ3;THY1;AGAP3;PRDM11;5730409E04RIK;GALR3;VTI1A;ST8SIA4;ARSI;ALX4;GSG1L;GSE1;ST3GAL1;ZBTB7C;MSR1;FZD3;JAG1;D…
TCF3_18467660_ChIP-ChIP_MESCs_Mouse	352/1388	0.00000000000011837688741483729494094750260188703613602016762040847197567927651107311248779296875	0.000000000001386085736275549507085559804032750814799246352748696153867058455944061279296875	0.00000000000000000000000000000000000000000000000000000000000000000000000000000000000000002166558000238117713322329404740342667742070208502417372210602284308486761425203574372206893655120625666175255728490370446013714879585640147242557824285424532589689454281261973215571546457876510868785237218330187988009523369914433033045497722923755645751953125	0.0000000000000000000000000000000000000000000000000000000000000000000000000000000000000001395263352153347772498373127306009980522733170777602702867507423621561799579820749489920114430334582481994713194640057808472628727239888332078193985546394480346332597362026449596225494861583013512930319021289389427691041145607186990673653781414031982421875	-2.19443e+16	6.5317e+15	FAAH;LPGAT1;CPNE5;SCX;LDLRAD3;AI854703;ZDHHC2;BACH2;HS6ST2;GPR176;HTR7;AI593442;PEG10;RASSF5;CREB3L1;ZXDC;DPF3;CPNE2;PKNOX2;CDK5RAP2;UNC5B;CACNA2D1;HDGFRP3;UNC5C;EBF3;FNDC3A;CH25H;BCAN;SFRP1;FNDC4;ADCY9;TCERG1L;PPA1;KCNQ2;ULK2;TRIB2;NBL1;FOXG1;SLC35D3;GATA2;NUAK1;GNG10;GALR3;EPB41L1;TSPAN9;ADAMTS18;B4GALNT1;HIVEP2;NKX2-4;NTSR2;FZD1;FOXF2;LRRN2;HOMER2;STAC;PBX3;FZD8;NFATC2;NR2F2;SMARCA2;ABTB2;GJB2…
SMAD4_21799915_ChIP-Seq_A2780_Human	631/2464	0.000000000000000000000000094229178632707054761335810158584516231793430520397541799972683965549470619382788072471157647669315338134765625	0.0000000000000000000000018963622199832295775169571022444010329777793194441888188936262585153336157617331991787068545818328857421875	0.0000000000000000000000000000000000000000000000000000000000000000000000000000000000000000000000000000000000000000000000000000000000000000000000000000000000000000000000174424450862786571908938442534157576900052995540203724931903405272816464877252405139241357749408587059025214687830145450939210633498051055213113978234898547172108929725011323342207179999363136188030506174359636954074494638066443115…	0.0000000000000000000000000000000000000000000000000000000000000000000000000000000000000000000000000000000000000000000000000000000000000000000000000000000000000000000003403919586534380683379266172098635755206720504728914505694449989780611626052286419229933607476622404171485711044748454938664668043209782589845760248605382902443306374218970914499767007461957937998422958808858222062699167671694728593…	-1.11716e+15	6.43754e+15	CYFIP2;WIPF1;MYT1L;FRMPD1;COL12A1;TMEM200C;XYLT1;CWH43;HTR4;SLC4A4;CLDN1;BACH2;PREX2;HTR7;ALCAM;SOX17;PPP4R4;MYB;FAM19A2;FAM19A1;PROK2;PIP4K2A;CDK5RAP2;CHGB;ANKS1B;PRKCH;UNC5A;PRKCB;CACNA2D3;UNC5C;PRKCA;UNC5D;PDYN;GABRG3;RFX8;ADCY9;OPTC;HECW2;MAP1B;RFX4;GPR161;VOPP1;PLBD1;PRKD1;ASTN2;PRDM11;GNS;ADAMTS16;GRIN2A;HMGXB4;PCDHA1;EPB41L1;NPBWR1;RNF217;VTI1A;PROM1;ATG7;NKX2-3;AFAP1L2;STARD13;CADM3;WNT10…
TET1_21490601_ChIP-Seq_MESCs_Mouse	525/1994	0.0000000000000000000000044847833278554486807542747948602864958706445785121110357835568231872624966882767694187350571155548095703125	0.000000000000000000000080227790642747469783394071282380013732132156912189304942721666639993127745356105151586234569549560546875	0.0000000000000000000000000000000000000000000000000000000000000000000000000000000000000000000000000000000000000000000000000000000000000000000012339950856913293571960559751842694069778508099678175655361747087860009218205093725308130125028689690416208471354660426552314076425472681578897155810802583216713804065962730741938450484119896337475658279652666337243011005703881548447054869321195926801413709…	0.0000000000000000000000000000000000000000000000000000000000000000000000000000000000000000000000000000000000000000000000000000000000000000000203767393637234901224231562152285070612265615558307718687397203094368313558165021188705400655357052476893275703395247060061650406982915919076671172002009721644511126032365155797548385173305961765544786600156547661014766580484422265566697291419788324948250221…	-1.15609e+16	6.2153e+15	CYFIP2;FRMPD1;TESK1;RAX;PNMAL2;GLDN;CRHBP;ZMIZ1;CREB3L1;HOXA3;DLEU2;BVES;CHGB;ANKS1B;PRIMA1;CCBE1;UNC5A;SCAMP1;BCAN;BIN1;ORAI1;ASPHD2;MAML3;GRID2IP;DHH;PDGFB;THY1;LYPD6;ADAMTS14;T;CHST11;EPB41L1;CHST10;NKX2-1;ST3GAL5;ST3GAL6;CHST14;NXNL1;JAG2;JUN;FZD9;NFATC2;FHDC1;LARP6;FOSL2;FOSL1;EHD2;XKR7;MEX3B;GJB2;HNRNPK;H2AFY2;LYPD6B;FXYD5;DZIP1;LAD1;SETD7;PIGZ;HOXC13;GLI3;A930011G23RIK;JPH4;TRIM9;DSTYK;CSR…
CDX2_19796622_ChIP-Seq_MESCs_Mouse	106/334	0.000000000303167759113249973461525020913018106660796746609776164405047893524169921875	0.00000000271166717873518030956717575073906811855550813561421819031238555908203125	0.00000000000000000000000000000000044891409446955584635945181362782460103194252561267112307288672583396328463887975637118359084620777821328374557197093963623046875	0.00000000000000000000000000000000094169601576024101321218914577589019126941283043705511522206612735826087648588432195244368738684670461225323379039764404296875	-2.55165e+16	5.59238e+15	APP;TRIO;WIPF1;ZDHHC2;FGF2;SLC8A1;FOXQ1;HOXA10;HOXA9;CDH2;BMPER;PEG10;HOXA3;PIP4K2A;HOXA7;SOX6;HOXA5;MNX1;SCARA3;MSX2;CACNA2D1;BTN1A1;WNT5A;SLC30A4;KRT8;CARTPT;AF529169;OLFM1;CLDN7;ERG;HOXB8;HOXB7;FBN2;RTN1;STK33;COBLL1;HOXC4;ST8SIA6;PROM1;HOXC9;SNX7;TRPM6;HOXC8;B4GALNT2;HOXC6;LRRC4B;OSBPL8;ABCA5;PBX3;IGF2;ESRRG;FBXO32;SMARCA2;ESR1;PHOX2B;PTPRB;TMEM117;ITGA11;HOXD4;SH2D4A;GRIK3;PIK3CB;SOBP;ADAMTS…
SMARCD1_25818293_ChIP-Seq_ESCs_Mouse	535/2119	0.000000000000000000032596375969439604755274983913836326611349281111957863267016011210586157176294364035129547119140625	0.00000000000000000055242279274523964974151129440456449107618093247347446084205557781388051807880401611328125	0.0000000000000000000000000000000000000000000000000000000000000000000000000000000000000000000000000000000000000000000000000000000000000000056792539188486174598115305416263380602067868184743879690369411946483269778677140395839881998907228244702120317073840038953742084000880071646482779834227342686348873637881710234593373716824811169138002870174544736558095720227779934398494980203144209034375138337…	0.0000000000000000000000000000000000000000000000000000000000000000000000000000000000000000000000000000000000000000000000000000000000000000850567331101978975903545346308381059002556440031332393686133094863004290792811746272536450297876359852859825548097059766266681249373401700509774700437745079509165709974474445029707952679841168214693327798617441443972887545641854250374903780771172440374642614354…	-1.22708e+16	5.50593e+15	CYFIP2;TRIO;COL12A1;TESK1;CWH43;SLC4A4;PREX2;HTR7;DPYSL4;PPP4R4;AKT3;DPYSL3;FAM19A2;PLCE1;VSTM4;BVES;PKNOX2;CDK5RAP2;RBFOX1;PRKCH;PRKCB;CACNA2D1;PRKCE;CACNA2D3;UNC5D;EML1;SYTL2;EML5;EML6;RFX6;PRR16;VOPP1;PRKD1;MAML3;FREM2;ACOT3;MIR124A-3;SLC5A1;LYPD6;GRIN2A;PCDHA1;ADAMTS19;PRKAR2B;ADAMTS18;PCDHA5;ST3GAL5;PCDHA4;PCDHA3;PCDHA2;PROM1;NXNL1;PCDHA7;ZBTB7C;FZD3;COL24A1;ARPP21;MCAM;D430041D05RIK;BTBD11;…
CEBPB_26923725_Chip-Seq_MESODERM_Mouse	289/1079	0.00000000000002286531838934617635882313348177675442601786658103346638881703256629407405853271484375	0.0000000000002945053008547787154033669363317843813664109742234131772420369088649749755859375	0.0000000000000000000000000000000000000000000000000000000000000000000000000000141262400320605083635928076570450209254690101673011951102093714990210306009373446651643563530945010216535521608099327253444966178672006831420058236456803792897021554696460153130265622979720545326909331151910009793937206268310546875	0.00000000000000000000000000000000000000000000000000000000000000000000000000007107264516130442611252600611789251689582998269121752745788803933223945080825113631118851434451520178801221697379037013656976139960496578509934171297710627220723888850565578519989534699886901680798700908781029284000396728515625	-1.72122e+15	5.4062e+15	COL12A1;ZFP608;FZD10;SOX17;PPP4R4;MLYCD;BSN;FAM19A5;AI314180;PKNOX2;CALN1;CDK5RAP2;PRIMA1;TKTL2;MEF2C;CACNA2D2;ZFP618;RUNX1;TIAM2;BCAN;SLC5A8;SFRP1;CRISPLD2;PPP1R3B;CD109;9330158H04RIK;KCNQ5;MAML3;PRKD1;ZFPM1;FREM3;CDS1;COL13A1;INTU;SHMT2;TERC;WDR63;TWIST2;GATA2;PPL;NKAIN1;GNG10;VTI1A;ST8SIA4;ARSI;HOXC4;ST3GAL6;ATG7;ST3GAL1;GPM6B;MSR1;F930015N05RIK;ZFR2;SLC10A2;SMARCA2;MEX3B;FXYD4;LYPD6B;ID2;GJB6…
TAL1_26923725_Chip-Seq_HEMANGIOBLAST_Mouse	363/1413	0.000000000000006424208678192158547699403013179794260921495231697608829790624440647661685943603515625	0.000000000000088025327420335111430788247183356825812847699930241418542209430597722530364990234375	0.0000000000000000000000000000000000000000000000000000000000000000000000000000000000000000000012803748997214604723057442999534123608071181167262951928894002175821951691780041890250904037658188393672352010070533784511441899219757839927797417063778386248788891438089235508148236179835279385350609095699482069200466513334371078391971110477243200875818729400634765625	0.0000000000000000000000000000000000000000000000000000000000000000000000000000000000000000000089626242980502243706301701017115665031632558789112784118749851007457664155085522847778400127487659468298673388885991361807206226427118332481036159343121957721450038893256197981660022966271717503657685833994046492639072448997857034402869658151757903397083282470703125	-1.56178e+16	5.10369e+16	PANK4;SPON1;THSD7B;FRMPD1;FOXI2;ZFP608;LDLRAD3;MKI67;HS6ST3;EPS8;ALKBH5;HTR7;PEG10;CREB3L1;MYC;DPYSL3;PLCE1;GNAT1;SOX6;FAM19A5;EPHB1;CDK5RAP2;TKTL2;CCBE1;UNC5A;PRKCB;MIR9-2;REV1;EBF1;ZFP618;UNC5D;FNDC3A;RUNX2;RUNX1;TIAM1;RFX8;WBSCR17;RRAGC;CRISPLD2;BIN1;RFX4;GPR161;CD109;TTLL11;MAML3;TLN2;KIF20B;ZFPM2;ZFPM1;SLC22A3;CASZ1;TMEM161B;NRN1;TERC;ZFP503;TGFA;GATA4;6430548M08RIK;LPAR3;GATA3;THY1;PCDH18;G…
CEBPB_26923725_Chip-Seq_HEMANGIOBLAST_Mouse	183/652	0.0000000000266315750082164470674807407787667841263246071292769556748680770397186279296875	0.000000000267980223520177977008047038272385391433072499012268963269889354705810546875	0.00000000000000000000000000000000000000000000000000152937035596743096344965949883441816009528872000571888452285310183649875524339685177973236414451567549730428429107553609087963189354375526107787663931958377361297607421875	0.000000000000000000000000000000000000000000000000004456626738656224755772114124192751460897950869504949466837093257271260111872047268981949384050776161654521587965564011410210120030239711041986083728261291980743408203125	-2.04647e+16	498292490663646	SPON1;PGAP1;PRDM9;IRS1;TXNDC11;OTP;FZD10;GLDN;SLC8A1;CDC14B;FOXQ1;9230102K24RIK;MAP3K8;MLYCD;SOX6;FAM19A5;RGS6;PRIMA1;GHSR;CEP135;DSCAM;IRGC1;ZFP618;UNC5D;SHISA9;RUNX1;THAP1;BCAN;SLC9A3;INPP4B;DOK5;CD109;PRR15;MAML3;PRKD1;ZFPM1;B830017H08RIK;CDS1;DLX3;TMEM161A;TSHZ3;TERC;SHMT2;NTM;KLHL17;WDR63;TWIST2;PLD5;SLC1A3;LPAR3;ALOX12;GATA3;GATA2;CACNA1E;2700081O15RIK;EFNB2;TRP53I11;NKAIN1;IGSF21;SNTG1;VTI…
OLIG2_26023283_ChIP-Seq_AINV15_Mouse	494/2000	0.0000000000000001063872709612946826173048960842106473545734348132817126408866670317365787923336029052734375	0.00000000000000167105859753838462776564318285259400357595335924465462795751591329462826251983642578125	0.0000000000000000000000000000000000000000000000000000000000000000000000000000000000000000000000000000000000000000000000000012985128533512869144338489765606749034889108342691717705959485222609399540536783216619103174102208695559851765498134596107665616685772555826484816865153551758620986991012532259928475852974231956924588696328911440763822669192393507479221423067614720003312397387020130250591462…	0.0000000000000000000000000000000000000000000000000000000000000000000000000000000000000000000000000000000000000000000000000170661689297597727948094744253942278147015678076025802908102375391519697260055296476409644825080733433854078472127247864917834969802756470061213233537844195168272000288115168794468649285735320172658301946986423222703283228066458083851471000437375351152419244630201027970417509…	-1.28123e+16	4.71231e+15	MYT1L;SCX;PNMAL2;ALKBH5;PSMD7;MIR671;MYC;CYP1B1;HOXA2;MNX1;DLEU7;IER2;PKNOX2;CHGB;HOXA4;HES7;NKX2-9;UNC5A;CACNA2D3;REV1;SOX14;RFX6;HECW2;HOXB3;HOXB2;GATA5;MIR124A-2;MIR124A-3;PRDM12;SLAIN1;AGAP3;FAM149A;MIR688;CHST11;GALR3;GALR2;GALR1;RNF217;HOXC4;JAG2;PHC2;WNT10A;BTBD17;FZD9;FZD8;FHDC1;GRIN2B;FOSL2;ABTB2;EHD2;XKR7;KITL;SFXN3;RNF220;BTG2;GPR25;2610100L16RIK;PIGZ;GLI3;A930011G23RIK;JPH4;LFNG;MRC2;…
OLIG2_23332759_ChIP-Seq_OLIGODENDROCYTES_Mouse	493/2040	0.000000000000007510610328570042801885236925893095380883678936767555711639943183399736881256103515625	0.0000000000001007673552416480746530573813662382657327203083763578206344391219317913055419921875	0.0000000000000000000000000000000000000000000000000000000000000000000000000000000000000000000000000000000000000000000000029552198261315534370284021212586240586658114585735147216484961518174429292204641873968370439361283195431811958613310512318144622919493422249396310049942798668883940174521226410877397879364057269084692441167987404428614065845524234617608886388451688590766271990598284432500012462…	0.0000000000000000000000000000000000000000000000000000000000000000000000000000000000000000000000000000000000000000000000365992609236292400430258136072604367715436578879167170681299008316893593353956246657574805275970297695594317272457138716557414046042658675367263419730722486100217235585984120432347910748581241063247254122565516378775424984654508212614699699385945813988382946621341112764445562210…	-1.40516e+16	4.56993e+15	CYFIP2;PGAP1;PWWP2B;GLDN;ELK3;PREX2;HTR7;ALCAM;UBASH3B;MYC;AKT3;DPYSL3;IER5;DLEU7;CDK5RAP2;PRKCE;CACNA2D3;PRKCA;FNDC3A;GABRG3;SOX10;BIN1;CRABP1;LYPD1;GATA3;GNS;ADAMTS15;FLRT2;CHST11;RNF217;EPB41L3;VTI1A;ALX4;FZD1;STARD13;CADM3;JAG1;FZD2;ABCA5;PLK2;PBX3;NR2F1;FZD8;NR2F2;FHDC1;TMEM196;CYLD;MEX3B;GRIN3A;PKIA;SSPN;DCHS1;FAT4;CDK14;BTG3;LRRC4;SLC6A1;JPH1;PRSS23;GLI3;SMGC;MECOM;CSRP1;ZFP385B;TRIM2;TCP1…
STAT3_19079543_ChIP-ChIP_MESCs_Mouse	243/948	0.000000000334549653525980600349052037194579230228175248385014128871262073516845703125	0.000000002951369546174403999210049851192709524649870900248060934245586395263671875	0.00000000000000000000000000000000000000000000000000000000000004623805901309761974534475768383723045676942130812068040976365843131620695487620954207686193849024833328044158201255110548651672298232174984108130204817597996846956220906577073037624359130859375	0.00000000000000000000000000000000000000000000000000000000000017212317921638651811660194944542112102509028375984793324189490113262728543562131303591333686782279424811014212227385263333037229115372845501365488629446319490678973807007423602044582366943359375	-2.02563e+16	441956005469605	CPNE5;COL12A1;RAX;IKZF1;PSMD7;FRAT2;RUSC1;NKX1-2;HOXA3;TNFSF11;CYP1B1;DPF3;BSN;HOXA7;PKNOX2;EPHA7;UNC5B;PRKCE;SERPINF2;CACNA2D3;EBF1;EBF2;RUNX3;ISL2;SFRP1;WBSCR17;HOXB9;RNF125;PRKAR1B;SFRP5;HOXB4;COL8A2;HOXB8;ATF3;HOXB6;PCDH10;ZFP503;PDGFB;GATA3;GATA2;GNS;NKX2-5;HOXC8;NKX2-3;ZBTB7C;HOXC6;SLC10A4;EGR2;NR2F1;NFATC1;NR2F2;FOSL2;GIPC3;WNK2;ID1;STRN;MKX;SIM1;HOXD9;LAD1;PTPRU;DHRS13;RYR2;NRP2;MOGAT2;GR…
WT1_20215353_ChIP-ChIP_NEPHRON_PROGENITOR_Mouse	403/1663	0.000000000002153233705446690518762325598277224147393538178363314727903343737125396728515625	0.0000000000239083190742701499536915853978585638946185998321425358881242573261260986328125	0.00000000000000000000000000000000000000000000000000000000000000000000000000000000000000000000000013219299767084890314781469565369710381730851835803159393298672710375360117470574691824937786514445050708995355736137210331559495117930426980033612764450175975353536722793036526199299983515776162072544428422693354927010032383218619055444999210724432714414433576166629791259765625	0.0000000000000000000000000000000000000000000000000000000000000000000000000000000000000000000000010134796488098416687654859090150886015773996625258733119078026372797672092775837948499693894587206264245791978667971257673824652531488531427515419518093924675337371232263755939793172039500952937275073771075229033651416201429635376260636470124865127218072302639484405517578125	-1.63255e+16	4.38569e+15	COL12A1;TESK1;SCX;XYLT1;FZD10;SLC4A4;BACH2;ELK3;GPR176;ALCAM;ZMIZ1;RAVER2;CYP1B1;HOXA2;IER2;PKNOX2;HOXA4;PRKCH;CACNA2D1;PRKCE;SERPINF2;ZFYVE21;UNC5C;SCAMP1;HPCAL4;DKK1;HOXB9;PRKAR1B;OPTC;DAAM2;BIN1;HOXB4;PRR15;ATF3;HOXB6;COL13A1;SHOX2;PDGFB;SLAIN1;ADAMTS15;HSD11B2;GRIN2A;ADAMTS19;PRKAR2B;ADAMTS18;ST3GAL5;ST3GAL6;HOXC9;ZBTB7C;JUN;JAG1;MCAM;NR2F1;FZD8;NR2F2;LARP6;FOSL2;H2AFY2;SFXN3;HOXD4;FXYD5;HOXD…
KDM2B_26808549_Chip-Seq_SUP-B15_Human	488/2000	0.0000000000000017687789283082228208721190199614985378843870326981413398925724322907626628875732421875	0.00000000000002649054953094175456173364452814998865225388537114614706524662324227392673492431640625	0.0000000000000000000000000000000000000000000000000000000000000000000000000000000000000000000000000000000000000000000000026263236112087801938773714254373311405891208416276360235347837486042603225273061579881148343698710547314227784154625720208104392807794713694671860816638431705624545088566391285440537901927274838899704502895074158367246348934311400913945292726695568306232295959910176056379765799…	0.0000000000000000000000000000000000000000000000000000000000000000000000000000000000000000000000000000000000000000000000331637726591853797340240915428720392476936847615456113608454930905273005337613435956373410163606470898700992796467996596470289817282083925925766624128312276728414957451492566870664170329003633543006476040914383919411975651069164067287159026810564114348612230727189974796008733273…	-1.2653e+16	4.29802e+16	WIPF1;PWWP2B;WDR86;BACH2;ZC3H12C;ALKBH5;HTR7;ALCAM;GJA3;UBASH3B;SOX17;ZMIZ1;SOX18;AKT3;RAVER2;DLEU2;IER5;IER2;HES7;PRKCB;PRKCE;FIBCD1;REV1;EML1;BCR;CH25H;ISL2;HOXB9;PRKD3;BIN1;GPR161;PRR15;MAML3;HOXB8;HOXB7;GRID2IP;SHMT2;HPN;PDGFB;GATA5;AGAP3;PRDM11;MIR212;CHST11;HLCS;ALX3;CHST15;ST3GAL5;PROM1;HOXC9;HOXC8;JAG2;JUN;PHC2;AFAP1L2;WNT10A;MCAM;SNAI3;NR2F1;FZD8;NFATC1;FLI1;FOSL2;FOSL1;ABTB2;GJB2;PRRT4;…
TCFCP2L1_18555785_Chip-Seq_ESCs_Mouse	486/2000	0.000000000000004405611098846464487677470798793041608848778355189690358884035958908498287200927734375	0.000000000000061678555383850499672040970299055360876968635841510746331550762988626956939697265625	0.0000000000000000000000000000000000000000000000000000000000000000000000000000000000000000000000000000000000000000000000326926014795623653819775654576595457042117705098641347518321467632175969395784156066957755711681719164387592886571662748753595403815343745326200096185507505629133425558838907744952353770459763729734911736244183891489402874524566171086978492735431277394946495230645317533572994838…	0.0000000000000000000000000000000000000000000000000000000000000000000000000000000000000000000000000000000000000000000003898895435710770913290783862415468196619549536393838961329961416050926540889924214966886370820320267134886705411981535675786098164143899290256045232344586294476920650132217636271447767967894260077749037456300027890189122319543131733065077158836435157827012993134685486338109105553…	-1.27878e+16	4.22713e+15	PGAP1;2900060B14RIK;SERPINE2;WIPF1;ISM1;BACH2;PREX2;ZDBF2;GPR176;SOX17;CREB3L1;AKT3;RAVER2;PIP4K2A;IER5;CHGB;REV1;UNC5C;PDYN;GABRG3;RFX8;OPTC;HECW2;GPR161;9130024F11RIK;PRKCQ;MAML3;ATF3;FREM2;NGEF;A;SHOX2;LYPD1;MIR124A-2;MIR124A-3;GATA3;MRPL15;LYPD6;FAM171A1;RDH10;NPBWR1;PRDM16;CHST10;ALX4;CHST14;NKX2-4;B3GALNT1;JUN;CADM3;WNT10A;JAG1;COL24A1;NEBL;PBX3;D430041D05RIK;NFATC2;FHDC1;6330403A02RIK;ST18…
ARNT_22903824_ChIP-Seq_MCF-7_Human	265/1029	0.000000000029880744070009091161733100351950167226922072671868590987287461757659912109375	0.0000000002960492181705515906128771595425853979666186432950780726969242095947265625	0.0000000000000000000000000000000000000000000000000000000000000000000447874947988417083327894400294112274858946799204511726293439619164484955724109375136097182666002764695776894457905353906302016882943600644863813700358571557541843811099668837272247401415370404720306396484375	0.000000000000000000000000000000000000000000000000000000000000000000194886126016581468912090805952219487225780306826963281415085463530132427386620605864032312054923547842462819324843413260028567478327485898714066926395783016061414899718073900913850593497045338153839111328125	-1.73819e+16	4.21231e+15	VIPR1;TRIO;WIPF1;XYLT1;LDLRAD3;FZD10;CWH43;IKZF3;GLDN;HS6ST3;FRAT1;HTR7;MYB;FAM19A2;FAM53B;CYP1B1;PROK2;FAM65B;SOX6;PRIMA1;PTGDR;TNS1;PRKCH;EBF1;HDGFRP3;RUNX2;RUNX1;EML6;RFX8;RRAGC;CRISPLD2;HECW2;VOPP1;TLN2;TRIB2;OBSL1;FREM2;TMEM161B;IGSF3;FOXG1;TSHZ2;PCDH18;ADAMTS15;NUAK1;CHST11;FLRT2;HLCS;STC2;ADAMTS17;ST8SIA4;STXBP6;ST3GAL1;FZD1;JUN;STARD13;SIGLEC15;RASSF8;NR2F2;DCLK1;FOSL2;LYPD6B;SPATS2L;MKX;…
MEIS1_26253404_ChIP-Seq_OPTIC_CUPS_Mouse	487/2000	0.00000000000000279578361498505304130150061643938301450342562119721900870672470773570239543914794921875	0.0000000000000409201056375085033535025846339272133085455951384545869586872868239879608154296875	0.0000000000000000000000000000000000000000000000000000000000000000000000000000000000000000000000000000000000000000000000092753422967513917225971818746893844534017638274589526096194335841678131698394517768255468609706849860416359529695647724867644976828086548162432538564340960042718907301574371313438511259041000543007095880648042105978432968670735635364343523543326912196232379821630416925288144961…	0.0000000000000000000000000000000000000000000000000000000000000000000000000000000000000000000000000000000000000000000001127041592284508632461109252701473146052413003941342530839710915225268418854094996007215316281316174730485796396822392924291479395417411195172608852803789398498994050774641917598094469315317009653381864613829102502887077981634476661485109102394852716883142423700931688244196850282…	-1.24123e+16	4.15945e+15	TRIO;MYT1L;COL12A1;CWH43;HTR4;SLC4A4;CLDN1;MYLK;ALKBH5;ALCAM;AI593442;UBASH3B;PPP4R4;DPYSL3;LIPG;MYB;FAM19A1;PLCE1;FAM19A3;CCBE1;MEF2C;9330159F19RIK;CACNA2D1;UNC5C;FNDC3A;ISL1;EML1;DKK1;BIN1;VOPP1;PLBD1;MAML3;HOXB1;FREM2;TERC;GNS;HMGXB4;FLRT2;PCDHA1;HLCS;RDH10;NPBWR1;ST3GAL5;ST3GAL1;STARD13;FZD3;JAG1;F930015N05RIK;ABCA5;NFATC1;TMEM196;LARP6;FERMT1;CYLD;FAM135A;FASL;PKIA;STRN;CDK14;GPR26;KCNC2;PRK…
SMAD2/3_21741376_ChIP-Seq_EPCs_Human	482/2000	0.00000000000002634614023950051866136503842658364338662744554009353947776617133058607578277587890625	0.0000000000003262868137353525867340055693198314022674365320053624373031198047101497650146484375	0.0000000000000000000000000000000000000000000000000000000000000000000000000000000000000000000000000000000000000000000049462027585262632189167227317883510647411819603301370885582297841389445732768841354670801455431500632382032700143161560518475463885949438281576868350513917008984773956993492461848642115307623892004831142635612380539163253977627772987591246386494692021271367675647268745158043444921…	0.0000000000000000000000000000000000000000000000000000000000000000000000000000000000000000000000000000000000000000000568813317230520323006950544417667784929962425931015984807459136070632147096193518857428531853119660330017767487483739833560578035064571156467495201045392498169087878661931105369016603496528937785126171817971465953362205833992011162456122619248692404640199664259532789101502680455604…	-1.31296e+16	4.10529e+16	TMEM200B;TMEM200C;XYLT1;FZD10;BACH2;SOX17;AKT3;FAM19A2;FAM19A1;PLCE1;FAM19A5;DLEU7;PRIMA1;PRKCE;UNC5C;PRKCA;UNC5D;PDYN;SCAMP1;GABRG3;EML1;RFX4;PRKCQ;PRKD1;MAML3;ATF3;HOXD1;GATA4;GATA3;ADAMTS16;FAM171A1;FLRT2;CHST11;GALR1;PRDM16;ST3GAL5;ST3GAL1;ZBTB7C;ABCA1;JUN;AFAP1L2;JAG1;ARPP21;NEBL;PLK2;NFATC2;FZD8;GRIN2B;FLI1;FOSL2;FERMT1;FAT3;XKR6;RNF220;LAD1;GABRB1;PRKAG2;ADM;SHB;JPH1;RNF157;EFCAB1;RSPO3;DL…
SOX2_21211035_ChIP-Seq_LN229_Gbm	772/3420	0.00000000000000166969989280143273926334236358638804827085968564281959203299265936948359012603759765625	0.0000000000000256020650229553033168060916100109590930341239845002831998499459587037563323974609375	0.0000000000000000000000000000000000000000000000000000000000000000000000000000000000000000000000000000000000000000000000000000000000000000000000000000000000000000000000000000000000014921601472017675356357747068155289552115480932752929990474993556898021060350076861181294058589974854160370350580539895356226904105851112100291207721661513440865242953216244054187472156402723560648972422956165079241434…	0.0000000000000000000000000000000000000000000000000000000000000000000000000000000000000000000000000000000000000000000000000000000000000000000000000000000000000000000000000000000000355907827702940114524731082726274799192872639493442544840138173917987729495521213984877479553029172680134554271773196708618096506882654892512815564001808231546466233328133549013386027049406529328200138786910379366489330…	-1.2038e+16	4.09606e+15	PGAP1;MYLK;HTR7;PSMD7;AKT3;FAM19A1;FAM19A5;FAM19A3;UNC5A;UNC5B;CACNA2D1;CACNA2D3;HPCAL1;HDGFRP3;UNC5C;EML1;BCR;EML5;RFX4;NGEF;HPN;PDGFB;GATA5;ADAMTS16;ADAMTS15;GRIN2A;HLCS;ADAMTS19;EPB41L1;ADAMTS17;KCNMB4;PPARGC1A;ATG7;ZBTB7C;JUN;JAG1;GPR12;PBX3;NR2F1;BTBD11;NR2F2;FLI1;ABTB2;PKIA;KCNC2;PRKAG2;LRRC32;ARHGAP6;JPH1;SMPD3;HEY1;EFCAB1;HEY2;SH3BGRL2;DLGAP1;DLGAP2;JAK1;DLGAP4;KCND2;TEX14;TMEFF2;LRRC7;PP…
P300_19829295_ChIP-Seq_ESCs_Human	480/2000	0.00000000000006325206941249570351211775393669510170646837210473023560552974231541156768798828125	0.0000000000007685723151254195126890563789889861795977255010114959077327512204647064208984375	0.0000000000000000000000000000000000000000000000000000000000000000000000000000000000000000000000000000000000000000000601126285864472597428833901275732212203533371929505248683914430901331360127513511398248761318944146589920732608329241762794673783735462713049775883234950297441853113517117336155520320540020440453930092566334328908894738839110645429485773782833482762184329124380037607146078679036527…	0.0000000000000000000000000000000000000000000000000000000000000000000000000000000000000000000000000000000000000000006791672422749480252350222243103329487944201160079907896668935085665043477071670462235676943171461450812489518103210935375437822014030001733536877587249824633745437209788217514930042866666778684003843911843677749377784153165862553804388005859826012464742755934773332538962416129318944…	-1.30928e+16	3.97911e+15	TRIO;WIPF1;XYLT1;GLDN;PREX2;ZC3H12C;HTR7;CREB3L1;DPYSL3;LIPG;MYB;PROK2;BVES;IER5;MNX1;PRKCB;CACNA2D1;REV1;SOX14;UNC5D;FNDC3A;SCAMP1;ISL1;GABRG3;EML5;MAP1B;PRR16;PRR18;PRKD1;MAML3;ASTN2;LYPD1;GATA3;THY1;ADAMTS16;FAM171A1;GRIN2A;FLRT2;ADAMTS19;ST3GAL6;ALX1;PPARGC1A;ABCA1;LYN;FZD1;B3GALNT1;JUN;JAG1;GPR12;NFATC2;FZD8;NR2F2;FHDC1;GRIN2B;FLI1;FA2H;CYLD;PKIA;LYPD6B;FAT1;FAT3;FAT4;HOXD3;CDK14;GPR25;GPR26…
POU5F1_26923725_Chip-Seq_MESODERM_Mouse	153/559	0.000000007550959199059385941729251692268454210221761968568898737430572509765625	0.000000055894456599933846122391805678886189667764483601786196231842041015625	0.0000000000000000000000000000000000000000040722053233612025463000596622326214250801457851208832790619322382694607767373939168755795240690711145334422342567659569567695143632590770721435546875	0.00000000000000000000000000000000000000001016472956683959155345922297335033669857529872879810056924558849351560790004773111293015048598406542982382390338802480300728348083794116973876953125	-2.06165e+15	3.85562e+15	KCNG1;DGKG;CD83;2900060B14RIK;CLSTN2;CTNND2;XYLT1;ZFP608;SOX2;RPS6KA4;SALL1;CDH2;FAM53B;SOX9;HMGN3;ZFP287;TMPO;RGS7;TKTL2;MEF2C;SEMA6A;DSCAM;PRKCB;SEMA6D;IGFBP3;HPCAL1;EBF1;E130309D02RIK;KCTD1;TIAM2;INPP4B;DOK1;TIAM1;MAF;CRISPLD2;ADAM12;KCNQ4;ROR1;RIN3;TLN2;LMX1B;TOX;ZFPM1;FREM2;TMEM161B;PARM1;NRN1;NTM;ENHO;COMMD9;CDH20;RDH10;VTI1A;SIX3OS1;NXPH1;TMEM132D;TMEM132C;COL24A1;SRD5A2;WSCD2;PBX3;NR2F1;Z…
TRIM28_21343339_ChIP-Seq_HEK293_Human	36/90	0.0000005764394722123702537335313521305035777686498477123677730560302734375	0.0000035694905779304465264010863545518503769926610402762889862060546875	0.00000000000000530499262719241461941599053969960317797788067195607908388410578481853008270263671875	0.0000000000000075417555229843599259565874534371228765715182429385521345466258935630321502685546875	-2.67834e+16	3.84781e+16	RTN1;SMARCD3;INSIG1;HTRA1;NRXN2;PLOD2;SLC35F1;PRSS23;SIX6;HEY1;GNG4;TRIM2;COBLL1;ITGAV;IGFBP7;NPTX2;RHBDL3;HOXC6;EGR1;CDKN2B;CAV2;IRX3;IGFBP3;PCDH7;FAM46A;GDF6;ISL1;BST2;OLFM1;TMEFF2;COL5A1;FNDC1;COL4A1;ITGA11;KDELR3;SPATA18
TEAD4_26923725_Chip-Seq_HEMANGIOBLAST_Mouse	153/559	0.000000007550959199059385941729251692268454210221761968568898737430572509765625	0.000000055894456599933846122391805678886189667764483601786196231842041015625	0.0000000000000000000000000000000000000000040722053233612025463000596622326214250801457851208832790619322382694607767373939168755795240690711145334422342567659569567695143632590770721435546875	0.00000000000000000000000000000000000000001016472956683959155345922297335033669857529872879810056924558849351560790004773111293015048598406542982382390338802480300728348083794116973876953125	-2.05598e+16	3.84502e+15	KCNG1;DGKG;CD83;2900060B14RIK;CLSTN2;CTNND2;XYLT1;ZFP608;SOX2;RPS6KA4;SALL1;CDH2;FAM53B;SOX9;HMGN3;ZFP287;TMPO;RGS7;TKTL2;MEF2C;SEMA6A;DSCAM;PRKCB;SEMA6D;IGFBP3;HPCAL1;EBF1;E130309D02RIK;KCTD1;TIAM2;INPP4B;DOK1;TIAM1;MAF;CRISPLD2;ADAM12;KCNQ4;ROR1;RIN3;TLN2;LMX1B;TOX;ZFPM1;FREM2;TMEM161B;PARM1;NRN1;NTM;ENHO;COMMD9;CDH20;RDH10;VTI1A;SIX3OS1;NXPH1;TMEM132D;TMEM132C;COL24A1;SRD5A2;WSCD2;PBX3;NR2F1;Z…
SMARCA4_23332759_ChIP-Seq_OLIGODENDROCYTES_Mouse	592/2522	0.0000000000000040482866021542978575509705583106285357557620023516431473353804904036223888397216796875	0.00000000000005793547937305261577382885130245315598632692422054191183633520267903804779052734375	0.0000000000000000000000000000000000000000000000000000000000000000000000000000000000000000000000000000000000000000000000000000000000000000000024515727202641970929917969352371487071868324303961460590398002417923181948290753750633237087712420835980171967646564466436333164540360018189302041359644817870617963845174445753693000783840450961138593227755089739332392802177193633570806770844813063892962366…	0.0000000000000000000000000000000000000000000000000000000000000000000000000000000000000000000000000000000000000000000000000000000000000000000385076300451254403636971415742986552220139783939807312156015165701812886715053939990294930286373727507646750450908482351035207011550680012152823618382210294456778445273030904470256614550870823746956047248208134435248225729318553256200205795561944683596693323…	-1.14864e+15	3.80664e+15	PGAP1;SERPINE2;WIPF1;TRIL;MYLK;PREX2;HTR7;ALCAM;PSMD7;UBASH3B;MYC;AKT3;DPYSL3;PROK2;CYP1B1;FAM19A5;IER5;DLEU7;CDK5RAP2;HES7;RBFOX1;PRKCH;PRKCE;HPCAL1;UNC5C;PRKCA;UNC5D;FNDC3A;ISL1;EML1;SOX10;OXCT2A;CLDN5;SLC5A8;BIN1;MAP1B;ABCB4;LYPD1;GATA3;THY1;GNS;FLRT2;CHST11;EPB41L1;GALR1;EPB41L3;VTI1A;ST3GAL6;ATG7;PPARGC1A;ABCA1;FZD1;STARD13;CADM3;JAG1;FZD2;ABCA5;ARPP21;PBX3;NR2F1;FZD8;NR2F2;FHDC1;TMEM196;LAR…
KDM2B_26808549_Chip-Seq_JURKAT_Human	482/2000	0.00000000000002634614023950051866136503842658364338662744554009353947776617133058607578277587890625	0.0000000000003262868137353525867340055693198314022674365320053624373031198047101497650146484375	0.0000000000000000000000000000000000000000000000000000000000000000000000000000000000000000000000000000000000000000000049462027585262632189167227317883510647411819603301370885582297841389445732768841354670801455431500632382032700143161560518475463885949438281576868350513917008984773956993492461848642115307623892004831142635612380539163253977627772987591246386494692021271367675647268745158043444921…	0.0000000000000000000000000000000000000000000000000000000000000000000000000000000000000000000000000000000000000000000568813317230520323006950544417667784929962425931015984807459136070632147096193518857428531853119660330017767487483739833560578035064571156467495201045392498169087878661931105369016603496528937785126171817971465953362205833992011162456122619248692404640199664259532789101502680455604…	-1.21051e+16	3.78496e+16	PNMAL2;ELK3;SAMD14;ALCAM;SOX17;ZMIZ1;FAM110C;MYC;AKT3;RAVER2;DLEU2;IER5;MNX1;IER2;HES7;CCBE1;HPCAL1;PRKCA;RNASE4;BCR;CH25H;RFX8;MAP1B;GPR161;ORAI1;PRKCQ;MAML3;HOXB8;HOXB7;DHH;HOXD1;SHOX2;PDGFB;FIGNL2;PRDM13;GATA3;GATA2;MIR212;CHST11;NPBWR1;ADAMTS17;RHBDL3;ST3GAL1;NKX2-3;WNT10B;JUN;PHC2;WNT10A;JAG1;NR2F1;FZD8;SLC16A11;NFATC1;GRIN2C;FHDC1;GP5;FLI1;FOSL2;ABTB2;GJB2;GRIN3B;FAM135A;FAT1;CDKN1C;HRK;CDK…
TAL1_26923725_Chip-Seq_MACROPHAGESS_Mouse	27/61	0.0000014245098198790362016802162059558867213127086870372295379638671875	0.000008654569094359426594475180605225972385596833191812038421630859375	0.000000000001976717392703073276291790458833618122393149807436429910012520849704742431640625	0.0000000000026465821224548422303277077174961821122607663614445527855423279106616973876953125	-28095328489778	3.7821e+16	WWC1;DBX2;6430548M08RIK;GATA3;CDH8;MYOM2;STOX2;AGA;DLGAP2;CSMD1;NRG1;ARHGAP26;ISL1;CDYL2;RUNX1;THAP1;ACTA1;TOX3;FA2H;MAN1A;TBX15;FAM155A;MAF;TBC1D4;NAT3;RHOU;RGL1
MNX1_26342078_ChIP-Seq_MIN6-4N_Mouse	479/2000	0.00000000000009755503720605586448306280673528692660751056309198503413426806218922138214111328125	0.00000000000116343414742037000483683894310477164777371805737260501700802706182003021240234375	0.0000000000000000000000000000000000000000000000000000000000000000000000000000000000000000000000000000000000000000002089306795747230626619159002687101116807467210192051956589593989368881550969171440062201432678712551246838948171357928866417724850337453534474279399487293676364718259001505816850329642526247365871146506688683892366736288096871101137107470442374118047360835071134858336634686193887533…	0.0000000000000000000000000000000000000000000000000000000000000000000000000000000000000000000000000000000000000000022805314855274855933892010610320311243911631257823140834850894162246985249106203663432478370922652621799905412359755908481064633401758338225309503674475549954130463276095867390325143837293513793906320056467987160376365438527895537788375589472341845647792873886119803193741066744959500…	-1.18072e+16	3.53723e+15	SERPINE2;ZDBF2;CRHBP;PSMD7;MYC;MYB;FAM19A2;PIP4K2A;IER5;HES7;NKX2-9;NHLRC4;CACNA2D1;FIBCD1;CACNA2D3;CACNA2D2;EML1;SOX10;OXCT2A;BCR;CLDN5;SLC5A8;RFX8;HOXB9;HECW2;CLDN7;9130024F11RIK;HOXB2;PRR18;HOXB7;ATF3;ACOT3;COL13A1;MIR124A-3;LYPD6;GNS;MIR688;ADAMTS15;ADAMTS14;FAM171A2;HLCS;ADAMTS19;GALR2;RDH10;RNF217;PRDM16;CHST10;NKX2-1;RHBDL3;ST3GAL1;HOXC8;ZBTB7C;HOXC6;JAG2;WNT10B;CADM3;WNT10A;PLK5;FZD2;HOME…
ZFP57_27257070_Chip-Seq_ESCs_Mouse	275/1088	0.0000000001051051676458555860344922534612972613021764090035503613762557506561279296875	0.0000000009954077641754556632632558750410113612705487184939556755125522613525390625	0.0000000000000000000000000000000000000000000000000000000000000000000032880501415232588675318889800838261973762598442899206535319543779357082093668252120255020359783017854342104168856765596344545254933091761939182922704590625013367489768247899084574470407460466958582401275634765625	0.000000000000000000000000000000000000000000000000000000000000000000014807722315671178513548855371413668429116181567346724604309549142923240832140701759837474673407357955628695030289856288146764085058831553487863792291636073663373758708960981067548345890827476978302001953125	-1.53666e+16	3.53063e+16	PANK4;PLEKHB2;CLDN1;PREX2;ALCAM;PEG10;4931429L15RIK;DPYSL3;SOX6;PKNOX2;CDK5RAP2;MEF2C;EPHA7;EPHA6;UNC5C;UNC5D;FNDC3A;ISL1;INPP4B;EML6;PAPPA;PRR16;KCNQ5;1700008P02RIK;TRIB2;EPHA3;TMEM161B;PCDH10;TWIST2;MIR124A-2;ZFP629;TMTC1;GATA3;PCDH17;PCDHA1;TSPAN9;HIVEP2;STXBP6;N4BP1;MSR1;FAM78B;PCDH20;SLC10A2;PBX3;NR2F2;TMEM196;ST18;MEX3B;CPEB1;MYO5B;FAT1;SPATS2L;VSX1;FBXL7;PCSK2;NRP1;NRP2;SLC7A15;ICA1;PTPRM;…
STAT3_24763339_ChIP-Seq_IMN-ESCs_Mouse	433/1788	0.000000000000315698378490256513919284284615758887602987581288971341564320027828216552734375	0.0000000000036305313526379499100717692730812272074343571848231704279896803200244903564453125	0.0000000000000000000000000000000000000000000000000000000000000000000000000000000000000000000000000000000039599748157154952816278951441432403509609338606098182581397288985248453986958940633107563745703514234583895028332947586990954071916072720785601804973434380086803978606913439809907030917868063408787938089812932221363311295514888765941904058768163414660503848785388925080042099580168724060058593…	0.000000000000000000000000000000000000000000000000000000000000000000000000000000000000000000000000000000036959764946677956994551531971821782693776884908718796428029254265909454517898462282744752322039537248993564500314643590006901802469525883232118057706498838886968526874012675023229512928818406578450619116672004497488255248201880821594115831538010879500806560304937420369242317974567413330078125	-1.2239e+15	3.52286e+15	TRIO;XYLT1;WDR86;HTR4;HTR6;ALKBH5;ALCAM;PSMD7;UBASH3B;ZMIZ1;CREB3L1;MYC;LIPG;MYB;LRAT;IER5;MNX1;IER2;PKNOX2;PRIMA1;UNC5B;DAPK2;PRKCE;HPCAL1;HDGFRP3;PRKCA;ISL1;GABRG3;EML1;ISL2;RFX4;TERC;SHOX2;SLAIN1;MIR688;ADAMTS16;ADAMTS14;EPB41L1;ADAMTS18;EPB41L3;VTI1A;RHBDL3;JUN;FZD3;AFAP1L1;GPR12;NEBL;PBX3;NR2F1;D430041D05RIK;BTBD11;NR2F2;FOSL2;SLC6A5;MEX3B;LYPD6B;FAT4;LRRC10B;SHB;SHF;MRC2;TRIM2;HEY2;TIMP3;26…
GF1_26923725_Chip-Seq_HPCs_Mouse	351/1432	0.0000000000151207852286829008159642026256613681935159210212304969900287687778472900390625	0.00000000015456802678209187644371152363354481040769172750515281222760677337646484375	0.0000000000000000000000000000000000000000000000000000000000000000000000000000000000001007577600664666232817729365159940522414961684489539072595844441913336392249531424247266090915264850491521653331270967066963858889264580206586267540760259476643969549198634764075657500221067816797391734329170619177684642409076332114636898040771484375	0.00000000000000000000000000000000000000000000000000000000000000000000000000000000000061798092840766197136803922772842994995829047722479675721758452201082847011472384990675834785120505064077357217880658845684522483040265228964679558878520916068886523564237921483992349848339174108181145976125166197068239171130699105560779571533203125	-1.41096e+16	3.5154e+15	THSD7B;FRMPD1;ZFP608;LDLRAD3;MKI67;BACH2;FRAT1;HTR7;UBASH3B;CREB3L1;DPYSL3;MAGOH;DPF3;MLYCD;GNAT1;SYNPO;DLEU7;ANKS1B;PTGDR;TNS1;TKTL2;SFMBT2;EBF1;PRKCA;EBF3;UNC5D;FNDC3A;ISL1;RUNX3;SYTL2;RUNX1;INPP4B;TIAM1;WBSCR17;ADCY9;RRAGC;OPTC;CRISPLD2;BIN1;RFX4;CD109;TTLL11;MAML3;PRKD1;SPATA18;ZFPM2;TRIB2;ATF3;GRID2IP;SLC22A3;CASZ1;TMEM161B;PCDH10;PDE1B;ZFP503;TWIST2;GATA4;6430548M08RIK;LPAR3;PCDH18;KALRN;NU…
CTBP2_25329375_ChIP-Seq_LNCAP_Human	264/1053	0.00000000060449783127626036072855092871262787379560421641144785098731517791748046875	0.00000000512232372818304858651462902158039980360371146161924116313457489013671875	0.000000000000000000000000000000000000000000000000000000000000000008376517110557209267904901199780822575639101615004651011174267812247647066611409592813762184645763346377849272855401268724603522430254098237357623540465479812749775845315269862112472765147686004638671875	0.000000000000000000000000000000000000000000000000000000000000000034142259615182547726704308853668025903685961598927751168740902607137478665937129338203456721297875964931816012709833501862114343983168076841544930682843667961120538711927707709037349559366703033447265625	-1.652e+16	3.50663e+15	OXTR;LPGAT1;COL12A1;TMEM200C;XYLT1;CWH43;FERD3L;SOX2;FAM110C;SOX9;BSN;SOX6;MEF2C;EPHA6;PRKCH;SFMBT2;DAPK2;EBF3;UNC5D;VWA5B2;ISL1;ISL2;WBSCR17;TCERG1L;RRAGC;RFX4;PRR16;PRKCQ;KIF20B;ASTN2;ZFPM2;EPHA3;TMEM161B;INTU;PCDH10;TERC;GATA3;GRIN2A;FLRT2;PRKAR2B;ADAMTS19;ST8SIA4;ALX1;FZD1;SIGLEC15;ARPP21;LRRN2;STAC;PCDH20;FZD8;GDF6;SMARCA2;CYP26A1;GRIN3A;ADCK1;PKIA;MYO5B;SNAI1;PDE3A;FAT3;PCSK2;PTPRU;GPR26;GR…
CEBPD_23245923_ChIP-Seq_MEFs_Mouse	138/504	0.00000003986305533485202800377387890966296435379945251042954623699188232421875	0.00000027022955405941796020756668662843313910570941516198217868804931640625	0.0000000000000000000000000000000000000419505836269121990631219918310758717621531326839709898160715002785765104835756658903431874177458217600733547669733525253832340240478515625	0.000000000000000000000000000000000000096142974575556784658306771905860356624369372039753195505203576302110228081884847111831366743756911719120950010619708336889743804931640625	-197694740900095	3.36829e+15	CPNE8;PGAP1;CTNND2;COL12A1;TXNDC11;IRS2;MYLK;CTGF;FAM107B;CDH6;ZC3H12C;AKT3;TRIM27;ANKS1B;CSGALNACT1;TBR1;UNC5C;ZFP618;ANK3;SCAMP1;ADCY9;MAF;KIF20B;ZFPM2;TRIB2;EPHA3;KLHL14;PSMD14;SLC1A3;GATA3;TNFRSF11A;PCDH18;EFNB2;ARHGAP21;NUAK1;T;PRKAR2B;ST3GAL5;NDN;STXBP5;SNX7;ST3GAL1;PPARGC1A;TRPM6;N4BP1;B3GALNT1;MSR1;OSBPL6;PCDH20;SLC10A2;PBX3;NR2F1;NR2F2;ZFHX4;FGF16;NBEA;KITL;LYPD6B;FAT1;SIM1;FGFR2;FGF10;N…
AHR_22903824_ChIP-Seq_MCF-7_Human	180/690	0.00000001818892306000741078624735017239821832646384791587479412555694580078125	0.00000012872160934774473493128767696835890177453620708547532558441162109375	0.00000000000000000000000000000000000000000000006106216472298632457929728025022608904784970886028073023955369491025598229694334615877892962909098367893391225588210703863201178620556675014086067676544189453125	0.0000000000000000000000000000000000000000000001666272630576406360679196482361670598433694376974048834643723535345667752461148378965351789281720569248275578500416058656818929506471249624155461788177490234375	-1.8699e+16	3.33262e+15	VIPR1;TRIO;WIPF1;CWH43;PRDM1;IKZF3;GLDN;FGF3;HS6ST3;CDH6;CDH4;KIF5C;FAM174B;LEPR;CYP1B1;PROK2;ENPP1;FAM65B;MACROD2;PDE8B;MAP3K7;PTGDR;TNS1;PRKCH;MREG;IGFBP5;DSCAM;MSX2;USP3;OSR1;EBF1;HDGFRP3;FRMD4A;RUNX2;RUNX1;KCTD8;EML6;RFX8;FRMD5;CRISPLD2;HECW2;ADAM12;SIDT1;TLN2;SLC27A2;OBSL1;FREM2;TMEM161B;IGSF3;INSIG1;TSHZ2;SLC1A2;SLC1A3;LIN7A;CACNA1D;EFNA5;FBLN2;ARHGAP21;CHST11;HLCS;SNTG1;STC2;ST8SIA4;MBP;DR…
TP53_18474530_ChIP-ChIP_U2OS_Human	212/827	0.0000000046601393264045727290370349222940749012167316323029808700084686279296875	0.000000035727734835768390371163526035569457661722481134347617626190185546875	0.00000000000000000000000000000000000000000000000000000377290705418649825146776182006281528262017834859439498585936753630859985381471614468337276888760147169137185346815253995158007215067366528493675303934651310555636882781982421875	0.00000000000000000000000000000000000000000000000000001191054972007894633554306183310101583503507018860265662601709642696779558288814660580732380032244239958278164062694260865258847982887067951107695762402727268636226654052734375	-1.70409e+16	326916905805721	THSD7B;HPSE2;XYLT1;CLDN1;HS6ST2;ALCAM;SOX1;MYC;LIPG;EPHB2;IER5;EPHA5;CCBE1;ST6GAL2;SFMBT2;PRKCE;SLC6A11;UNC5D;ANK3;SCAMP1;DKK1;RUNX3;RUNX1;WBSCR17;ADCY9;TCERG1L;FNDC1;CD109;SPATA18;EPHA3;CASZ1;RRAD;TGFA;KALRN;NUAK1;ARSJ;ST3GAL5;KCNN3;SNX7;NXNL1;NTSR2;FZD1;JAG1;GPR12;BCL11B;FOXF1;SLC10A2;PLK2;MICAL2;FZD8;FOSL2;CYP26A1;PEX5L;MEX3B;ID2;FAT3;PCSK2;CLIC6;PTPRU;NRP1;BTG3;NRP2;BTG2;GPR26;KCNC2;ICA1;PTPR…
LMO2_26923725_Chip-Seq_HEMOGENIC-ENDOTHELIUM_Mouse	471/2000	0.000000000002795028173416639197594902617209760837917176257150231322157196700572967529296875	0.0000000000299999690613385973392124603397368605428585652816764195449650287628173828125	0.0000000000000000000000000000000000000000000000000000000000000000000000000000000000000000000000000000000000000041363043576825300395312801569123153808470480271594597144495376620858822894728172260847682313737461326732251620304973989353051477384148230378783882824375810875758054368738097404787520343737645809294557824108313265988205939352795519927636886318120526614952520640657799688016948991275967273…	0.0000000000000000000000000000000000000000000000000000000000000000000000000000000000000000000000000000000000000429641936507669261180963445699583443764023391849251541757163228199258786328826881422960042460265582612842861749452658545359669324542792286668941979744597337092626130450212146096858508914289320259957148110128937618080943712041142576940587813957083903937612328027524991047592095583240734413…	-1.18663e+15	3.15682e+15	PGAP1;FRMPD1;ZC3H12C;HTR6;HTR7;ALCAM;UBASH3B;SOX17;CREB3L1;DPYSL3;FAM19A2;IER5;PRIMA1;MEF2C;PRKCE;REV1;PRKCA;FNDC3A;ISL1;ISL2;ADCY9;OPTC;BIN1;HECW2;RFX4;VOPP1;9130024F11RIK;PRKCQ;PRKD1;ATF3;FREM3;GRID2IP;COL13A1;WDR63;GATA4;MRPL15;GNS;ADAMTS15;FAM171A1;HLCS;RDH10;RHBDL3;ST3GAL1;WNT10B;AFAP1L2;FZD2;FZD9;BTBD11;6330403A02RIK;FLI1;FA2H;MEX3B;GRIN3A;FXYD4;H2AFY2;KITL;FAT3;RNF220;GPR26;LRRC4;SHB;GLI3;…
NANOG_18555785_Chip-Seq_ESCs_Mouse	468/2000	0.000000000009345600464804688307085812682651021314483852364674021373502910137176513671875	0.00000000009707365644087449476172900153449381310810650802523014135658740997314453125	0.0000000000000000000000000000000000000000000000000000000000000000000000000000000000000000000000000000000000001633814433303789862516243985430838824038720759070539813179835309580666015622163670060879309980989062114006893268092586159254365434573542263235805295154169605274544252861792310726491798587516739448457567550945186735679255651405388482116538288919221050233089008462978447555613570330024231225…	0.0000000000000000000000000000000000000000000000000000000000000000000000000000000000000000000000000000000000016701214207105407483499382962181907979062478870498851423616094275713474826359895293955655168694554857165403797851613102961266846664529543135299343017131511520584230140364988065204138385561282225473121801631884131075832391103255082261635724731174259624604909864288224130568494274484692141413…	-1.19254e+16	3.02859e+15	PGAP1;2900060B14RIK;SERPINE2;WIPF1;ISM1;PREX2;ZDBF2;GPR176;SOX17;CREB3L1;AKT3;RAVER2;PIP4K2A;IER5;FAM19A3;CHGB;REV1;UNC5C;PDYN;RFX8;OPTC;HECW2;GPR161;9130024F11RIK;PRKCQ;MAML3;ATF3;FREM2;NGEF;A;LYPD1;GATA3;MRPL15;PRDM11;LYPD6;FAM171A1;RDH10;NPBWR1;CHST10;ALX4;CHST14;NKX2-4;B3GALNT1;JUN;CADM3;WNT10A;JAG1;COL24A1;NEBL;PBX3;D430041D05RIK;NFATC2;NR2F2;FHDC1;6330403A02RIK;ST18;ABTB2;FERMT1;FAM135A;FAS…
AR_19668381_ChIP-Seq_PC3_Human	776/3519	0.0000000000003895389507460864424405013042972554791775786908747392089935601688921451568603515625	0.00000000000440110674176280112075391309742029778868943612479824878391809761524200439453125	0.0000000000000000000000000000000000000000000000000000000000000000000000000000000000000000000000000000000000000000000000000000000000000000000000000000000000000000000000000000000230221062004546562625491904892139873410453220259531994662424873296018384230466366145705214914989612866983066587089955333285157484718089161145670180863688911829906772925678837546120776238273254294065864226856881554394919132…	0.0000000000000000000000000000000000000000000000000000000000000000000000000000000000000000000000000000000000000000000000000000000000000000000000000000000000000000000000000000004782656900997676661661642038480401947879572704997331431502533654417798941391990135738066855214763974779294329668696925375381263974457433803659714727869271765087901969382909238023139884657930415200121212511037942349241958270…	-1.0479e+16	2.99426e+16	PGAP1;FZD10;HTR4;MYLK;HTR6;PSMD7;FAM110C;AKT3;FAM19A1;FAM19A5;PKNOX2;CCBE1;MEF2C;FIBCD1;CACNA2D3;HPCAL1;PDYN;HPCAL4;ISL1;ISL2;PRKAR1B;ATF3;PDGFB;GATA4;ADAMTS16;ADAMTS15;ADAMTS14;GRIN2A;HLCS;ADAMTS18;ADAMTS17;VTI1A;PPARGC1A;NEBL;NR2F2;FLI1;ABTB2;GRIN3B;GRIN3A;PKIA;STRN;DZIP1;GPR25;KCNC1;PRKAG2;ODF3L1;HOXC13;ARHGAP6;SHF;TMEM44;MMP28;HEY2;NEFL;DLGAP1;NEFH;SLC18A3;CHST8;CHST9;ELOVL4;RIPK4;ELOVL3;WNT9…
SMAD3_21741376_ChIP-Seq_ESCs_Human	459/2000	0.000000000295216686603274041790928009884489684189201597064311499707400798797607421875	0.0000000026777400869367393503309965449750429389297323723440058529376983642578125	0.00000000000000000000000000000000000000000000000000000000000000000000000000000000000000000000000000000000900341471950873141822262990585855527136102874823211209369552751286686231545804382084682452287807782659586186330291760906471707298223424904043041717535279056690257176127351021008121723579909665197044297532931693677266830728989898902422524591962053433264086266252235191132058389484882354736328125	0.0000000000000000000000000000000000000000000000000000000000000000000000000000000000000000000000000000000828314154194803321457217270133533267509459711128169093181742067574078256924243562273238640886270878948277165639985195298414310774801291226686289572071259256333581007263966875346960507857763313888737060715695190909560425442310246191678883925236839933133048408109289084677584469318389892578125	-1.19951e+15	2.63212e+15	SERPINE2;TMEM200B;MYT1L;FRMPD1;XYLT1;ISM1;PREX2;DPYSL4;GJA3;UBASH3B;CREB3L1;DPYSL3;RAVER2;MYB;FAM19A2;NKX1-2;PIP4K2A;MLYCD;DLEU2;FAM19A5;MNX1;FAM19A3;CDK5RAP2;PRIMA1;CCBE1;MEF2C;UNC5B;PRKCB;CACNA2D1;UNC5D;HPCAL4;EML5;ISL2;OPTC;BIN1;RFX4;VOPP1;PRR15;PRKD1;HPN;GATA5;FIGNL2;GATA4;PRDM12;PRDM11;LYPD6;ADAMTS16;FAM171A1;CHST11;GALR1;CHST15;PPARGC1A;ZBTB7C;AFAP1L2;ABCA5;GPR12;PBX3;SLC16A12;FZD9;NFATC2;F…
ESR1_21235772_ChIP-Seq_MCF-7_Human	66/228	0.00002028150049064377595498497031112350441617309115827083587646484375	0.000111634925777560618624650867758418826269917190074920654296875	0.000000000000000000053692962925847276588744156398668942499307147135395007595155825175226027567987330257892608642578125	0.00000000000000000008569934258728963476714553346313478947033336597001112826775537367751667261472903192043304443359375	-2.32419e+15	2.51147e+16	RET;PHLDB1;PLEKHB2;RASEF;PLOD2;IRS2;HOXC13;PCSK6;CELSR2;HS6ST2;RERG;SOX3;GRM4;FAM174B;MYB;CLDN23;ADORA1;CYP1B1;EFHD1;SLC39A8;SLC16A9;IER2;FOXD2;MREG;DSCAM;IGFBP4;GFRA1;GAB2;NAV2;SLC22A23;RAB31;CRISPLD2;RNF207;DOK7;SGK3;MAPT;VAMP5;GPRC5C;ATF3;FREM2;PLEKHH2;USP10;TGFBRAP1;ATP2C2;DLL1;PPL;GNA14;CALCR;PODXL;STC2;NRIP1;ST3GAL1;RPRM;ABCA1;WNT10B;AFAP1L2;GREB1;CORO2A;BMP7;EFR3B;TDRD1;PKIB;CLCF1;FGF18;LH…
TFAP2C_20629094_ChIP-Seq_MCF-7_Human	289/1203	0.000000009484874725913983705744662324431393241042087538517080247402191162109375	0.0000000686321272302090491477602756005549355933226252091117203235626220703125	0.000000000000000000000000000000000000000000000000000000000000000000012401327439299285325128345493377665687115251190137787808353289283574431118255866205341621469761171824383040467401188922402261448054428223837545326572035930969530311365235653031646734234527684748172760009765625	0.000000000000000000000000000000000000000000000000000000000000000000054329624972168294869483942064229588574206607933798096664507204964812952304370149872917384951293097034476162659753343901038456998154022884868107604112693005191310038405096138891536838855245150625705718994140625	-1.35285e+16	2.4992e+16	TRIO;CERK;XYLT1;HS6ST3;EPS8;SOX3;FRAT2;MYC;MLYCD;FAM19A5;ANKS1B;EPHA6;PRKCH;SLC6A17;DAPK2;PRKCE;HPCAL1;CACNA2D2;PRKCA;SYTL2;RUNX1;OVOL2;PPP1R3G;FNDC5;INPP4A;EML5;BCAN;DOPEY2;TIAM1;ADCY9;PPA1;CRISPLD2;BIN1;VOPP1;OBSL1;ZFPM1;FREM2;LLGL2;SLC22A4;IGSF3;MRPL15;AGAP3;KALRN;NUAK1;TSPAN9;ADAMTS17;PRDM16;GSG1L;ST8SIA6;CD14;ATG7;RAB11FIP3;RAB11FIP4;ATP6V1C2;SPTBN2;SRMS;BCL11B;HOMER2;GREB1;BTBD11;NR2F2;GDF6…
CEBPD_21427703_ChIP-Seq_3T3-L1_Mouse	405/1735	0.0000000004091091514741768699578768148854106267986452394325169734656810760498046875	0.00000000356035531823472846938397981682820903071018392438418231904506683349609375	0.00000000000000000000000000000000000000000000000000000000000000000000000000000000000000000000081011857597239302573652619748665807421609768169151903669626808589271485754621028604925989168314375108636063254745251394499731403093148190407501490768509259972733884839804106747482683254460625971700997234450664938707360043516534330032552446709814830683171749114990234375	0.00000000000000000000000000000000000000000000000000000000000000000000000000000000000000000000573314684534308966202247216789452051345940802584959949194393171002219142052588480426360914632983513726983696391325881497647612957923765255428386574128971783702046748113301783203286769193481645555255727132930990070854768476016523337523977943419595248997211456298828125	-1.14196e+16	2.46857e+16	RB1;PGAP1;SERPINE2;COL12A1;ISM1;MYLK;EPS8;ZMIZ1;FAM110C;CREB3L1;MYC;AKT3;ZXDC;PROK2;CYP1B1;HOXA2;IER5;ZFP287;IER2;CACNA2D1;REV1;UNC5C;FNDC3A;SCAMP1;CH25H;PRKAR1B;PRR16;VOPP1;MAML3;A;CRABP1;ADAMTS16;FLRT2;RDH10;RNF217;VTI1A;ST3GAL1;ABCA1;FZD1;AFAP1L2;STARD13;JAG1;FZD2;PLK2;SLC16A12;NFATC2;NR2F2;LARP6;FOSL2;GIPC2;CDK14;BTG2;CDKN1B;ADM;PRSS23;SMPD3;FCRLB;FAM102B;JPH3;MECOM;TMEM44;EFCAB1;TIMP3;DIO3OS…
DPY_21335234_ChIP-Seq_ESCs_Mouse	461/2000	0.0000000001400942540986160503800856472810605797552074847089897957630455493927001953125	0.00000000130754637158708317134665823099938519735729869353235699236392974853515625	0.0000000000000000000000000000000000000000000000000000000000000000000000000000000000000000000000000000000008075053127211086277885561323415454736279737106584275918070375295748885405478643826276606299533345508367117201469081160122398589538380809721843605794906260595640020631027923252710664964877221949706530007526780608626636701835492712604482095181811051488868355083261540983130544191226363182067871…	0.00000000000000000000000000000000000000000000000000000000000000000000000000000000000000000000000000000000764755031459402945814988704271627038403802547689536359887329989465584841933465077470075378929334743496025562538949190146145196334824678488932130354410885294381273149329028251035357666928699715729600289411969405432865811941633137844002964554285521709352767272260820163864991627633571624755859375	-1.0811e+16	2.45288e+16	CYFIP2;RB1;PGAP1;2900060B14RIK;SERPINE2;RAX;PNMAL2;PREX2;SOX17;ZMIZ1;HOXA7;ZFP287;HES7;PRKCH;CACNA2D3;OXCT2B;HECW2;9130024F11RIK;MAML3;ATF3;TERC;WDR63;SLC5A1;MRPL15;GNS;MIR212;GJC2;FLRT2;HLCS;RDH10;NPBWR1;CHST10;CHST15;ZFP184;PCDHA2;PROM1;NXNL1;ZBTB7C;F930015N05RIK;NR2F1;PBX3;FZD9;SLC16A11;GRIN2C;GRIN2B;CPEB1;FAM135A;FXYD7;DZIP1;HRK;LRRC10B;KCNC4;TCF21;JPH1;SHD;SHF;FCRLB;DSTYK;CSRP1;HEY2;ZFP362;4…
RARB_27405468_Chip-Seq_BRAIN_Mouse	464/2000	0.0000000000447340856728911975463694777587213453895476078514548134990036487579345703125	0.000000000436496229899120154331608757353514436994057490437626256607472896575927734375	0.0000000000000000000000000000000000000000000000000000000000000000000000000000000000000000000000000000000000213521618726865105550563319233970864882937662037895605336123449407895225725181241915578792089789370075049966365151167488714301247716463791746908603909586337556178857624839278086614724308223027587090063838349475539101410387608880152323259499349994676951993474289109853359036605979781597852706…	0.0000000000000000000000000000000000000000000000000000000000000000000000000000000000000000000000000000000002083453370607592688575053168031714890311985910683874003862576864182338785184260954750012056291524808453255362098847219984099489562359000897281025472080623955452681577221209772062982272730909239711725708861033326708990000012435517690959861561664015449626876502753347608631884213536977767944335…	-1.00768e+16	2.40132e+15	PGAP1;TRIO;MYT1L;WDR86;CWH43;ALKBH5;DPYSL4;CREB3L1;MYB;FAM19A5;IER5;PKNOX2;ANKS1B;PRIMA1;UNC5A;PRKCB;CACNA2D3;HDGFRP3;ZFYVE21;PRKCA;UNC5D;FNDC3A;SCAMP1;ISL1;GABRG3;EML6;RFX4;AGAP2;MIR124A-2;MIR124A-3;MIR212;GRIN2A;HMGXB4;FLRT2;GALR3;PRKAR2B;D5ERTD579E;CHST15;GSG1L;ZFP184;HOXC6;PRRT1;WNT10B;PHC2;CADM3;WNT10A;ARPP21;NEBL;PLK2;NFATC2;GRIN2B;6330403A02RIK;DLX6OS1;FOSL2;EHD2;KITL;PKIA;GIPC2;STRN;PRRT4…
TOP2B_26459242_ChIP-Seq_MCF-7_Human	458/2000	0.0000000004265375650009635276407938858818369443071105706621892750263214111328125	0.000000003662535891474940107711446746923712736165867909221560694277286529541015625	0.000000000000000000000000000000000000000000000000000000000000000000000000000000000000000000000000000000029968867896167315825335298963418531133210841238431809521711482117342525928006647853110277250000951219873664306941321330707925745151795903318343088802089138010730167032213973123191607918569512659375207086277939567245777067502082286567503241079040704063392308587054913004976697266101837158203125	0.000000000000000000000000000000000000000000000000000000000000000000000000000000000000000000000000000000264382889385366442818885446108344457126928102426658313433669490845771787882245476156433418527636096649157382748435532436691349065736535546604914687477405452700935616834845798524177949823406701904399128811853435007062225413245764986569678609769451873602597036239103545085527002811431884765625	-1.10615e+16	2.38656e+15	TMEM200C;XYLT1;WDR86;ISM1;BACH2;MYLK;ALCAM;PSMD7;UBASH3B;FAM19A2;PIP4K2A;CYP1B1;IER5;DLEU7;ANKS1B;MEF2C;PRKCH;UNC5A;FIBCD1;CACNA2D2;ISL1;EML1;DKK1;EML5;SLC5A8;RFX6;DAAM2;BIN1;HECW2;MAP1B;PRR16;PRR15;PRKCQ;PRKD1;MAML3;ASTN2;ABCB4;GATA4;GATA3;GATA2;HLCS;ADAMTS19;ADAMTS18;GALR1;GSG1L;KCNMB4;ST3GAL6;ALX1;LYN;FZD1;JUN;WNT10A;JAG1;NR2F2;LARP6;FERMT1;MEX3B;FAM135A;PKIA;CDK14;RNF220;SLC6A1;GLI3;MYOM2;JPH…
SMAD3_21741376_ChIP-Seq_EPCs_Human	373/1613	0.00000000699675447975690853243764785241755321809620227213599719107151031494140625	0.0000000530107045289817591568527787616871282949659871519543230533599853515625	0.000000000000000000000000000000000000000000000000000000000000000000000000000000000000381211005300273756886344274181900320388488927611464514075630857968808389375685320745200562672194779966279624920309803181300845574335387089318047809580688107784218645990236039112214200453839513049459670565740319891911980221266276203095912933349609375	0.000000000000000000000000000000000000000000000000000000000000000000000000000000000002294391471153049721842768541220079277172406061112043075602506339316338662366651339278720895920828033564841834615050961344760128797002832821819397971376489830906603253088435635145991227448826137922881405963211609577712124519166536629199981689453125	-1.23456e+16	2.31823e+15	PGAP1;THSD7B;FOXI3;FOXI2;LDLRAD3;FZD10;ISM1;MKI67;BACH2;HS6ST3;SOX17;AKT3;FAM19A2;FAM19A1;PLCE1;THSD7A;SOX9;SYNPO;EPHB1;MFSD2A;PRIMA1;EPHA7;KCNK12;PRKCE;REV1;UNC5C;UNC5D;PDYN;EML1;DKK1;OVOL2;TIAM1;WBSCR17;TCERG1L;PPP1R3B;KCNQ5;PRKCQ;PRKD1;TLN2;MAML3;ASTN2;SPATA18;ZFPM2;ATF3;FREM2;PCDH10;GATA4;TMTC1;GATA3;SLAIN1;KALRN;PCDH17;FAM171A1;GRIN2A;FLRT2;PGBD5;CHST11;ST8SIA4;ST3GAL5;ST8SIA5;ST3GAL1;PPARGC…
FOXM1_26456572_ChIP-Seq_MCF-7_Human	457/2000	0.0000000006143408882845179906323331153077983712851306563607067801058292388916015625	0.00000000513812379292505970841235197403389090009540041137370280921459197998046875	0.00000000000000000000000000000000000000000000000000000000000000000000000000000000000000000000000000000009954488811656628304285777421003715573259655244268888928503800515038008357444136027223255566309055078466033852427083849866501805567092911222013943729701516092173440930978642924286749116827977384909969872700169699855242128906753435144034381412201490345326160280592375784181058406829833984375	0.0000000000000000000000000000000000000000000000000000000000000000000000000000000000000000000000000000008663095668522795443189244133954584904296240509877249283724929096870915381343275137205103492841934419638007839139245945018955625385415993009428351029632130220756345891284116274649549231401645183624352159485012549603751258129661097611835326526294269976202766514461472979746758937835693359375	-1.07558e+15	2.28136e+15	SLC4A4;CLDN1;GLDN;EPS8;HTR7;ALCAM;GJA3;FAM110C;CREB3L1;MYC;AKT3;MYB;PLCE1;PIP4K2A;CYP1B1;IER5;DLEU7;ANKS1B;MEF2C;PRKCH;PRKCE;CACNA2D3;HDGFRP3;SCAMP1;DKK1;ISL2;RFX8;ADCY9;PRKCQ;PRKD1;MAML3;FREM2;TERC;WDR63;LYPD6;GNS;FAM171A1;FLRT2;CHST11;ADAMTS19;GALR1;CHST15;PROM1;ST3GAL1;ABCA1;LYN;STARD13;NFATC2;NR2F2;PKIB;PKIA;LYPD6B;SSPN;FAT4;MESP1;KCNC2;PRKAG2;ARHGAP6;AREG;GLI3;FAM102B;MECOM;ADAMTSL3;HEY2;RSP…
CTCF_27219007_Chip-Seq_Bcells_Human	455/2000	0.0000000012624554277796194642447950815824196657555233969105756841599941253662109375	0.0000000102914088036718338136802641260246493626340225091553293168544769287109375	0.0000000000000000000000000000000000000000000000000000000000000000000000000000000000000000000000000000010913526910643152052081956972321893223904481732381910953843392679607400159361904908070091258573551766020437649639147490696632629444824476967635702318653318533809273261840644460431348847442349407509173424840950770077496434137252169306203869466958232548048357557490817271173000335693359375	0.0000000000000000000000000000000000000000000000000000000000000000000000000000000000000000000000000000093710817739389198319391611206758350664087010851083455351097219383621647300205809834092675801293362681126967354288741562698937747061835547244914061631929819448465703655960055823891390502781206858480730640906678902160562585930027530930237922386009767616865673289794358424842357635498046875	-1.11198e+16	2.27846e+16	TMEM200B;CWH43;FZD10;HTR6;SAMD14;UBASH3B;CREB3L1;MYC;RAVER2;NKX1-2;PIP4K2A;DLEU2;IER5;FAM19A3;PRKCB;NHLRC4;CACNA2D2;PDYN;SOX10;OPTC;BIN1;HECW2;ORAI1;PRKCQ;MAML3;HOXB8;FREM2;COL13A1;LYPD1;FIGNL2;SLC5A5;FAM171A1;GRIN2A;GALR1;PRDM16;NKX2-1;HOXC4;ALX1;JAG2;WNT10B;JUN;SRMS;FZD2;BTBD17;GPR12;MCAM;SNAI3;SLC16A12;FZD8;SLC16A11;GRIN2B;LARP6;FOSL1;ABTB2;CPEB1;FXYD4;H2AFY2;LYPD6B;GIPC2;SFXN3;FXYD7;DZIP1;RNF…
GF1B_26923725_Chip-Seq_HPCs_Mouse	387/1676	0.00000000422632517552020472261092650539428261513563711559982039034366607666015625	0.00000003279220979560255314270612197503906859452627031714655458927154541015625	0.0000000000000000000000000000000000000000000000000000000000000000000000000000000000000002657170888523452141605639329381405278295911224199798369805458118924260346770912622551556647497348635084407372758179282093929641707698023990175530653255094169902036440225514897209572884336829671676035235665375624906393847712848810260766185820102691650390625	0.00000000000000000000000000000000000000000000000000000000000000000000000000000000000000167766475706774832213872246022852735940438894587671976490273407045380077198461587653699224436308470980021550504219973792937518423775129716804366598335729644536904689118929885174882218794958632696984507435302208977652427268623114287038333714008331298828125	-1.12201e+16	2.16346e+15	TRIO;SCX;SLC4A4;BACH2;ALKBH5;HTR7;UBASH3B;DPYSL3;RAVER2;DLEU7;ANKS1B;CACNA2D3;CACNA2D2;ZFYVE21;PRKCA;UNC5D;ISL1;SYTL2;RFX8;ADCY9;OPTC;BIN1;RFX4;PRKD1;MAML3;HOXB7;ATF3;GRID2IP;A;TERC;GATA4;GATA3;GALR3;HLCS;RDH10;GALR1;GSG1L;ST3GAL6;ALX1;ZFP184;ATG7;ST3GAL1;JUN;AFAP1L2;PLK2;FZD9;FHDC1;6330403A02RIK;MEX3B;FAM135A;FAT1;SNAI1;FAT4;KCNC2;LRRC4;PRKAG2;HOXC13;HOXC12;SHB;TMEM44;MMP28;RSPO3;DLGAP1;RNF150;C…
CTBP1_25329375_ChIP-Seq_LNCAP_Human	267/1145	0.00000054892669258181274062461697804682358992067747749388217926025390625	0.0000034321241749775475469801631900335081581943086348474025726318359375	0.0000000000000000000000000000000000000000000000000000000000003978154196215849438088473567934014242667060274656633462178355714621537760572130095040898951749006611143092036240496842058546810922625458894890376675764105673938075824480620212852954864501953125	0.00000000000000000000000000000000000000000000000000000000000145564278543352667439263467951827836829415406006059799923744160895973800679439950921932357018814234397558638333608880329904813759251724315002338505718564032331840962797286920249462127685546875	-1.45881e+16	2.10292e+16	CPNE8;COL12A1;TESK1;XYLT1;CWH43;SOX2;FAM110C;NIPAL2;FAM19A1;SOX9;SOX6;TMPO;CDK5RAP2;PRKCH;PRKCB;EBF2;UNC5D;RUNX1;BCAN;TIAM1;WBSCR17;RNF125;TCERG1L;PRKCQ;PRKD1;ZFPM2;OBSL1;PCDH10;PDE1B;TSHZ2;GATA3;ART3;FAM171A1;NHLH2;GRIN2A;HMGXB4;CHST11;FLRT2;RDH10;EPB41L3;TRPM6;ZBTB7C;MSR1;DNAH11;FZD2;NEBL;STAC;PCDH20;FZD8;NR2F2;FLI1;ST18;CYP26A1;PEX5L;OCLN;FXYD4;SNAI1;PDE3A;FAT3;SIM2;RYR2;GPR26;PTPRS;SLC7A14;GR…
KLF2_18264089_ChIP-ChIP_MESCs_Mouse	33/103	0.00031116401333982127673516426824562586261890828609466552734375	0.00132708360656188660738064033495220428449101746082305908203125	0.00000000001023963410264336753140689763490333457664205329962214818806387484073638916015625	0.0000000000135407071090396885393039040689370567684124413432300571002997457981109619140625	-2.54973e+15	2.05896e+16	NRP2;CD83;SIX1;PRDM1;ASCL1;GATA2;HOXB13;SOX2;SALL1;DPYSL4;SOX18;GSC;DLGAP1;OTX2;HOXC8;ATOH1;HOXC6;PDGFRA;FOXD3;TCF15;DMRT1;FOXJ2;TEX14;FOS;KLF4;BMP7;BMP4;CYLD;HOXB9;HOXB4;SNAI1;ATG4C;TCEA2
KLF5_18264089_ChIP-ChIP_MESCs_Mouse	33/103	0.00031116401333982127673516426824562586261890828609466552734375	0.00132708360656188660738064033495220428449101746082305908203125	0.00000000001023963410264336753140689763490333457664205329962214818806387484073638916015625	0.0000000000135407071090396885393039040689370567684124413432300571002997457981109619140625	-2.54138e+16	2.05221e+16	NRP2;CD83;SIX1;PRDM1;ASCL1;GATA2;HOXB13;SOX2;SALL1;DPYSL4;SOX18;GSC;OTX2;DLGAP1;HOXC8;ATOH1;HOXC6;PDGFRA;FOXD3;TCF15;DMRT1;FOXJ2;TEX14;FOS;KLF4;BMP7;BMP4;CYLD;HOXB9;HOXB4;SNAI1;ATG4C;TCEA2
TCF3/E2A_22897851_ChIP-Seq_JUKARTE6-1_Human	439/1946	0.000000008060471699873451814634701538715699786763480005902238190174102783203125	0.00000005898799743998298692625840435564688046810033483779989182949066162109375	0.000000000000000000000000000000000000000000000000000000000000000000000000000000000000000000000000074350855903316364752621474410588321906389822663211053449651631663922862945981602676390235434355912007575898163123333896380257561553551642075633458148637947095507093793263119800261258242561839217173492073477162352089797574826501361708297986596871709252809523604810237884521484375	0.00000000000000000000000000000000000000000000000000000000000000000000000000000000000000000000000058392623416750897358588230067284890050299627431640902345927466244803061671923591175013204909910813403502846024836778405171423417974298522110357442129560756616492027189731584473534547984847269805128564274959677893519157925740631828455222407381342009102809242904186248779296875	-1.08645e+16	2.02475e+16	PGAP1;XYLT1;CWH43;ISM1;BACH2;ELK3;PREX2;HTR7;GJA3;MYC;MYB;ZXDC;PROK2;PIP4K2A;FAM19A5;DLEU7;HPCAL1;HDGFRP3;SOX14;UNC5D;SCAMP1;GABRG3;DKK1;BCR;ISL2;ASPHD2;PRKCQ;PRKD1;HOXD1;GATA5;GATA3;ADAMTS16;ADAMTS19;VTI1A;CHST15;ST3GAL5;PROM1;RHBDL3;ST3GAL1;PPARGC1A;ZBTB7C;JAG2;JUN;STARD13;FZD2;COL24A1;ARPP21;FHDC1;FOSL2;XKR7;CYLD;FAT1;XKR6;BTG3;SHB;AREG;MYOM2;SHE;JPH2;DSTYK;GPR132;JPH3;HEY1;CHL1;DLGAP2;RNF152;…
EBF1_22473956_ChIP-Seq_BONE_MARROW_Mouse	452/2000	0.00000000363214956471563943877472116082867625852514947837335057556629180908203125	0.00000002852566243508380528646602917845764846305200990173034369945526123046875	0.0000000000000000000000000000000000000000000000000000000000000000000000000000000000000000000000000000389921745392230712318301377356599231898521183062936168384713448868999408833169469171805530397739573445074880947490506940800413723764618387940453226465195589791825491851756367282678269611179062648877012756930586860188481052389078638641424428092942255918984528761939145624637603759765625	0.0000000000000000000000000000000000000000000000000000000000000000000000000000000000000000000000000003261163688735020641458984464199696663552607485465114144142267919691390416026162173408375230015611374217395134603608943304762972476080218150160409300088546902661069077824495713930572785967773990299270688598536190519003324117111078689517215966654772874022683026851154863834381103515625	-1.03766e+16	2.01653e+16	PGAP1;2900060B14RIK;SERPINE2;WIPF1;ISM1;BACH2;PREX2;ZDBF2;GPR176;SOX17;CREB3L1;AKT3;PIP4K2A;SKINT10;IER5;AI314180;FAM19A3;CHGB;REV1;UNC5C;PDYN;RFX8;OPTC;HECW2;GPR161;9130024F11RIK;PRKCQ;ASTN2;ATF3;FREM2;NGEF;A;LYPD1;MIR124A-2;PRDM13;GATA3;MRPL15;PRDM11;LYPD6;FAM171A1;RDH10;NPBWR1;CHST10;ALX4;CHST14;B3GALNT1;CADM3;WNT10A;JAG1;NEBL;PBX3;D430041D05RIK;NFATC2;6330403A02RIK;ST18;ABTB2;FERMT1;GRIN3A;FA…
KLF4_18264089_ChIP-ChIP_MESCs_Mouse	33/104	0.0003791332180753000905167049428001746491645462810993194580078125	0.0016063275818453503877847321490435206214897334575653076171875	0.000000000012685873980455815757100552150333995678199716650169648346491158008575439453125	0.000000000016706958779986799918537112583373743616987905369342115591280162334442138671875	-2.55504e+16	2.01276e+16	NRP2;CD83;SIX1;PRDM1;ASCL1;GATA2;HOXB13;SOX2;SALL1;DPYSL4;SOX18;GSC;OTX2;DLGAP1;HOXC8;ATOH1;HOXC6;PDGFRA;FOXD3;TCF15;DMRT1;FOXJ2;TEX14;FOS;KLF4;BMP7;BMP4;CYLD;HOXB9;HOXB4;SNAI1;ATG4C;TCEA2
CTNNB1_24651522_ChIP-Seq_LGR5+_INTESTINAL_STEM_Human	47/162	0.0002788955385964386941323456259311797111877240240573883056640625	0.00123868087486970015510812093140202705399133265018463134765625	0.00000000000001056615354413569882781551956031423606548994183207401675872461055405437946319580078125	0.000000000000014760526859920585206195076881957486784890942743686537141911685466766357421875	-2.38356e+16	195086542504777	CHRNA3;DLX2;RTKN;DLX4;LEF1;CXCR4;APCDD1;ATP12A;CXCL14;NKD1;FGF3;NKPD1;GLI3;NKD2;WNT6;WNT11;FGF9;PSTPIP2;MAP3K8;CPXM1;FYN;MSX1;STX3;YAF2;RAB11FIP4;CDX2;RASL10B;IL10RA;NR2F1;HUNK;EN2;AXIN2;PROX1;BMP7;SDK1;ZAP70;FRAS1;SLC7A8;VEPH1;ID2;PKP2;SP5;TNIK;LHX4;NOTUM;LGR6;PVALB
RCOR3_21632747_ChIP-Seq_MESCs_Mouse	632/2851	0.000000000047017454744640207763663297237661359805060978800383963971398770809173583984375	0.00000000045192896799325815075216779230092740970992082338852924294769763946533203125	0.0000000000000000000000000000000000000000000000000000000000000000000000000000000000000000000000000000000000000000000000000000000000000000000021613109699738741884818287180644561239369337858658289426805986012852758654322478770969470196812661747350475377109863342368706568231451622364970012601200366393486778841493003440923933467697878729213665230886327532075169712001846300921490014409600071277171378…	0.0000000000000000000000000000000000000000000000000000000000000000000000000000000000000000000000000000000000000000000000000000000000000000000347971066165793780763253775171886924679262918933255087586378789847978702769740019571389647268870889953509110604807683413267051021163585248067853605346624045840238846340638388022219041323985542341141154096348305597692236098893371760335096949711881069592180014…	-0.8148914878064804	1.93785e+15	TRIO;WIPF1;MYT1L;TMEM200C;XYLT1;FZD10;ELK3;PREX2;ZDBF2;ALKBH5;HTR7;SOX18;CREB3L1;MYB;PLCE1;LRAT;FAM19A5;BVES;IER5;CHGB;ANKS1B;HES7;UNC5A;RBFOX3;UNC5B;PRKCB;SERPINF2;SOX14;UNC5D;PDYN;BCAN;CLDN5;RFX8;RNF125;OPTC;MIR1983;ACOT6;GRID2IP;COL13A1;TERC;ABCB4;SHOX2;FIGNL2;MIR124A-3;THY1;PRDM11;MIR688;ADAMTS14;MIR212;FAM171A2;GRIN2A;EPB41L1;GALR1;D5ERTD579E;PRDM16;VTI1A;ST3GAL6;RHBDL3;ZBTB7C;CADM3;WNT10A;F…
UBF1/2_26484160_Chip-Seq_FIBROBLAST_Human	448/2000	0.0000000142196080582696861357217923732716713391965868140687234699726104736328125	0.00000010174919543917420790911485158070082235326481168158352375030517578125	0.0000000000000000000000000000000000000000000000000000000000000000000000000000000000000000000000000044533312580581491920463732992485893164200131831759731297146169831949611873827556681993643442293289553541863104924230736317449682290590815333393336918060537795495393868164207554360450153539438175587217224738533075357428859350406025524788701519529610095560201443731784820556640625	0.0000000000000000000000000000000000000000000000000000000000000000000000000000000000000000000000000367685298742236921630516532733746584311980565256236663766373559473114020501704197063787921196307013014181246999719441147136514875605377098109268459531220205944793269999422013750924825559054951465810853400423524727342191331151982559261146184248492119195361738093197345733642578125	-1.04404e+16	1.88643e+15	FRMPD1;TRIL;XYLT1;HTR4;EPS8;HTR7;ALCAM;CREB3L1;MYC;RAVER2;LIPG;MYB;MLYCD;DLEU7;CDK5RAP2;UNC5B;PRKCB;CACNA2D1;SOX14;UNC5D;SCAMP1;ISL1;GABRG3;DKK1;CH25H;SLC5A8;RFX4;PLBD1;MAML3;HOXB8;FREM3;CRABP1;SHOX2;PRDM13;MRPL15;SLAIN1;LYPD6;GNS;ADAMTS16;GRIN2A;ADAMTS17;ALX4;KCNMB4;PPARGC1A;FZD1;JUN;PHC2;ARPP21;HOMER2;NR2F1;NR2F2;FHDC1;SLC6A5;GRIN3A;HRK;GPR26;KCNC2;HOXC12;LRRC32;HOXC11;AREG;JPH1;PRSS23;GPR132;N…
EP300_20729851_ChIP-Seq_FORBRAIN_MIDBRAIN_LIMB_HEART_Mouse	439/2093	0.0000357952693396316510925612985882793282144120894372463226318359375	0.0001921012787893565322734634737145142935332842171192169189453125	0.0000000000000000000000000000000000000000000000000000000000000000000000000000000000000000536750774217086618826063961159021077340112100110519010053613291128982011792674363885439895891640946492875887043646501224243676174614969837811546887592082109085873276668192982773330557723680263241673132909232908332032400966493668192924815230071544647216796875	0.000000000000000000000000000000000000000000000000000000000000000000000000000000000000000342245048114657272584314661198610722091802248284645143742122539543218841777129628388741899113495396382229647471507208073446825778055362016330158466868767259213734386460898565330999529779377343171741356771003411793748150149241382678155787289142608642578125	-1.84235e+15	1.88614e+15	WIPF1;SCX;BACH2;ELK3;SAMD14;HOXA9;ALCAM;AKT3;DPYSL3;LIPG;HOXA7;IER2;MEF2C;UNC5B;CACNA2D2;UNC5C;PRKCA;EML1;HPCAL4;BCR;RFX4;MAML3;GATA5;GATA4;SLAIN1;GATA2;GALR3;EPB41L3;ST3GAL5;ZFP184;PROM1;RHBDL3;ZBTB7C;JUN;PHC2;FZD3;JAG1;AFAP1L1;MCAM;PBX3;NR2F1;FZD9;NFATC2;FZD8;NFATC1;NR2F2;FLI1;ST18;FOSL2;ABTB2;PKIB;KITL;HOXD9;BTG2;KCNC3;SHB;SLC6A1;HOXC11;JPH1;HOXC10;SHF;MMP28;TIMP2;TIMP3;RSPO4;DUSP4;DUSP2;ANXA2…
MYC_27129775_Chip-Seq_CORNEA_Mouse	452/2000	0.00000000363214956471563943877472116082867625852514947837335057556629180908203125	0.00000002852566243508380528646602917845764846305200990173034369945526123046875	0.0000000000000000000000000000000000000000000000000000000000000000000000000000000000000000000000000000389921745392230712318301377356599231898521183062936168384713448868999408833169469171805530397739573445074880947490506940800413723764618387940453226465195589791825491851756367282678269611179062648877012756930586860188481052389078638641424428092942255918984528761939145624637603759765625	0.0000000000000000000000000000000000000000000000000000000000000000000000000000000000000000000000000003261163688735020641458984464199696663552607485465114144142267919691390416026162173408375230015611374217395134603608943304762972476080218150160409300088546902661069077824495713930572785967773990299270688598536190519003324117111078689517215966654772874022683026851154863834381103515625	-0.9517692523728634	1.84962e+15	COL12A1;RAX;ELK3;CRHBP;UBASH3B;PPP4R4;MYC;LIPG;FAM19A2;PIP4K2A;PLCE1;CDK5RAP2;NKX2-9;HPCAL1;BCAN;EML5;EML6;RBP4;HOXB9;OPTC;RFX4;PLBD1;ACOT1;9130024F11RIK;ASPHD2;PRR18;HOXB8;ATF3;GRID2IP;ACOT3;SHMT2;AGAP2;MRPL15;LYPD6;FAM171A1;FAM171A2;FLRT2;RDH10;GALR1;D5ERTD579E;PRDM16;GSG1L;HOXC4;ALX1;RHBDL3;NKX2-5;HOXC8;LYN;PRRT1;JUN;WNT10A;JAG1;PLK5;ACE;NR2F1;GRIN2C;FOSL2;GJB6;SNAI1;DCHS1;DZIP1;HRK;RET;BTG3;G…
FLI1_21867929_ChIP-Seq_TH2_Mouse	446/2000	0.000000027605606630595382113659548117649833454123609044472686946392059326171875	0.00000019116140505487554598703530718550869238470113486982882022857666015625	0.0000000000000000000000000000000000000000000000000000000000000000000000000000000000000000000000000469831286387069066290087969269356938525666318530413958905655190609242432626969540137430483813246565098839118215019211347323103165478540152154215890766859766803725888758340198556923281892428943850654606366818577685421947120859531319228032109069914667998091317713260650634765625	0.0000000000000000000000000000000000000000000000000000000000000000000000000000000000000000000000003735448746089783873631614967834194262711305569411738553457765616013567961561504243876607847899484240777859194797363023245679230231633339137362187045617844481194699652725160839183748503320547914435911533494626933570355125159584410443895825804094812383482349105179309844970703125	-1.01142e+16	1.7604e+16	CYFIP2;MYT1L;ELK3;ALKBH5;ZMIZ1;FAM110C;MYB;FAM19A2;DLEU2;FAM19A5;BVES;ZFP287;DLEU7;ANKS1B;PRIMA1;MEF2C;PRKCH;9330159F19RIK;UNC5B;CACNA2D3;HPCAL1;PRKCA;FNDC3A;ISL1;EML1;BCR;EML5;EML6;SLC5A8;RFX6;RFX4;PRKD1;HOXB1;COL13A1;SLAIN1;GNS;ADAMTS16;ADAMTS14;GRIN2A;FLRT2;CHST11;PRKAR2B;RNF217;NKX2-1;KCNMB4;ALX1;RHBDL3;PLK5;F930015N05RIK;NR2F1;BTBD11;PKIB;GRIN3B;HNRNPK;H2AFY2;KITL;KCNC2;TCF21;GLI3;SLC6A4;MRC…
KDM2B_26808549_Chip-Seq_REH_Human	447/2000	0.000000019844086229092957818791032975451471553895999022643081843852996826171875	0.00000013890860360365071465770458146449239933417629799805581569671630859375	0.00000000000000000000000000000000000000000000000000000000000000000000000000000000000000000000000001448043296269977963868788647178766422458157903611449934999689507236717714783297736290387824391149792672815287206826888771715724030454498675522000682681224564436044164631730748707824219691345032460796300866714423739571215076107517615090530989363504232869672705419361591339111328125	0.00000000000000000000000000000000000000000000000000000000000000000000000000000000000000000000000011656748534973322722843542921530154903464471225280522874445624999864659659957049168666178051789372263188015883714092477701285257832398848265724901637058334028285800349178286601152484156674466507652525387914373657578234939061641371903428089640275544525138684548437595367431640625	-0.9889289811966282	1.7539e+16	PGAP1;WIPF1;PREX2;HTR7;AKT3;ZXDC;PLCE1;CYP1B1;IER5;9330159F19RIK;PRKCB;REV1;UNC5C;UNC5D;ADCY9;RNF125;PRKD3;BIN1;9130024F11RIK;PRKCQ;PRR18;PRKD1;SHOX2;GATA3;SLAIN1;T;FLRT2;RDH10;NPBWR1;RNF217;ADAMTS17;PRDM16;VTI1A;NKX2-1;ST3GAL5;PCDHA4;PCDHA3;PCDHA2;CHST14;ST3GAL1;FZD1;B3GALNT1;JAG1;F930015N05RIK;ABCA5;PLK2;NR2F1;SLC16A12;TMEM196;6330403A02RIK;ST18;FOSL2;MEX3B;FAM135A;GIPC3;KITL;SSPN;9430076C15RIK…
GBX2_23144817_ChIP-Seq_PC3_Human	72/286	0.00096429629776054203750546012230415726662613451480865478515625	0.0038333754059122781589208361907594735384918749332427978515625	0.00000000000000000079707801872193516896432443134764572146111641093370087270131296719455349375493824481964111328125	0.000000000000000001225103207773093576977761552585627926149445734784761662117258396165198064409196376800537109375	-2.50769e+16	1.74137e+16	PCSK2;DPP10;NRP1;CLSTN2;KCNK9;COL14A1;GRIK3;XYLT1;HS6ST3;MYLK;ROBO1;SLC22A15;FAM19A1;PHACTR1;RNF150;MACROD2;PRKG1;KCNH1;CADPS2;CCBE1;EPHA6;KCND2;SFMBT2;MAGI2;CACNA2D3;NRG1;ANK3;MYRIP;PARD3B;OLFM2;CDH13;FREM2;TNFRSF21;NOTCH2;NLGN1;RTN1;HLF;SGMS1;TGFA;ADCY8;FBLN5;NPAS3;PRKAR2B;CCDC85A;PCNX;MAL2;SLIT3;KCNN3;CSMD3;NXPH1;PLXNA4;CLASP2;OPCML;NTNG1;SYT2;KCNB2;B3GAT2;PCDH7;BTBD11;PTPN14;BICC1;PTPRD;NELL2…
ESR1_22446102_ChIP-Seq_UTERUS_Mouse	402/1916	0.000076760211808922618301372076121680265714530833065509796142578125	0.0003802582800380474559696908354311517541646026074886322021484375	0.0000000000000000000000000000000000000000000000000000000000000000000000000000000033904311439970925553052290843985174370412935614585325251330570640080382128204770744139790045088764491020943649713873231270419459959051236114136326675462034392828359192974103997476021293564195176650950813712626086271484382450580596923828125	0.00000000000000000000000000000000000000000000000000000000000000000000000000000001789702997323055411369857743113841448958945510239634172339073834578549144251363010519914637347964519370853027057509614212599984193628593356073860247514598402629779463099597668659720851776703267298207489233163869357667863368988037109375	-1.82675e+15	173081377237307	RB1;SERPINE2;MYT1L;ALCAM;PSMD7;DPYSL3;PROK2;PLCE1;CYP1B1;PKNOX2;PRIMA1;MEF2C;CACNA2D1;PRKCE;CACNA2D3;CACNA2D2;PRKCA;FNDC3A;EML1;SYTL2;AF529169;MAML3;HSD11B2;FLRT2;CHST11;ADAMTS19;PRKAR2B;ADAMTS18;ST3GAL5;PROM1;ATG7;ST3GAL1;ZBTB7C;HOXC6;LYN;PHC2;AFAP1L2;STARD13;JAG1;NFATC2;FZD8;BTBD11;FOSL2;HOXD8;RET;PRKAG2;TCF21;SLC6A2;PRSS23;GLI3;SMPD3;JPH4;MRC2;FAM102B;ADAMTSL3;EFCAB1;TIMP3;RSPO3;DLGAP1;RSPO1;J…
ZFP322A_24550733_ChIP-Seq_MESCs_Mouse	29/90	0.00063017625340789870137803152516653426573611795902252197265625	0.0025685665012321946300277719643645468750037252902984619140625	0.0000000001601028910122813217698750200829855248885191798535743146203458309173583984375	0.0000000002070406863692955196585471155801684399466733310646304744295775890350341796875	-2.26751e+15	1.67104e+16	LAMA1;PTPRM;RNF7;TRHDE;HS6ST3;RIMS1;TMEM125;CHL1;PLXNC1;FILIP1L;DLGAP2;KCNH1;CDK5RAP2;WWOX;RN4.5S;FAM46C;WNT7B;GREB1;CADPS;SORCS1;LRP1B;CDK8;DOPEY2;ZFP322A;SMO;PPP2R2B;KIF26B;PISD-PS2;MDGA2
PRDM14_20953172_ChIP-Seq_ESCs_Human	385/1723	0.0000002242371013224910861761089882204789347497353446669876575469970703125	0.000001444086932516842455213705587180328393515083007514476776123046875	0.000000000000000000000000000000000000000000000000000000000000000000000000000000000002675691250384012603490695016751689058170360518783681328157732905195971782100298993142478380396627933603627115121056075071988040007371044657768723949537470720016890880394966739244203215407754858590933202846899596760721351529355160892009735107421875	0.0000000000000000000000000000000000000000000000000000000000000000000000000000000000155238303175432812198389026808706866387874842133166637115189508435676590690041928509118542280865630234184229806921033696916774224888557839951156029264208219908192061045218187918349366848320781987670768735897153245417712241760455071926116943359375	-1.08804e+16	1.66584e+16	RB1;PGAP1;SERPINE2;MYT1L;XYLT1;SLC4A4;BACH2;ELK3;MYLK;PREX2;GJA3;CREB3L1;MYB;FAM19A2;PROK2;PIP4K2A;IER5;MNX1;DLEU7;PRKCB;REV1;FNDC3A;EML1;DKK1;ISL2;SLC5A8;PRKCQ;MAML3;NGEF;HOXD1;GATA5;GATA3;MRPL15;PRDM11;GRIN2A;HMGXB4;FLRT2;ADAMTS19;GALR1;GSG1L;ST3GAL1;JAG2;ARPP21;NEBL;HOMER2;NFATC2;NR2F2;GRIN2B;FOSL2;ABTB2;XKR7;FAT1;FAT3;XKR6;RET;MYOM2;RNF157;JPH2;GPR132;JPH3;ADAMTSL3;TIMP2;RSPO1;GPR135;ARG2;TAC…
ESR2_21235772_ChIP-Seq_MCF-7_Human	105/424	0.00015485844725256504828513060001426993039785884320735931396484375	0.0007279477374500138708857122082918067462742328643798828125	0.000000000000000000000000025981905157019123566172922339732584657069545135144443474111714071565597261592728273171815089881420135498046875	0.0000000000000000000000000471333716087896218599615614162541060261066788957997429760406679090899151329807637011981569230556488037109375	-1.86477e+16	1.63597e+15	PHLDB1;IRS1;CTNND2;RASEF;PLOD2;IRS2;CELSR2;HS6ST2;SOX3;CDH3;RUSC2;SOX18;FAM174B;MYC;MYB;ADORA1;GRB10;PIP4K2A;CYP1B1;SOX9;IER2;MREG;DSCAM;IGFBP4;ANK3;SLC9A2;DOPEY2;CRISPLD2;DOK7;TLN2;FREM2;ABHD8;PPL;FUT4;NPAS3;NUAK1;CALCR;PODXL;STC2;ST3GAL1;ATP6V1C2;SPTBN2;AFAP1L2;TFAP2C;TGFB2;HOMER2;GREB1;BTBD11;SMARCA2;BMP7;ESR2;TDRD1;PKIB;CDK6;NBEA;BCL2;RET;DOCK8;HOXC13;PCSK6;JPH3;CSRP1;HEY1;PSTPIP2;CLDN23;EFHD…
SA1_22415368_ChIP-Seq_MEFs_Mouse	444/2000	0.0000000529167686309779923462982419331279704266535190981812775135040283203125	0.00000035498332289947741550537453451841241047759467619471251964569091796875	0.0000000000000000000000000000000000000000000000000000000000000000000000000000000000000000000000004914123875317583522076940079068560786236965914158357683054207923205424196651131437455218691915699629725708728830079090903411708901340645840248406089620218362592838091754824194639784582192612793362227456151392463321809983813014179065449538175158750163973309099674224853515625	0.000000000000000000000000000000000000000000000000000000000000000000000000000000000000000000000003679878808958749055117772571725910625469932496399054501169015981593829382984621809676730851731655044494842175356140107180597529625923116753618613392837985639252418822196267307873674575535431635648724201064138891497777193793870188407400811936298623550101183354854583740234375	-0.909417220472147	1.52369e+15	PGAP1;TRIO;2900060B14RIK;COL12A1;TESK1;XYLT1;CLDN1;RXFP3;ALCAM;GJA3;ZMIZ1;CREB3L1;MYC;FAM19A2;DLEU2;GNAT1;HOXA7;FAM19A5;IER5;HOXA5;HES7;UNC5B;CACNA2D1;FIBCD1;REV1;UNC5C;FNDC3A;ISL1;BCR;RFX4;9130024F11RIK;HOXB8;ATF3;ACOT3;COL13A1;MIR124A-2;ADAMTS16;FAM171A1;ADAMTS14;GJC2;FLRT2;GALR3;RDH10;NPBWR1;ADAMTS17;ST3GAL1;HOXC8;ZBTB7C;ABCA1;PHC2;STARD13;JAG1;BTBD17;PLK2;FZD6;NR2F1;SLC16A11;GRIN2C;FHDC1;FOSL…
CEBPB_26923725_Chip-Seq_HEMOGENIC-ENDOTHELIUM_Mouse	445/2000	0.0000000382811582509082067155749685809229543309584187227301299571990966796875	0.00000026226665865515836421873428763174018740755855105817317962646484375	0.00000000000000000000000000000000000000000000000000000000000000000000000000000000000000000000000015211222898634191300839972264706804844301288148972741111945678955871314284435903075286250265970099167623687868857538946357172619905019261998530022531980935416868876982754397363108681168607640457213590687495909003909674970482802357568609570581674717004716512747108936309814453125	0.000000000000000000000000000000000000000000000000000000000000000000000000000000000000000000000001152473829025931625071856565836460145188830597965636431515286275021257507719419738352843841501838822417111094033180580561869536851125722045037202167126965688075523159806286367046779729957560197440569742686315292253852684245793693766472809425494006063672713935375213623046875	-0.8920091412226627	1.5234e+16	TRIO;SCX;FZD10;SLC4A4;GLDN;ELK3;MYLK;HTR7;4931429L15RIK;MYC;AKT3;MLYCD;FAM19A5;DLEU7;AI314180;FAM19A3;CHGB;PRIMA1;CCBE1;UNC5A;CACNA2D3;REV1;CACNA2D2;FNDC3A;SCAMP1;ISL1;SLC5A8;RFX8;HECW2;RFX4;GPR161;PRR15;PRKD1;MAML3;NGEF;FREM3;COL13A1;TERC;WDR63;GATA3;GATA2;GNS;HLCS;GALR1;D5ERTD579E;VTI1A;ST3GAL6;ZFP184;ATG7;ST3GAL1;NKX2-3;ABCA1;AFAP1L2;BTBD17;GPR12;FZD9;BTBD11;NFATC1;ABTB2;CYLD;MEX3B;FXYD4;KITL;…
NFE2L2_20460467_ChIP-Seq_MEFs_Mouse	243/1055	0.00000472607995267185516789255894654075973448925651609897613525390625	0.00002693447335859004349088545449131260056674364022910594940185546875	0.0000000000000000000000000000000000000000000000000000008992287567929959256516962398950191765259803884234952647773715696272533925949900487225709753861226491216831092451462325487402930758776796460463032190091325901448726654052734375	0.000000000000000000000000000000000000000000000000000002881111041665121481832147132964591737138074938087937691053388317736815733471955244776745195146732710219526631790891025100505418014319725106275882353656925261020660400390625	-122796453139017	1.50578e+16	CPNE8;PGAP1;SLC4A4;PREX2;HTR7;EDNRB;ZMIZ1;AKT3;CYP1B1;MLYCD;CDK5RAP2;UNC5B;CACNA2D1;CACNA2D3;ANK3;SCAMP1;VWA5B2;TIAM2;DAAM2;GPR161;PAPPA;TTLL11;ZFPM2;TWIST1;NUAK1;CHST11;PRKAR2B;GALR1;STC2;ST8SIA4;TSPAN3;ST3GAL1;PRRT1;ZRSR1;STARD13;JAG1;PCDH20;FZD6;RASSF8;NR2F2;IGF1;GADD45G;SLC6A5;PEX5L;KITL;KLHDC8A;LYPD6B;GIPC2;SSPN;STRN;FAT4;SIM1;SIM2;PTPRM;AREG;MRC2;SLC22A12;SLC22A16;TMEM44;EFCAB1;RSPO2;DLGAP1…
STAT3_23295773_ChIP-Seq_U87_Human	684/3165	0.00000000077777442258308739416556742255512250927562689639671589247882366180419921875	0.0000000064216247197885680181701651011126619206237364778644405305385589599609375	0.0000000000000000000000000000000000000000000000000000000000000000000000000000000000000000000000000000000000000000000000000000000000000000000000000000279062107076548157511002056771067468983017402029768429155392204684619038461487111761515540543214131822704465204845392606645945401136206702847277995195349168792145399725959861513494299589863365441579054014671265754456297088032307858958193175554724756…	0.0000000000000000000000000000000000000000000000000000000000000000000000000000000000000000000000000000000000000000000000000000000000000000000000000004992111026591583368927039258723610067992339517084592732936219008491115698772547204568646434537769307619510686233439724282579995015448826220144174525959727244724890183226071651524819982882169426622840119629032882450075364363532802997349043933768839145…	-0.7163832646198386	1.50258e+16	TRIO;SERPINE2;WIPF1;MYT1L;TESK1;CWH43;SLC4A4;CLDN1;GLDN;BACH2;ZDBF2;EPS8;CRHBP;GPR176;HTR7;ALCAM;PSMD7;UBASH3B;SOX17;LIPG;RAVER2;ZXDC;PLCE1;CDK5RAP2;PRKCH;UNC5B;PRKCB;CACNA2D1;DAPK2;PRKCE;CACNA2D3;REV1;CACNA2D2;SOX14;UNC5C;PRKCA;UNC5D;SCAMP1;EML1;EML6;ADCY9;BIN1;HECW2;PRR16;PRKCQ;PRKD1;MAML3;ASTN2;COL13A1;TERC;AGAP3;ADAMTS16;GJC2;HMGXB4;T;FLRT2;CHST11;ADAMTS19;PRKAR2B;ADAMTS18;ADAMTS17;EPB41L3;ST…
TP63_19390658_ChIP-ChIP_HaCaT_Human	49/179	0.000897398176564747512319597522179037696332670748233795166015625	0.0035895927062589900492783900887161507853306829929351806640625	0.00000000000001894695492419426600473831592012975182367042793762923480471727089025080204010009765625	0.000000000000026297066748235146336799302109406116043240596302776879156226641498506069183349609375	-2.13706e+16	1.49936e+16	RB1;FOXA1;CTNND2;RORA;AFF3;GRIP1;SIX2;WHSC1;HOXA5;PKNOX2;EOMES;FOXD2;MYOCD;MSX2;BAZ1A;RUNX1;LMX1A;HAND1;LMX1B;VGLL3;GTF2A1;CEBPB;LEF1;SHOX2;TWIST1;NPAS1;ARNTL2;NFIL3;GSC;ALX4;CAMTA1;HOXC4;OTX2;OTX1;NKX6-1;TFAP2A;FOXF2;BCL11A;IRX6;SMAD9;TBX5;MEIS2;TBX2;NR4A2;TBX15;MEIS1;NFIB;ID2;INSM1
NRF2_20460467_ChIP-Seq_MEFs_Mouse	243/1055	0.00000472607995267185516789255894654075973448925651609897613525390625	0.00002693447335859004349088545449131260056674364022910594940185546875	0.0000000000000000000000000000000000000000000000000000008992287567929959256516962398950191765259803884234952647773715696272533925949900487225709753861226491216831092451462325487402930758776796460463032190091325901448726654052734375	0.000000000000000000000000000000000000000000000000000002881111041665121481832147132964591737138074938087937691053388317736815733471955244776745195146732710219526631790891025100505418014319725106275882353656925261020660400390625	-1.2219e+15	1.49834e+16	CPNE8;PGAP1;SLC4A4;PREX2;HTR7;EDNRB;ZMIZ1;AKT3;CYP1B1;MLYCD;CDK5RAP2;UNC5B;CACNA2D1;CACNA2D3;ANK3;SCAMP1;VWA5B2;TIAM2;DAAM2;GPR161;PAPPA;TTLL11;ZFPM2;TWIST1;NUAK1;CHST11;PRKAR2B;GALR1;STC2;ST8SIA4;TSPAN3;ST3GAL1;PRRT1;ZRSR1;STARD13;JAG1;PCDH20;FZD6;RASSF8;NR2F2;IGF1;GADD45G;SLC6A5;PEX5L;KITL;KLHDC8A;LYPD6B;GIPC2;SSPN;STRN;FAT4;SIM1;SIM2;PTPRM;AREG;MRC2;SLC22A12;SLC22A16;TMEM44;EFCAB1;RSPO2;DLGAP1…
THRA_23701648_ChIP-Seq_CEREBELLUM_Mouse	49/179	0.000897398176564747512319597522179037696332670748233795166015625	0.0035895927062589900492783900887161507853306829929351806640625	0.00000000000001894695492419426600473831592012975182367042793762923480471727089025080204010009765625	0.000000000000026297066748235146336799302109406116043240596302776879156226641498506069183349609375	-2.12409e+16	1.49026e+16	ADRA1D;ECE1;FGF2;MYOM2;GNAT1;MEF2C;DAPK2;LMO2;PAX3;DNM1;OLFM1;ADORA2B;BMP2K;CHST1;OBSL1;L3MBTL4;PTGER2;PDGFB;HTRA1;HSD17B4;GATA5;FIGN;CAMKK1;RXRA;IGFBPL1;GNG8;ALX4;B4GALNT1;SLC17A7;RHBG;SH2B2;HES5;PLXNA4;FZD1;IRX5;LHFP;KCNIP3;GRRP1;DCLK3;IGF1;POU4F1;POU4F2;MAPK12;P2RX5;MAFB;P4HA2;CPD;GNAS;LIMS2
PIAS1_25552417_ChIP-Seq_VCAP_Human	174/749	0.000065376765532741126373157680706782457491499371826648712158203125	0.0003289268515866038068880261580062551729497499763965606689453125	0.00000000000000000000000000000000000000093758451743096492965143641377417898517798393378383750482481293371036073288161675853503262056945683801389979095119997509755194187164306640625	0.0000000000000000000000000000000000000022363127008353383191845486536520879110982722450483037712776104429086057796669570743128405161967585845946004940998363963444717228412628173828125	-1.53276e+16	1.47686e+16	FOXA1;APP;OXTR;CRTC3;IRS1;NPY2R;PLOD2;IRS2;PRDM1;ETS1;SLC4A4;ETS2;PREX2;EPS8;DOCK10;SOX1;CDH2;BMPER;FAM174B;LIPG;SIRPA;FAM65B;MACROD2;TRIM27;MAP3K7;EPHA5;KIRREL3;SEMA6A;MSX2;IGFBP3;CACNA2D3;UNC5D;ISL1;RUNX1;NPAS4;DOPEY2;TIAM1;SLC5A8;WBSCR17;DOK5;MAP1B;PAPPA;PRKD1;LMX1B;PFN3;PDE9A;FBN2;KHDRBS3;PKDCC;TSHZ3;NXPH2;KLHL14;STK39;TMTC1;GATA3;CACNA1C;EFNA5;NPAS3;ADAMTS16;CHST11;SNTG1;NPBWR1;CAMTA1;IGFBP7…
DNAJC2_21179169_ChIP-ChIP_NT2_Human	205/899	0.0000496657481253500536467170023424699820679961703717708587646484375	0.000255877934341803528646430709869719066773541271686553955078125	0.0000000000000000000000000000000000000000000011353461881515377999819866657208842452359405810652125135738760271987850563311633342137661898213054810844959310908003878581862267083124606870114803314208984375	0.00000000000000000000000000000000000000000000303387114178253276641631038311231591440206056728242874613172121376786274251814138765591451846148682157817783611457491954599419159421813674271106719970703125	-148150052242557	1.4682e+16	RB1;MYT1L;LDLRAD3;CCDC102A;IKZF3;ALKBH5;UBASH3B;SOX18;MYC;HOXA3;BSN;UTS2R;ARRDC1;KCNK13;HPCAL1;TIAM2;BCAN;ISL2;ASPHD2;SLC22A3;NRN1;SDC3;PRDM12;GATA2;PPL;MED12L;CRHR2;T;EPB41L1;NHLH1;ALX4;KCNN3;HOXC9;ATG7;PRRT1;STAT5B;JUN;EGR2;WNT10A;ACE;EGR4;FOXF1;IQSEC1;ST8SIA2;FHDC1;GRIN2B;SMARCA2;GDF5;FLI1;ABTB2;PPP1R1B;HOXD9;HOXD8;PCSK2;DHRS13;ROBO3;DOC2A;MEI1;NCAN;PRKAG2;VLDLR;MRC2;BOLL;TIMP3;DLGAP1;SIRT4;EN…
CMYC_18555785_Chip-Seq_ESCs_Mouse	440/2000	0.000000187158375343861281386905197517134258333726393175311386585235595703125	0.000001229897895116802623066069692636670396268527838401496410369873046875	0.00000000000000000000000000000000000000000000000000000000000000000000000000000000000000000000005237579194221614100931257264178489239631601342613243247431567258900023589654953218127951904819700606875461021066795513423767779082577637705679068505685501592103490150071792278900150640611731771589256802431528158884754238533667971937368701418336058850400149822235107421875	0.000000000000000000000000000000000000000000000000000000000000000000000000000000000000000000000383295568304399931950338940679331940001050464205214516672981880273447178908306892085708578150543708577654014508985727172523079856819761111938512877095047002325589677891647455332616959062303357654199513015360408438637861158892355430138909611059716553427278995513916015625	-0.9369865247718822	1.45151e+16	PGAP1;2900060B14RIK;SERPINE2;WIPF1;ISM1;PREX2;ZDBF2;GPR176;SOX17;CREB3L1;AKT3;PIP4K2A;IER5;FAM19A3;CHGB;REV1;PDYN;RFX8;OPTC;HECW2;GPR161;9130024F11RIK;PRKCQ;MAML3;ATF3;NGEF;A;LYPD1;WDR63;MIR124A-3;GATA3;MRPL15;PRDM11;LYPD6;FAM171A1;RDH10;NPBWR1;CHST10;CHST14;NKX2-4;CADM3;WNT10A;JAG1;NEBL;PBX3;D430041D05RIK;NFATC2;6330403A02RIK;ST18;ABTB2;FERMT1;FAM135A;FASL;LYPD6B;GIPC2;SNAI1;LAD1;BTG2;GPR25;KCNC…
NR3C1_23031785_ChIP-Seq_PC12_Mouse	207/918	0.000091463244170421079885617554605659051958355121314525604248046875	0.0004496361011126043488554671068158086200128309428691864013671875	0.000000000000000000000000000000000000000000001780548211343362674241617959627735667229132405269228702880310853026007173995081535902993436598832094045967404049809514055002779286951408721506595611572265625	0.0000000000000000000000000000000000000000000047383183805996926269815427917606630212169922789357510484755737204577932426546917203013956441072126559815226739223736895922911571688018739223480224609375	-1.55797e+16	1.44884e+16	CERK;HPSE2;MYT1L;ZC3H12C;DPYSL3;PLCE1;EPHB2;CHGB;CDK5RAP2;EPHA5;UNC5B;LIMCH1;DAPK2;KRT8;UNC5C;EBF3;FNDC3A;ISL1;RNF125;MAP1B;KCNQ2;TWIST1;GATA3;THY1;PCDH17;GNG10;FLRT2;CHST11;RNF217;EPB41L3;HOXC4;HIVEP2;SNX7;ATG7;NTSR1;NTNG1;STAT5B;CRADD;MCAM;NFATC2;NR2F2;FHDC1;SMARCA2;FA2H;PEX5L;ADCK1;PKIA;MYO5B;ID2;ID1;GIPC2;FAT1;SSPN;PDE3A;FAT3;RGL1;XKR6;RET;KCNC1;ICA1;PCSK9;N4BP2L1;SLC6A2;SMPD3;SERP2;SH3BGRL2;…
SMAD4_21741376_ChIP-Seq_HESCs_Human	561/2738	0.00003995168949836417639741303897693569524562917649745941162109375	0.00020917795151989050130014735628947164514102041721343994140625	0.0000000000000000000000000000000000000000000000000000000000000000000000000000000000000000000000000000000000000006444488789267962501078906614237038917697915043570579755114722401708597834910891484057934327176730048861989761904926634342268523129879980917720078220166319278631573309241250223260459664406218340251867475323516359022224625525925746687197604483518225125120800429896343900978972207838069152…	0.0000000000000000000000000000000000000000000000000000000000000000000000000000000000000000000000000000000000000068036898037517511076978085338140205667406887343409678271558756929337059693161254903571482042577249239387276328888915541159869531763898995593578140067288445927389701047664347683302366925539638545772586057595578793133488005379842817029496799098891040301359238306677591941185045953943699714…	-1.38573e+16	1.40345e+16	PGAP1;RAX;CLDN1;HTR6;ALCAM;SOX17;ZMIZ1;MYC;MYB;FAM19A2;HOXA2;CYP1B1;LRAT;MLYCD;MNX1;PKNOX2;ANKS1B;CCBE1;SOX14;UNC5C;UNC5D;PDYN;SCAMP1;ISL1;EML1;BCR;HECW2;GPR161;PRR16;ORAI1;ASPHD2;PRKCQ;HOXB1;ATF3;FREM2;ABCB4;LYPD1;GATA4;GATA3;MRPL15;FAM149A;ADAMTS16;FAM171A1;FAM124A;FLRT2;RDH10;ADAMTS18;NPBWR1;ADAMTS17;PRDM16;NKX2-1;ST3GAL5;ST3GAL1;JAG2;FZD1;PHC2;AFAP1L2;STARD13;JAG1;FZD2;NEBL;HOMER2;MCAM;PBX3;N…
DMRT1_23473982_ChIP-Seq_TESTES_Mouse	454/2072	0.000000191119348740774064329149876072244662594812325551174581050872802734375	0.00000124324101605109592612948173073750268713411060161888599395751953125	0.00000000000000000000000000000000000000000000000000000000000000000000000000000000000000000000000011112417057843562480934789381570346710703967715617377218998932903087913994764502300992780375458492531430543119318494527271466856268144195675377520392594407621641790659468733580581625965077146473841272861388986868374629044736967303463296037613350364381403778679668903350830078125	0.000000000000000000000000000000000000000000000000000000000000000000000000000000000000000000000000862216456054367962914008149723218580996107358953120696383338972569758021808483906106361300967624115308590139405568236868546788653134637420167945068884755284828974434953615808566844356706745110100553290401775263101887009994688897457815364433475480154811521060764789581298828125	-0.8767299786812142	1.35633e+16	RB1;TRIO;PWWP2B;SLC4A4;BACH2;ELK3;EPS8;PROK2;DLEU2;FAM19A5;IER5;FAM19A3;RBFOX3;PRKCE;GM11544;REV1;ZFYVE21;FNDC3A;PDYN;EML1;HOXB9;PRKAR1B;OPTC;DAAM2;GPR161;PRR16;ASPHD2;COL13A1;CRABP1;AGAP2;GATA3;GATA2;LYPD6;FAM171A1;FAM171A2;HMGXB4;GALR1;D5ERTD579E;PRDM16;VTI1A;ST3GAL5;HOXC9;STARD13;WNT10A;AFAP1L1;FZD2;BTBD17;FZD6;NFATC2;NR2F2;GRIN2C;ST18;ABTB2;HNRNPK;FAM135A;A830082K12RIK;FAT1;SSPN;STRN;HOXD4;HO…
SMAD3_22036565_ChIP-Seq_ESCs_Mouse	230/1020	0.0000376835840335278975305778603743789290092536248266696929931640625	0.00019891990260321283103504830247487689121044240891933441162109375	0.00000000000000000000000000000000000000000000000001699067300829846825255871056863788872965155236371475820305607199953807492393687443191237427129415086157102681760227437573196871724301448836058625602163374423980712890625	0.00000000000000000000000000000000000000000000000004884818489885809177505891205992826721966589918851251379270847248932276246267164329065046791521545293024220283275641378662270709887227582157720462419092655181884765625	-1.32505e+15	1.34973e+16	RB1;PGAP1;CPNE5;RAX;LDLRAD3;FZD10;SOX2;PSMD7;RUSC2;ZMIZ1;MYB;TNFSF11;EPHB2;TNS1;PRKCH;UNC5B;HPCAL1;REV1;EBF1;PRKCA;TIAM2;DOPEY2;SFRP1;WBSCR17;KCNQ1;KCNQ4;HOXB3;HOXB2;KDELR3;ASTN2;OBSL1;FREM2;LLGL2;CASZ1;COL13A1;PDE1B;ADAMTS14;NUAK1;PRDM16;VTI1A;GSE1;ST8SIA6;TNRC18;RHBDL3;RAB11FIP4;N4BP1;ZBTB7C;DTNA;CRADD;ZFR2;PBX3;BTBD11;FLI1;PCDHGA11;GIPC2;FAT1;CORO6;RNF220;NRP2;GRIK3;ICA1;GRIK4;SHB;PCSK6;LFNG;C…
TAL1_21186366_ChIP-Seq_BM-HSCs_Mouse	437/2000	0.00000046680324732941063387427031716736536282041925005614757537841796875	0.00000294726756157000456865413702545186680481492658145725727081298828125	0.0000000000000000000000000000000000000000000000000000000000000000000000000000000000000000000016979319335936082895731080600458857974097955241228069473986914017351479765780210392849450621041393172580664483341933758974699542744925246920445968266408384913008874946252793344080448158581428233695216133626458773794906493710666316176993717590448795817792415618896484375	0.00000000000000000000000000000000000000000000000000000000000000000000000000000000000000000001175772220682025507854660428643631954702907737414316183642677067028865820861349677723818355658029680033392080175553017930349934297099128444233666571735222196073420744432473049713284795115439075596282491737758584494487690079965458433974845320335589349269866943359375	-0.9009561418561997	1.31336e+16	CYFIP2;TRIO;MYT1L;ELK3;ALKBH5;ZMIZ1;FAM110C;MYB;FAM19A2;FAM19A5;BVES;DLEU7;ANKS1B;PRIMA1;MEF2C;PRKCH;UNC5A;9330159F19RIK;UNC5B;CACNA2D3;HPCAL1;PRKCA;SCAMP1;ISL1;EML1;BCR;EML5;EML6;SLC5A8;ADCY9;RFX6;RFX4;PRKD1;COL13A1;AGAP2;GNS;ADAMTS14;FLRT2;CHST11;PRKAR2B;RNF217;NKX2-1;KCNMB4;ALX1;PLK5;F930015N05RIK;NR2F1;BTBD11;PKIB;HNRNPK;H2AFY2;KITL;KCNC2;GPR137B-PS;TCF21;GLI3;SMGC;MRC2;ADAMTSL5;HEY2;RSPO2;TI…
VDR_24787735_ChIP-Seq_THP-1_Human	184/805	0.00010432163237857595646830566327167844065115787088871002197265625	0.00049765282408742905935483680224251656909473240375518798828125	0.00000000000000000000000000000000000000003570670148227368333337645000225757241099547540452430973240220403436371049172333400545935462686580958899772164638619642573758028447628021240234375	0.0000000000000000000000000000000000000000877676173839093590331848618376102161552713212233345628536909137333214868575184240439535281667999289134142471002775209854007698595523834228515625	-1.39386e+16	1.27789e+16	LPGAT1;IRS1;PRDM6;GFI1;RASEF;XYLT1;IRS2;PNMAL2;IKZF1;PRDM1;ETS1;UBASH3B;RUSC2;ZMIZ1;SALL3;FAM53B;DPF3;SIRPA;EPHB1;IER5;DLEU7;MFSD2A;EPHA5;SEMA6B;OSR2;AGTPBP1;PRKCH;MREG;SFMBT2;OSR1;IGFBP3;LMO2;HFE2;EBF3;FOXP4;FOXP2;DCTD;SLC9A3;MAF;OBSCN;RRAGC;CRISPLD2;PPP1R3B;VOPP1;KCNQ5;PRKCQ;TOX;NRN1;PKDCC;COL13A1;INSIG1;NTM;ABCB4;SHOX2;LYPD1;TWIST2;SLC1A3;EFNA5;SEL1L3;BCL2L11;PGBD5;FLRT2;HIVEP1;MBP;IGFBP7;CD14…
SMC1_22415368_ChIP-Seq_MEFs_Mouse	438/2000	0.000000345312439714715832504167945804507411367012537084519863128662109375	0.00000220179417006214856461910993334907260532418149523437023162841796875	0.0000000000000000000000000000000000000000000000000000000000000000000000000000000000000000000005336761365733498429656564772332715774396719662308931329838669295272207390559572464366512754337903819466653730720505204179334760351335373210970905638934197377126137215320775812208754685698039853533785106494155939019547623715367112851026831776835024356842041015625	0.000000000000000000000000000000000000000000000000000000000000000000000000000000000000000000003818749243924858904718429726034636975746455288900894295439648257799323516745183575700541318074358752718607005497940847977818507447547925150036392674695154356023398982056105935201701894319285660011828690862300930609282895695859826046270057986475876532495021820068359375	-0.8547190011913657	1.27172e+15	2900060B14RIK;COL12A1;XYLT1;RXFP3;ZC3H12C;ALCAM;GJA3;ZMIZ1;CREB3L1;MYC;LIPG;FAM19A2;HOXA3;FAM19A1;DLEU2;GNAT1;HOXA7;FAM19A5;IER5;HES7;UNC5B;PRKCE;PRKCA;BCR;CH25H;RFX4;9130024F11RIK;HOXB8;ATF3;GATA3;ADAMTS16;FAM171A1;ADAMTS14;FAM171A2;GRIN2A;FLRT2;CHST11;RDH10;RNF217;ADAMTS17;PRDM16;RHBDL3;ST3GAL1;HOXC8;JUN;PHC2;JAG1;FZD2;PLK2;NR2F1;SLC16A11;NFATC1;NR2F2;GRIN2C;6330403A02RIK;FOSL2;ABTB2;MEX3B;H2AF…
LMO2_26923725_Chip-Seq_MACROPHAGESS_Mouse	112/473	0.000596115772967931232921567907823146015289239585399627685546875	0.002460888190970177656635708984822485945187509059906005859375	0.000000000000000000000000013900500802390210449115232025666401153145942855750094893039197042219445692168289241408274392597377300262451171875	0.00000000000000000000000002528791671395281372114212523440290625129054669324501890881613270169636815964953058255559881217777729034423828125	-165976472073623	1.23239e+16	KCNG1;PLXND1;IRS2;LDLRAD3;FGF8;PPP4R4;DPF3;FAM65B;GATSL2;EPHB2;SOX6;HMGN3;IL15RA;MEF2C;SLC6A17;EBF1;HNF1B;RUNX1;INPP4B;CRISPLD2;ADAM12;LMX1B;CLEC4G;CASZ1;PKDCC;CABP7;ZFP746;KLHL17;6430548M08RIK;CACNA1D;FOXO1;FBXO41;CACNA1I;CDH20;GSE1;ABCA1;ANKRD34B;SRD5A2;IQSEC1;WSCD2;LHFP;ST8SIA2;DCLK3;PHKB;KLHL23;SYNJ2;FBXO32;REEP1;BMP3;MEX3B;ARHGAP31;SNAI1;MANSC1;NES;FGFR2;CLIC6;SH2D4A;COL14A1;RASGRF2;BOLL;GRM…
UBF1/2_26484160_Chip-Seq_HMEC-DERIVED_Human	434/2000	0.000001131273908080410193894541244497009557790079270489513874053955078125	0.0000069384799695598491892198529662483252877791528590023517608642578125	0.0000000000000000000000000000000000000000000000000000000000000000000000000000000000000000000539632290494830211587362931941984984787684221436719699578897168200482708418139738576798041382405594554963831794748766817082993100909002353130472189641340342132152707558328494744929276266687775729153435218841305662337254453637946927102575500612147152423858642578125	0.00000000000000000000000000000000000000000000000000000000000000000000000000000000000000000036970552667943685039008200321095348255337818354885742200671695167694284228796087999671032573182800650464931175070853074486912118243773702429353608570747169320868610784035527166912109437885355918166887300221061259050353109238684634618721247534267604351043701171875	-0.8797725211701171	1.2046e+16	PGAP1;TMEM200B;PWWP2B;PNMAL2;ELK3;HTR7;UBASH3B;FAM19A2;HOXA3;CYP1B1;GNAT1;IER5;PKNOX2;FAM19A3;FIBCD1;SERPINF2;HPCAL4;MIR203;CH25H;CLDN5;ORAI1;MAML3;DHH;PDGFB;LYPD1;AGAP2;FIGNL2;PRDM12;THY1;FAM171A1;HSD11B2;GJC2;GALR2;NKX2-1;KCNMB4;HOXC4;RHBDL3;JAG2;WNT10B;PHC2;CADM3;ACE;COL24A1;BTBD11;NR2F2;FLI1;FOSL2;FOSL1;GRIN3B;H2AFY2;GJB6;GIPC2;FAT1;SFXN3;DZIP1;RNF220;ARHGAP9;CDKN1C;HRK;LAD1;KCNC1;LRRC10B;KCN…
ERA_27197147_Chip-Seq_ENDOMETRIOID-ADENOCARCINOMA_Human	235/1073	0.00021018327753300936771609086495260498850257135927677154541015625	0.000966843076651843183651202640049859837745316326618194580078125	0.00000000000000000000000000000000000000000000000010176214145395692699522580195745722914445745796984697124298092291514110031374875721014018627783886756395444765840686005006570334641136099662617198191583156585693359375	0.0000000000000000000000000000000000000000000000002886996435962478726875376419819949292590247776673209550607123841788344796750331001639276673928925864692302041973761071900973947113033801770143327303230762481689453125	-1.42042e+15	1.20274e+16	LPGAT1;CWH43;MKI67;ALCAM;SOX17;ZMIZ1;MYB;CYP1B1;MYOZ2;CALN1;CHGB;CDK5RAP2;SLC34A2;EPHA6;ST6GAL2;PRKCE;REV1;KCNK15;ISL1;BCR;DOPEY2;INPP4B;OPTC;CRISPLD2;PRR15;MAML3;SPATA18;SLC22A4;CASZ1;IGSF3;TERC;TGFA;C2CD4A;GATA4;THY1;HSD11B2;NUAK1;PGBD5;PRDM16;ALX4;STXBP5;STXBP6;RAB11FIP3;NXNL2;B3GALNT1;JAG1;EGR3;IQSEC1;HOMER2;GREB1;LIF;IFFO2;IGF1;CYLD;FAT1;PDE3A;SPATS2L;FBXL7;CLIC6;ROBO2;ACHE;NRP1;MESP1;SETD7;…
VDR_23401126_ChIP-Seq_LCL-AND-THP1_Human	61/239	0.0015847433394423453278943014765900443308055400848388671875	0.006038903613022902384932510955195539281703531742095947265625	0.0000000000000002064046039988001431649934218436620696551721428069203767563521978445351123809814453125	0.0000000000000003007343098987043144556509876952256206512250204070102466147318409639410674571990966796875	-1.86062e+16	1.1996e+16	CELF2;GOLIM4;XYLT1;GXYLT2;ISM1;GLI3;RGS3;ZMIZ1;CHL1;PIEZO1;FAM53B;DLGAP1;ME3;THSD7A;NEFH;SEMA6B;PRKCH;VASH2;EBF3;FRMD4A;INPP4A;APBB1IP;SLC22A23;DMRTA2;IRF5;DSCAML1;TRIM56;PTGER4;RALA;RBM47;SEZ6;CACNA1D;CACNA1C;APCDD1;SNX30;EFNA5;BHLHE23;FSTL4;ARNTL;SCUBE1;SNTG1;IGFBP7;HIVEP2;PDZD7;BEND5;CRADD;KCNIP1;NEGR1;INSR;IQSEC3;PDE4DIP;NMNAT2;DCLK1;ABTB2;FGF14;SFXN3;BCL2;CD248;HIST1H4J;SERINC2;XKR6
BACH1_22875853_ChIP-PCR_HELA_AND_SCP4_Human	292/1352	0.00010397409709694320164609371293096273802802897989749908447265625	0.00049765282408742905935483680224251656909473240375518798828125	0.00000000000000000000000000000000000000000000000000000000000094333535525968205376473976965647855060950189886035986786476472323949337712444136417104391861415492173668607797643154489402785342314671440601704034321049741063092142212553881108760833740234375	0.0000000000000000000000000000000000000000000000000000000000033750442710401957616519140911018201463625223926323112743926013807056313802942778756569640531309025138703390666364302772944648304387261076411006147503061913806021721029537729918956756591796875	-1.29292e+16	1.18579e+16	SPON1;PGAP1;CLDN1;RPS6KA4;ALCAM;EDNRB;AKT3;KDR;CYP1B1;LRAT;MYOZ2;SCN1B;FBXO9;TNS1;PRKCH;DAPK2;CACNA2D3;RNASE4;PRKCA;UNC5D;MYO7A;ANK3;PDYN;HPCAL4;ANK1;RUNX2;BCR;SFRP1;ADCY9;CRISPLD2;COL8A2;TRIM14;HOXB3;TRIM15;HOXB7;ATF3;EPHA3;HOXB6;CDS1;SPTBN4;CASZ1;RRAD;ABCB4;LYPD1;PRDM12;KALRN;PPL;ART3;FLRT2;TSPAN9;PRDM16;PCDHA9;ST3GAL1;HOXC8;TRPM6;HOXC6;NTSR2;ABCA1;MSR1;EGR1;EGR3;ACE;DTNA;EGR4;BCL11B;SLC10A2;NF…
E2F1_18555785_Chip-Seq_ESCs_Mouse	433/2000	0.000001509844671269757629159338242763599424733911291696131229400634765625	0.000009003147854608554618324571527931965420066262595355510711669921875	0.000000000000000000000000000000000000000000000000000000000000000000000000000000000000000000170176693425947154495596350689057932735475315045966103910226486249810937176755204764117192275799219071716423054654835336617949682749325572756317212482668898593610497901557168219256566689431078218982594529533871847572332365594593994728711550123989582061767578125	0.000000000000000000000000000000000000000000000000000000000000000000000000000000000000000001141601985065728891660159129994147716090615734393168080880280577631993610708147536865658007450398329795981801653505922807968700368259238076412714626720698765172239141747358458700590423260617393574730013362499817773326282570323098042308629374019801616668701171875	-0.8691837817110964	1.16501e+16	PGAP1;2900060B14RIK;SERPINE2;ISM1;BACH2;PREX2;ZDBF2;GPR176;SOX17;CREB3L1;AKT3;IER5;CHGB;REV1;PDYN;RFX8;OPTC;HECW2;GPR161;9130024F11RIK;PRKCQ;MAML3;ATF3;FREM2;NGEF;A;SHOX2;LYPD1;MIR124A-2;MIR124A-3;MRPL15;PRDM11;LYPD6;FAM171A1;RDH10;NPBWR1;CHST10;ALX4;NKX2-4;CADM3;WNT10A;JAG1;NEBL;PBX3;D430041D05RIK;NFATC2;6330403A02RIK;ST18;ABTB2;FERMT1;FAM135A;FASL;PKIA;LYPD6B;SNAI1;FAT4;RNF220;LAD1;BTG2;GPR25;G…
AR_25329375_ChIP-Seq_VCAP_Human	408/1906	0.000010024894431414698182654203495456357586590456776320934295654296875	0.00005613940881592230304659996154015288993832655251026153564453125	0.000000000000000000000000000000000000000000000000000000000000000000000000000000000001058497250792264010568066109576537267801568354516992426304460654376372360414197560241151629066936196844312230903690123701045125616378869516247418903490588957748253551334131884660694168326232806905483257238660688148712551992502994835376739501953125	0.00000000000000000000000000000000000000000000000000000000000000000000000000000000000631177990287238925245234267622268281825456588801715683932941284135819001485699417845566302014941600457582029155975617233063929245864813437443642028459601208337855844596087794467489717238631190897125286466858018474823666110751219093799591064453125	-1.00469e+16	1.15644e+16	RB1;TRIO;FRMPD1;COL12A1;XYLT1;BACH2;EPS8;PREX2;ZC3H12C;HTR6;GJA3;UBASH3B;MYC;FAM19A2;CYP1B1;CHGB;UNC5B;CACNA2D3;REV1;HDGFRP3;SOX14;UNC5D;ISL1;DKK1;ISL2;SLC5A8;RFX6;MAP1B;MAML3;FREM2;HOXD1;TERC;GATA3;FLRT2;HLCS;ST3GAL5;ST3GAL6;ST3GAL1;FZD1;JUN;STARD13;JAG1;NEBL;PLK2;PBX3;NFATC2;FZD8;GP5;GRIN2B;MEX3B;FAT3;FAT4;DZIP1;CDK14;RNF220;GPR25;KCNC3;SLC6A1;GLI3;RNF157;MECOM;ADAMTSL3;EFCAB1;HEY2;TIMP2;KCND2;…
SCL_19346495_ChIP-Seq_HPC-7_Human	62/252	0.003669454578486749767030072888474023784510791301727294921875	0.013351009878787949147760372170523623935878276824951171875	0.000000000000000508270709773437317909291301940230965280740314804486246202941401861608028411865234375	0.0000000000000007388856367812496584965170672536673437020369862616997469473290038877166807651519775390625	-2.03585e+16	1.14165e+16	CD83;FLT1;PPP1R13B;ZFP608;LDLRAD3;PTPRJ;PIK3CB;SLC7A10;ETS1;ETS2;LYL1;SIX2;MYB;DLGAP1;MAP3K5;ENTPD1;DUSP2;HPCAL1;CBFA2T3;RUNX2;GEM;RUNX1;ADAMTS20;4930503B20RIK;ZEB2;TOX2;INF2;SLC7A8;GFOD1;TAL1;MAML3;ERG;ZFPM1;ANK;OPRD1;CEBPA;NFIX;SLC35D3;GATA2;CXXC5;ADCY7;NPAS3;RXRA;D5ERTD579E;P2RY1;CDH23;MAN1C1;GSE1;ST3GAL1;RAB11FIP3;WWOX;EGLN3;AFAP1L1;1600014C10RIK;IL10RA;HMGA2;PUS7L;FHDC1;GRHL2;FLI1;MDGA1;F2RL3
NR3C1_21868756_ChIP-Seq_MCF10A_Human	249/1132	0.0001026699482221793261783882034166026642196811735630035400390625	0.00049713869665476300742368298557494199485518038272857666015625	0.0000000000000000000000000000000000000000000000000000561643323546612439782866814613488762524157408549788693181592089802401930810527058476420154445807855700567099881783984184127959160049738118747342241476872004568576812744140625	0.0000000000000000000000000000000000000000000000000001747334784367238742760098430879980435983325954906448305093450710027372700888740392121988703782839539927454118778977256754386085564612063336653591250069439411163330078125	-1.23296e+16	1.13235e+16	CPNE5;ZAK;WIPF1;LDLRAD3;SLC4A4;HS6ST3;EPS8;EDNRB;SOX1;UBASH3B;RUSC2;NIPAL2;RAVER2;KDR;FAM53B;FAM19A5;DLEU7;CDK5RAP2;PRIMA1;PRKCE;HPCAL1;EBF1;EBF2;DKK1;RUNX3;SYTL2;TIAM2;RFX8;SFRP5;CD109;PRR16;SLC22A3;INTU;HOXD1;SHOX2;TMTC1;APCDD1;SLC5A5;FLRT2;HLCS;STC2;ST8SIA4;ST3GAL5;STXBP5;KCNN3;PPARGC1A;ST3GAL1;N4BP1;GPM6B;JAG1;DTNA;NEBL;FZD6;BTBD11;GDF6;SMARCA2;PKIA;WNK2;SPDYA;FAT3;DZIP1;RNF220;ACHE;NRP1;NRP2…
P53_22387025_ChIP-Seq_ESCs_Mouse	431/2000	0.000002663702359395483273388390010882886826948379166424274444580078125	0.0000154542731482044246233732709416841544225462712347507476806640625	0.000000000000000000000000000000000000000000000000000000000000000000000000000000000000000001681147637427600372617227606631967961641306150301712478749327805700774298799398537294930065489058678289257383039816093106094689074078206662992996805076220016800205563731172247526206680221693431813595494076340757349098502249074016390295582823455333709716796875	0.000000000000000000000000000000000000000000000000000000000000000000000000000000000000000010935950287912875485885265025761813433585890930478375928372540726977243832989116088923505363680189234777300995933574926072193669052110765834103055889877107712410994178567938136401510647143389460608025285304171078662395684422126151957854744978249073028564453125	-0.8381933770402001	1.07589e+16	PGAP1;2900060B14RIK;SERPINE2;WIPF1;ISM1;PREX2;ZDBF2;GPR176;SOX17;CREB3L1;AKT3;PIP4K2A;SKINT10;IER5;REV1;PDYN;RFX8;OPTC;HECW2;GPR161;9130024F11RIK;PRKCQ;MAML3;ASTN2;ATF3;FREM2;NGEF;SHOX2;LYPD1;GATA3;MRPL15;PRDM11;LYPD6;FAM171A1;RDH10;NPBWR1;CHST10;ALX4;B3GALNT1;CADM3;WNT10A;JAG1;COL24A1;NEBL;PBX3;D430041D05RIK;NFATC2;6330403A02RIK;ST18;ABTB2;FERMT1;FAM135A;FASL;LYPD6B;FAT4;LAD1;BTG2;GPR25;JPH1;FCR…
MYC_20876797_ChIP-ChIP_MEDULLOBLASTOMA_Human	299/1406	0.00026359804440859147499354175891994600533507764339447021484375	0.00117886903193842296731774776930024017929099500179290771484375	0.0000000000000000000000000000000000000000000000000000000000005674828143515446683912125661233602280899642495699553247658365142387658169820658767117375916759073655548439515369928976701271771350735010544252080177409468253468816101303673349320888519287109375	0.00000000000000000000000000000000000000000000000000000000000206473973131296469161136753857714554899925378172604307998814711172896573747150725406470408118542216848701456692235298080896115542900315843518039727742981181979331495313090272247791290283203125	-1.29118e+16	1.06407e+16	RB1;APP;VIPR2;CERK;FAM89A;HHIP;XYLT1;ALCAM;FRAT2;CREB3L1;AKT3;FAM19A2;KDR;PROK2;SOX8;HOXA7;FBXO9;EPHA7;SFMBT2;DAPK2;RNASE4;UNC5D;ANK1;RUNX3;CH25H;ADCY9;RNF125;RRAGC;CRISPLD2;GPR161;HOXB3;PRKCQ;HOXB2;MAML3;HOXB1;PRKD1;TRIB2;ZFPM1;NRN1;SHMT2;PCDH10;SHOX2;GATA4;PRDM13;TMTC1;GNS;ADAMTS16;PGBD5;ADAMTS19;GALR1;STC2;PENK;STXBP5;NKX2-5;PPARGC1A;CCR10;WNT10B;FZD3;JAG1;DTNA;BCL11B;BCL11A;ST8SIA3;NR2F1;BTBD…
PPARG_20176806_ChIP-Seq_3T3-L1_Mouse	390/1807	0.000007251967972864403530323419710956756034647696651518344879150390625	0.0000409672576712690831028836069283016740882885642349720001220703125	0.00000000000000000000000000000000000000000000000000000000000000000000000000000000107732403396156823354422422100761025072652179608647893052062530016259122108989441121470622296413081379265474983134341917988459646721274941504952123301443763930165630854265832561925400008269207929000044199341346029541455209255218505859375	0.0000000000000000000000000000000000000000000000000000000000000000000000000000000058796328633156768273134591642105799670504207576050566495669486193229013428181572670507209333500507839123225359952980803878263878779380384814945592157324244412631460021864199780557183663148469659012231025574379827958182431757450103759765625	-0.8973929865691443	1.062e+16	PGAP1;COL12A1;EPS8;PSMD7;ZMIZ1;FAM110C;MYC;ZXDC;PROK2;HOXA2;FAM19A3;CDK5RAP2;CHGB;PRKCH;REV1;HDGFRP3;SCAMP1;OXCT2B;EML6;RFX8;RNF125;OPTC;PRKD3;RFX4;LYPD1;WDR63;PRDM11;ADAMTS16;ADAMTS15;CHST11;HLCS;PRKAR2B;GALR1;D5ERTD579E;ST3GAL5;PROM1;ATG7;ST3GAL1;PPARGC1A;HOXC8;ZBTB7C;ABCA1;FZD1;B3GALNT1;AFAP1L2;JAG1;BTBD17;GPR12;FZD8;SLC16A11;FHDC1;GP5;FOSL2;MEX3B;HNRNPK;LYPD6B;FAT1;SNAI1;SSPN;STRN;CDK14;GPR25…
SOX3_22085726_ChIP-Seq_NPCs_Mouse	433/2000	0.000001509844671269757629159338242763599424733911291696131229400634765625	0.000009003147854608554618324571527931965420066262595355510711669921875	0.000000000000000000000000000000000000000000000000000000000000000000000000000000000000000000170176693425947154495596350689057932735475315045966103910226486249810937176755204764117192275799219071716423054654835336617949682749325572756317212482668898593610497901557168219256566689431078218982594529533871847572332365594593994728711550123989582061767578125	0.000000000000000000000000000000000000000000000000000000000000000000000000000000000000000001141601985065728891660159129994147716090615734393168080880280577631993610708147536865658007450398329795981801653505922807968700368259238076412714626720698765172239141747358458700590423260617393574730013362499817773326282570323098042308629374019801616668701171875	-0.7666461542392986	1.02757e+16	COL12A1;SCX;PSMD7;DPYSL4;FAM19A2;HOXA2;DLEU2;GNAT1;HOXA7;IER5;MNX1;DLEU7;IER2;CDK5RAP2;CHGB;UNC5A;CACNA2D1;PRKCA;ISL1;HPCAL4;DKK1;SOX10;BCR;ADCY9;HECW2;HOXB2;PRKD1;HOXB1;ATF3;FREM3;ACOT3;PDGFB;GATA4;PRDM13;GATA2;FAM149A;ADAMTS15;T;CHST11;CHST15;HOXC4;PCDHA3;PPARGC1A;NKX2-3;ABCA1;FZD1;CADM3;FZD3;JAG1;PLK2;GRIN3A;FAM135A;FASL;GIPC2;SNAI1;DCHS1;HOXD9;RNF220;CDKN1C;LAD1;LRRC10B;2610100L16RIK;NCAN;HOX…
GATA1_26923725_Chip-Seq_HPCs_Mouse	56/226	0.00473413635993494112674806473251010174863040447235107421875	0.0170323118201011307337733313715943950228393077850341796875	0.000000000000010009001376041355249124958150275374890397317266532706270254493574611842632293701171875	0.000000000000014043130470959984350161382764583626314499752336939497610046601039357483386993408203125	-1.87249e+15	1.00234e+16	GAL3ST1;THSD7B;SH2D4A;ONECUT3;RASGRF2;LDLRAD3;OTP;IRS2;ETS2;GRIP1;JPH2;CYP2D12;RASGEF1C;DNMT3B;DPF3;GM14207;PHACTR1;GNAT1;RNF150;RGS6;ANKS1B;CAR4;TGIF1;PTGIS;FNDC3A;ZDHHC14;RUNX1;GM3985;SMO;BIN1;ARHGEF7;ZFPM1;DLX4;PDE1B;NXPH3;LYPD1;COCH;TRP53I11;NUAK1;TBX21;ST8SIA4;SUSD5;RHBDL3;4931440F15RIK;WWOX;SIGLEC15;ZFHX3;IRX5;ZFR2;DAB2IP;HS3ST2;REEP1;ZFP322A;BMP2;KIF26B;MPHOSPH6
RUNX1_26923725_Chip-Seq_HPCs_Mouse	190/859	0.000497323473918798446453959360979979464900679886341094970703125	0.00207971634547861154718173537503389525227248668670654296875	0.000000000000000000000000000000000000000086708186875876091574612636275856039596835269646190061808091937107541393569782818567708174010636057273192049688059768186576548032462596893310546875	0.0000000000000000000000000000000000000002099250840152789424504491753293968753636518964381092720884291847349524830538908317879631007358995649207146494408249282059841789305210113525390625	-1.30865e+16	9.95394e+15	KCNG1;PRRXL1;MTCH1;THSD7B;NAB1;ZFP608;MSI1;OTP;IRS2;MKI67;LOXL2;RPS6KA4;GRIP1;CYP2D12;RGS3;UBASH3B;PEG10;DPF3;FAM53A;TRIM27;GATSL2;EPHB2;SOX6;HMGN3;DLEU7;FAM19A3;TMPO;CAR4;ANKS1B;LMO1;MREG;EBF1;PRKCA;EBF3;FNDC3A;SRCIN1;THAP1;RUNX1;INPP4B;TIAM1;ADCY9;DMWD;ADAM12;PKP2;MAL;ROR1;PRKD1;ERG;ZFPM1;TMEM161B;SHC3;PARM1;PDE1B;KLHL17;PLD5;FAM109A;AK5;GATA2;CACNA1E;FBXO41;CRHR2;HLCS;TBXA2R;CDH20;ST8SIA4;FGF2…
WT1_19549856_ChIP-ChIP_CCG9911_Human	50/199	0.005491664968499854367067758431630863924510776996612548828125	0.0193258592334093239062386970772422500886023044586181640625	0.00000000000016722318195629138917753939261787773573803873861098878705888637341558933258056640625	0.0000000000002291313386805354375320794202740603675368287472924322401013341732323169708251953125	-1.88078e+16	9.78858e+15	ROBO2;NRP1;FAM89A;SIX1;MYLK;HOXA9;CCND2;RASSF5;DACT1;PAX3;NRG1;RGMB;GFRA2;POU3F2;TMEFF2;LOX;SGK3;RBM24;ATF3;NOTCH2;WDR26;KCNE3;DLX5;SHMT2;LEF1;LYPD1;CXCR4;PODXL;ST8SIA4;STX6;FAM43B;GABRA2;TFAP2A;EGR2;JUN;PRRX1;NEBL;SMOX;FAM46A;MARCKS;P4HA2;WT1;DLC1;SFXN3;TACC1;TCF4;INSM1;SSBP2;NES;HSPA1A
TCF4_23295773_ChIP-Seq_U87_Human	804/3812	0.000000002189106209858219561187713856861315753210561751984641887247562408447265625	0.000000017622304989358667364163519978605132454418935594731010496616363525390625	0.0000000000000000000000000000000000000000000000000000000000000000000000000000000000000000000000000000000000000000000000000000000000000000000000000000000000000000000000000000278082275854719995899584526361351373951924488528049137762038431389228022785035807513450893393605873927062380791514535489258224787393728968342712816922945986779594549705360923118209031221775071958884103240446706225368186865153…	0.0000000000000000000000000000000000000000000000000000000000000000000000000000000000000000000000000000000000000000000000000000000000000000000000000000000000000000000000000005596405801576239576328397038562280069355303591325813540140907450546161619414483539425794416785967269887683889845650224367991264128255164922552458442479483036713804288039455613148325802960183506049217283065634388557653220848759…	-0.4699633715944603	9.37096e+15	PGAP1;MYLK;PREX2;ZDBF2;ZC3H12C;PPP4R4;AKT3;FAM19A1;FAM19A5;PKNOX2;CCBE1;UNC5B;CACNA2D1;CACNA2D3;HPCAL1;CACNA2D2;UNC5C;UNC5D;EML5;RBP4;PRKAR1B;OPTC;COL13A1;ABCB4;GATA5;GATA4;GATA3;AGAP3;LYPD6;ADAMTS16;ADAMTS14;GRIN2A;ADAMTS19;ADAMTS18;EPB41L3;VTI1A;RHBDL3;PPARGC1A;ZBTB7C;JAG2;COL24A1;ABCA5;NEBL;PBX3;NR2F2;ABTB2;FXYD4;LYPD6B;FAT3;ACHE;PRKAG2;HOXC13;ARHGAP6;JPH1;HOXC10;MMP28;DLGAP1;DLGAP2;CGNL1;GPR3…
PPARD_23176727_ChIP-Seq_KERATINOCYTES_Mouse	49/194	0.005333604836769131017637501912531661218963563442230224609375	0.0188727555762600029964914938318543136119842529296875	0.0000000000002462927708688111095530949791157567871770044110046882224196451716125011444091796875	0.0000000000003360435263549032794235089814479653364909066126653414130487362854182720184326171875	-1.75151e+16	9.16694e+15	PTPRU;NRP1;IL24;HTR2A;SLC4A4;ADAMTS2;ZFP30;GRB10;FAM65B;SVEP1;PHLDA2;PDGFRA;UNC5B;FST;ARHGEF16;SHROOM3;PRKCA;FOS;NGF;D8ERTD82E;ADORA2B;CDC42EP3;TLN2;FAM20A;ALDH9A1;RGS17;RTN1;CRABP1;CRIP2;THY1;PRICKLE1;ARNTL2;FBLN5;CACNA1G;GPR153;TMEM125;EPB41L3;PENK;SH3BP5;AI464131;SMOX;MCAM;SNAI3;GPR50;MEIS3;ITGA11;PMP22;FAT4;KCNK1
RXR_22108803_ChIP-Seq_LS180_Human	124/555	0.0030575671611536773923656351570343758794479072093963623046875	0.0112518471530455334284059887295370572246611118316650390625	0.000000000000000000000000002544742112929447809282087598648194027780337485485779471060606714369011741201653808985838622902520000934600830078125	0.0000000000000000000000000047228066879728083191725621942221880013016590325541268953032572357325353899770714605210741865448653697967529296875	-1.57036e+15	909257470852601	KCNG1;TRIL;RASEF;XYLT1;IRS2;FZD10;CDH8;HS6ST2;GRIP1;DACH1;SALL1;PPP4R4;MYC;SOX9;PITX2;FAM19A5;PTRF;SEMA6A;MSX2;EPHA8;PRKCE;OSR1;UNC5D;LOR;HECW2;PRR16;PLBD1;KCTD11;MAML3;PHLDB3;EPHA3;PARM1;PKDCC;INTU;TERC;ABCB4;ILDR2;THY1;ADRB2;GNS;FAM83H;ARHGAP20;DPP6;ST3GAL1;ZBTB7C;WNT4;CRADD;HELT;CBX4;LRRN2;SLC10A2;HTR1A;IFFO2;MICAL2;PHKB;EVX1;ESR1;BMP7;FOSL2;ABTB2;ID2;TMEM117;TCF4;MYD88;SDK2;FGFR2;THRB;LRRC10B…
REST_18959480_ChIP-ChIP_MESCs_Mouse	564/2868	0.0022665391452365997969342625850686090416274964809417724609375	0.0085359719855694175805194134909470449201762676239013671875	0.0000000000000000000000000000000000000000000000000000000000000000000000000000000000000000000000000000000003146036784454845612759628675576059027119918394627694225680881172894413341161023386223886837090751897202627019268857054563144024499741741110046467436723176180233874949346125345219950114612269646897225851636967518630902033474756139909536916950322406966113111120852963153993187006562948226928710…	0.0000000000000000000000000000000000000000000000000000000000000000000000000000000000000000000000000000000030239517749088369270726167247636832009560368320199470550118100499134468771365754306538598377417025535728774243593606122166254919442922171161431196804787895933287935007059341469050726573778002542602852216428679222434383856049335482231886440401541649242926450280588568375605973415076732635498046…	-1.45634e+16	886837514274533	MYT1L;FZD10;BACH2;HTR6;SAMD14;DPYSL4;AI593442;4931429L15RIK;AKT3;PLCE1;CYP1B1;DLEU7;AI314180;CHGB;PRIMA1;UNC5A;UNC5B;DAPK2;PRKCE;CACNA2D3;CACNA2D2;UNC5C;PRKCA;UNC5D;PDYN;AF529169;BCAN;ADCY9;RNF125;RFX4;ACOT1;ASTN2;COL13A1;SHMT2;ABCB4;SHOX2;THY1;GNS;SLC5A5;GRIN2A;FLRT2;PCDHA1;HLCS;GALR1;EPB41L3;PRDM16;VTI1A;PCDHA2;JAG2;FZD2;ACE;GPR12;ARPP21;NEBL;PBX3;NR2F1;BTBD11;GRIN2C;GP5;ST18;SLC6A5;XKR7;FA2H;C…
SUZ12_18555785_Chip-Seq_ESCs_Mouse	422/2000	0.00002923630586243038359355039812470522520015947520732879638671875	0.00015822000819668206156830281283731665098457597196102142333984375	0.0000000000000000000000000000000000000000000000000000000000000000000000000000000000000450320320043086745193378919926175221793687843974179960322571731106450050110625184182434024960579091407208819294437715435620675716517328391711642804563479393532890865634577983118129999055634785767931259117791663315610861673121689818799495697021484375	0.00000000000000000000000000000000000000000000000000000000000000000000000000000000000027885219818052676693829425475012716526164746201589406447481376337325444646475790805570854444195618685667113157852039116281679330176395206075946791693148985916943170099780736146274357667487288350006097856150118208251598161950823850929737091064453125	-0.8087497214914958	8.44343e+15	PGAP1;2900060B14RIK;SERPINE2;ISM1;PREX2;ZDBF2;GPR176;SOX17;CREB3L1;AKT3;RAVER2;PIP4K2A;IER5;CHGB;REV1;PDYN;RFX8;OPTC;HECW2;GPR161;9130024F11RIK;PRKCQ;ATF3;NGEF;A;LYPD1;MIR124A-2;MIR124A-3;PRDM12;MRPL15;PRDM11;LYPD6;FAM171A1;RDH10;NPBWR1;CHST10;CHST14;NKX2-4;B3GALNT1;CADM3;WNT10A;JAG1;NEBL;D430041D05RIK;NFATC2;6330403A02RIK;ST18;ABTB2;FERMT1;FAM135A;FASL;LYPD6B;FAT4;LAD1;BTG2;GPR25;KCNC4;JPH1;FCRL…
LXR_22292898_ChIP-Seq_THP-1_Human	422/2000	0.00002923630586243038359355039812470522520015947520732879638671875	0.00015822000819668206156830281283731665098457597196102142333984375	0.0000000000000000000000000000000000000000000000000000000000000000000000000000000000000450320320043086745193378919926175221793687843974179960322571731106450050110625184182434024960579091407208819294437715435620675716517328391711642804563479393532890865634577983118129999055634785767931259117791663315610861673121689818799495697021484375	0.00000000000000000000000000000000000000000000000000000000000000000000000000000000000027885219818052676693829425475012716526164746201589406447481376337325444646475790805570854444195618685667113157852039116281679330176395206075946791693148985916943170099780736146274357667487288350006097856150118208251598161950823850929737091064453125	-0.797893070266803	833008286007804	CWH43;GLDN;CYP1B1;IER2;FAM19A3;PRKCE;FIBCD1;REV1;UNC5C;SCAMP1;SOX10;BCAN;RFX8;ADCY9;OPTC;DAAM2;PRR18;ATF3;SHMT2;CRABP1;THY1;AGAP3;GATA2;ADAMTS15;ADAMTS14;GJC2;T;NPBWR1;ALX4;CHST14;ST3GAL1;NXNL2;JAG2;ABCA1;LYN;WNT10A;ACE;SNAI3;FZD9;NFATC1;GRIN2C;GP5;FLI1;GJB2;HNRNPK;DCHS1;HOXD3;RNF220;ARHGAP9;CDKN1C;GABRB1;KCNC4;LRRC4;ADM;PEAR1;JPH1;VSIG10L;LFNG;ADAMTSL5;TIMP2;DUSP4;MYOG;RIPK4;EN2;WNT9A;PAX5;DUSP7…
TEAD4_22529382_ChIP-Seq_TROPHECTODERM_Mouse	476/2293	0.00004697381210027533164630408890616308781318366527557373046875	0.0002439607660691718994498689010441694335895590484142303466796875	0.0000000000000000000000000000000000000000000000000000000000000000000000000000000000000000000000140442115951796225918458911272121411848066875954489884014004690328066104923295733355312530392504594366730994491611754502095544557965993830739570492786116638869320937675299623807368594356697726970571523573260369116380526746110641678026709211479783334652893245220184326171875	0.00000000000000000000000000000000000000000000000000000000000000000000000000000000000000000000010395945134822617075868830328444048189635726170757778707020228154116433490603189044760843480998095282738269211176856045770650380895382626420686051880839104104436666835122149098539185909921111438046581809404727748302117945359223337431497924399081966839730739593505859375	-0.7907143385392776	7.8802e+15	FRMPD1;ISM1;UBASH3B;RAVER2;MYB;DLEU2;CDK5RAP2;CHGB;ANKS1B;RBFOX1;PRKCB;CACNA2D1;PRKCE;CACNA2D3;EML5;EML6;HOXB9;RNF125;PLBD1;PRKD1;MAML3;ASTN2;ATF3;FREM2;COL13A1;HOXD1;PDGFB;GATA4;PRDM13;LYPD6;GRIN2A;CHST11;EPB41L1;PRKAR2B;ADAMTS18;EPB41L3;PROM1;LYN;B3GALNT1;STARD13;FZD3;AFAP1L1;ABCA5;ARPP21;FZD8;BTBD11;NR2F2;GRIN2B;ABTB2;SLC6A5;GRIN3A;H2AFY2;FAT1;FAT3;STRN;FAT4;HOXD3;CDK14;BHLHE41;JPH1;A930011G23…
SOX9_24532713_ChIP-Seq_HFSC_Mouse	298/1384	0.0001106405290084731059437050948446312759188003838062286376953125	0.000523915446187181508934382900832815721514634788036346435546875	0.000000000000000000000000000000000000000000000000000000000000090147332030412994232766365464705176759236376461052732199348732883134200678114195124483711078185757567553563756128942134962053018026201824040442394154093626312818088308631558902561664581298828125	0.0000000000000000000000000000000000000000000000000000000000003336487461355515311522363876946557169511277245748945527317500302212738279976183454238602324785481801819475534996136884933180842025318772283396754558594012041172760518747963942587375640869140625	-0.8114833924923512	7.39198e+15	CPNE8;APP;OXTR;CERK;PWWP2B;TESK1;SCX;XYLT1;LDLRAD3;ISM1;CLDN1;LGALS3;ALCAM;ZMIZ1;FAM53B;HOXA2;EPHB1;PKNOX2;TNS1;PRKCH;KCNK10;DAPK2;PRKCE;PRKCA;ANK3;ANK1;SYTL2;RUNX1;TIAM1;SFRP1;KCNQ1;PRR16;COL8A2;ULK2;HOXB3;ASTN2;NBL1;CDS1;CASZ1;PDGFB;TMTC1;AGAP3;LYPD6;PPL;MED12L;ART3;NUAK1;CHST11;TSPAN9;ADAMTS17;TNRC18;RHBDL3;SNX7;ATG7;ST3GAL1;RAB11FIP4;ZBTB7C;ATP6V1C2;ABCA1;PRRT1;IFITM10;FZD2;ACE;COL24A1;IQSEC1…
JARID1B-DAIN_22020125_ChIP-Seq_ESCs_Mouse	421/2000	0.0000375437617933978634511722749511619667828199453651905059814453125	0.00019891990260321283103504830247487689121044240891933441162109375	0.000000000000000000000000000000000000000000000000000000000000000000000000000000000000138226976071718975216071985533518416722928692922057615610941612793397705049673685035075708556514381983246104768236049636601735879040745069528217111366586974145771125455136460989120342503178627972723593991788947066279291675527929328382015228271484375	0.00000000000000000000000000000000000000000000000000000000000000000000000000000000000083979408103950007906300912834321737517522533516346526456570237213586582695949294566731952888363835950604404242442748626702229718572784769930801815494444103645514350953478502668632569184884315215268329774152278321963649432291276752948760986328125	-0.6963917638606598	7.09623e+15	TESK1;ISM1;RXFP3;HOXA9;MYB;CYP1B1;HOXA2;CDK5RAP2;UNC5A;CACNA2D1;HPCAL1;UNC5D;HPCAL4;SOX10;LCE1D;OXCT2A;CLDN5;HECW2;ORAI1;HOXB8;ATF3;HOXB6;GRID2IP;A;MIR124A-3;SLC5A1;SLC5A5;ADAMTS16;ADAMTS14;PRDM16;ALX3;NKX2-1;ALX4;HOXC4;ZBTB7C;JAG2;FZD1;PHC2;CADM3;WNT10A;JAG1;FZD2;ACE;LARP6;6330403A02RIK;FOSL2;FOSL1;SLC6A5;FERMT1;DCHS1;PRRT4;RNF220;RET;LRRC38;BHLHE41;LRRC4;PIGZ;HOXC13;SHB;HOXC10;SHD;LFNG;MRC2;TRI…
TBX20_22080862_ChIP-Seq_HEART_Mouse	419/2000	0.0000613152454637643233754940030877378376317210495471954345703125	0.0003109214021942065145180655871826047587092034518718719482421875	0.000000000000000000000000000000000000000000000000000000000000000000000000000000000001293470402422931487885494716762671493463936567303441069818912223585604074186443979944901358112252981717333616171721663862677312441364301654879267804465967941029995069402769254249711274879324492691134862866302046580102569350856356322765350341796875	0.00000000000000000000000000000000000000000000000000000000000000000000000000000000000757268126509425367091978329380109130385751483075503218805603050927108213631717101257715926304751366687271398620402014244786006116197129697711249982941693981133331088254824745240298227496904381711365146392749003734223833816940896213054656982421875	-0.7219675691711049	7.00271e+15	TRIO;PWWP2B;SCX;SLC4A4;ELK3;EPS8;ZC3H12C;FAM19A2;MEF2C;DAPK2;PRKCA;CH25H;EML6;SLC5A8;PRKAR1B;BIN1;PRKD1;DHH;PDGFB;ADAMTS16;T;CHST11;HLCS;D5ERTD579E;PHC2;STARD13;JAG1;AFAP1L1;NEBL;HOMER2;MCAM;D430041D05RIK;NFATC2;NR2F2;MEX3B;LYPD6B;FAT1;SSPN;BTG2;BHLHE41;PRKAG2;PTH1R;SHB;MRC2;JPH2;FAM102B;MMP28;RSPO3;RNF150;JAK2;CGNL1;RSPO4;DLGAP4;DIO3OS;TMEM171;FOS;F3;MAN1A;GPRC5B;INF2;MMP15;PXDN;CDC42EP3;PAX9;RA…
TBX20_22328084_ChIP-Seq_HEART_Mouse	419/2000	0.0000613152454637643233754940030877378376317210495471954345703125	0.0003109214021942065145180655871826047587092034518718719482421875	0.000000000000000000000000000000000000000000000000000000000000000000000000000000000001293470402422931487885494716762671493463936567303441069818912223585604074186443979944901358112252981717333616171721663862677312441364301654879267804465967941029995069402769254249711274879324492691134862866302046580102569350856356322765350341796875	0.00000000000000000000000000000000000000000000000000000000000000000000000000000000000757268126509425367091978329380109130385751483075503218805603050927108213631717101257715926304751366687271398620402014244786006116197129697711249982941693981133331088254824745240298227496904381711365146392749003734223833816940896213054656982421875	-0.715300385830204	6.93804e+15	TRIO;PWWP2B;SCX;SLC4A4;ELK3;EPS8;ZC3H12C;FAM19A2;MEF2C;DAPK2;PRKCA;CH25H;EML6;SLC5A8;PRKAR1B;BIN1;PRKD1;DHH;PDGFB;ADAMTS16;T;CHST11;HLCS;D5ERTD579E;PHC2;STARD13;JAG1;AFAP1L1;NEBL;HOMER2;MCAM;D430041D05RIK;NFATC2;NR2F2;MEX3B;LYPD6B;FAT1;SSPN;BTG2;BHLHE41;PRKAG2;PTH1R;SHB;MRC2;JPH2;FAM102B;MMP28;RSPO3;RNF150;JAK2;CGNL1;RSPO4;DLGAP4;DIO3OS;TMEM171;FOS;F3;MAN1A;GPRC5B;INF2;MMP15;PXDN;CDC42EP3;PAX9;RA…
RCOR2_21632747_ChIP-Seq_MESCs_Mouse	89/401	0.01277489618043679657499733792747065308503806591033935546875	0.043073471938226685906681012738772551529109477996826171875	0.00000000000000000007750711428432408522607487483894399006553339360807455241282604152530666397069580852985382080078125	0.00000000000000000012324588049161656735353704042868966443213873703028840393691734078629451687447726726531982421875	-1.5236e+16	6.6433e+15	SEMA5B;PECR;TRIO;SLC35F3;ZFP648;NCAN;FOXI3;WWC1;CELF4;ZFP608;FBLL1;CDH8;SH3RF1;CELSR3;CLGN;CDH4;PSMD7;CDH3;SALL1;FGF9;RUSC2;SOX18;NCS1;TNFSF11;NOS1;BSN;DLGAP2;PDE8A;IER2;CHGB;ANKS1B;KCNH2;TGIF1;FOXD3;UNC5A;VSTM2L;TEX14;NAV2;SCAMP1;POU3F1;RUNX3;HIC1;RGMA;APBB1IP;FCGR1;SMO;PISD-PS2;WAC;SIDT1;G530011O06RIK;LMX1B;PDE9A;DGKH;TERC;WRB;ICA1L;CRHR1;SLC5A5;BEGAIN;RNU11;IGSF21;NEUROD2;GRIN2A;SERTAD4;SCUBE1…
KLF4_25985364_ChIP-Seq_ATHEROSCLEROSIS_LESION_Mouse	255/1211	0.001318420894671275267473475878432509489357471466064453125	0.005135992064156612128822398943839289131574332714080810546875	0.0000000000000000000000000000000000000000000000000030690998100616036146255683921640220981810806208587595516933380030396893741361844465473140274534800840302424592209844551670851046411281348724742201738990843296051025390625	0.000000000000000000000000000000000000000000000000008863229944751895560603930588582993631014738405400769000565913613991762982821144846511568615340897986225910971600508919072538096574354060663836207822896540164947509765625	-0.9917032090016481	6.5763e+15	APP;SPON1;CPNE5;THSD7B;FOXI2;COL12A1;TXNDC11;ZFP608;MKI67;BACH2;FRAT1;EDNRB;KDR;FAM19A1;PROK2;MLYCD;DLEU2;EPHB2;ZFP287;EPHA7;PRKCH;CACNA2D1;DAPK2;ISL1;HPCAL4;TIAM2;EML5;FNDC1;RRAGC;CD109;PAPPA;9130024F11RIK;1700008P02RIK;PRKD1;TRIB2;COL13A1;PCDH10;FOXG1;ZFP746;PCDH18;CRHR2;FAM171A1;FLRT2;HLCS;GALR1;RNF217;ST8SIA4;KCNN3;RIMKLA;PPARGC1A;GPM6B;JAG1;EGR3;BTBD11;MEX3B;GKAP1;SSPN;PDE3A;SLC22A7;DDR1;ROB…
TAL1_26923725_Chip-Seq_HPCs_Mouse	417/2000	0.000098854550631323413918682962986395068583078682422637939453125	0.000482290383383123335593600788939738777116872370243072509765625	0.0000000000000000000000000000000000000000000000000000000000000000000000000000000000119931431740630672590427444136379415965773630313322505351037566078575021474110323572684685196090259919354921741257677178751327605391156585528920112735037642731752489546946577039099773116921655189164022865290493147227834924706257879734039306640625	0.00000000000000000000000000000000000000000000000000000000000000000000000000000000006896057325086263353913108478804821397612590217520575411149861499134438594526107501692231344888495156237461879274148136006946118365263598646161325042767414141783925994137880429404312088919122091009296197927636029589848476462066173553466796875	-0.6959441724276736	6.4179e+16	ALCAM;GJA3;MYB;PIP4K2A;LRAT;GNAT1;CHGB;PRKCA;UNC5D;FNDC3A;DKK1;ADCY9;OPTC;BIN1;VOPP1;ATF3;LYPD1;MIR124A-2;GATA4;GNS;CHST11;PRDM16;NKX2-1;ST3GAL6;ALX1;RHBDL3;ABCA1;LYN;JUN;AFAP1L2;JAG1;FZD2;FZD9;D430041D05RIK;BTBD11;CYLD;MEX3B;PKIA;FAT1;SNAI1;FAT4;HOXD3;ACHE;KCNC2;2610100L16RIK;BHLHE41;SLC6A4;JPH4;JPH2;DSTYK;TMEM44;RNF150;JAK2;CGNL1;DIO3OS;GPR37;ANXA2;PLLP;TESC;SIRT4;PTH2R;FOS;1700008O03RIK;APBB1I…
EGR1_20690147_ChIP-Seq_ERYTHROLEUKEMIA_Human	1261/6207	0.000000000169793513572519614110797956445741106745739301686626276932656764984130859375	0.0000000015621003248671805532169177684292775409868880842623184435069561004638671875	0.0000000000000000000000000000000000000000000000000000000000000000000000000000000000000000000000000000000000000000000000000000000000000000000000000000000000000000000000000000000000000000000000000000000000000000000000000000000000000000000000000000000000000000000000000000000000000000136741375507663307878015925638607011072895011943811396382491129880364193310040603796529960642373455720947289141816097…	0.0000000000000000000000000000000000000000000000000000000000000000000000000000000000000000000000000000000000000000000000000000000000000000000000000000000000000000000000000000000000000000000000000000000000000000000000000000000000000000000000000000000000000000000000000000000000000004002792992133416775008862093941993911866100892336949941355008502483154475431487699436161140887266631462092212436129470…	-0.2693857298940909	6.06022e+15	TESK1;FZD10;SAMD14;DPYSL4;DPYSL3;AKT3;MLYCD;FAM19A5;PKNOX2;MEF2C;UNC5A;UNC5B;CACNA2D1;FIBCD1;HPCAL1;CACNA2D3;HDGFRP3;CACNA2D2;EML1;HPCAL4;BCR;CLDN5;PRKAR1B;OPTC;RFX4;CLDN7;ATF3;SHMT2;SHOX2;PDGFB;GATA5;GATA4;GATA2;LYPD6;ADAMTS16;HSD11B2;ADAMTS14;PRKAR2B;EPB41L1;HLCS;RDH10;NPBWR1;ADAMTS17;VTI1A;KCNMB4;RHBDL3;JAG2;JUN;SRMS;GPR12;PBX3;NR2F1;BTBD11;NR2F2;GRIN2C;ABTB2;GRIN3B;SFXN3;FXYD7;STRN;DCHS1;GPR2…
SOX2_18555785_Chip-Seq_ESCs_Mouse	415/2000	0.0001573330415522100297377738886694942266331054270267486572265625	0.00073422086057698017491635056330778752453625202178955078125	0.0000000000000000000000000000000000000000000000000000000000000000000000000000000001101802508854022853789559720233682686832411941553302946311467866508739245777258458302347920461430328929738581063983558973153380871885415097415282192838580696261431406056802747382896594628897463707790601618319303867110647843219339847564697265625	0.000000000000000000000000000000000000000000000000000000000000000000000000000000000622421768159641014955715728401449684430098360900652079353426112660450305793185415111773686773603680948526831663637471109023047210207782281428853178925960357035190051437399766403138823693191894966566905800231523926413501612842082977294921875	-0.6791384875278649	5.94731e+15	PGAP1;2900060B14RIK;SERPINE2;ISM1;PREX2;ZDBF2;GPR176;SOX17;SOX18;AKT3;IER5;CHGB;FIBCD1;REV1;PDYN;RFX8;OPTC;HECW2;GPR161;9130024F11RIK;PRKCQ;ATF3;NGEF;A;SHOX2;LYPD1;MIR124A-3;MRPL15;PRDM11;LYPD6;FAM171A1;RDH10;NPBWR1;CHST10;CHST14;NKX2-4;JUN;CADM3;WNT10A;JAG1;NEBL;PBX3;D430041D05RIK;NFATC2;6330403A02RIK;ST18;ABTB2;FERMT1;FAM135A;FASL;LYPD6B;SNAI1;LAD1;BTG2;GPR25;KCNC4;JPH1;SHF;FCRLB;JPH2;DSTYK;CSR…
SOX9_26525672_Chip-Seq_Limbbuds_Mouse	258/1230	0.00154472912861315669376394144052255796850658953189849853515625	0.00595691951393337131015481844542591716162860393524169921875	0.0000000000000000000000000000000000000000000000000014150045047709389080279371753263538967232226677573869306673398525489660930866266472855816845509249487616278906530362968911582514063007831595086827292107045650482177734375	0.000000000000000000000000000000000000000000000000004142104095784020724729191576691976126768282431934983420840304865623173907182012067520819276097642213240996867834390792019875798986305870386104288627393543720245361328125	-0.9118273200997687	5.90217e+15	THSD7B;SERPINE2;ELK3;PREX2;RASSF5;AKT3;MYB;FAM19A2;DPF3;SOX9;F830002L21RIK;ZFP287;TMPO;ANKS1B;PRIMA1;TNS1;NKX2-9;PRKCH;9330159F19RIK;UNC5B;KCNK13;HPCAL1;EBF1;PRKCA;ANK3;INPP4A;RFX6;MIR1982;TRIM17;RFX4;HECW2;ACOT1;9130024F11RIK;KCNQ5;TRIB2;COL13A1;WNK4;TWIST2;ADAMTS14;NUAK1;CHST11;FLRT2;PRKAR2B;RDH10;NHLH1;RNF217;B4GALNT2;RAB11FIP4;STAT5B;EGR2;FZD2;F930015N05RIK;CRADD;BCL11B;BCL11A;SLC35E4;GREB1;B…
SCL_21571218_ChIP-Seq_MEGAKARYOCYTES_Human	371/1784	0.00030145025072881507892386121483241367968730628490447998046875	0.00132708360656188660738064033495220428449101746082305908203125	0.0000000000000000000000000000000000000000000000000000000000000000000000000824245111852116822118750929161564484701158691026535077576752894575945606332370153933325663995195190591557050459352205012418301097048238201620992892435673044524593749454142374634185892745552592941749026067554950714111328125	0.000000000000000000000000000000000000000000000000000000000000000000000000387455366447272416200736457467163921668591400150428572867743209423004255554561868711628643248802486529882599777385908060770796331412035593781501375005185924801057056692275021455261485581189617732889018952846527099609375	-0.7260708837323245	5.88619e+15	OXTR;CERK;CPNE5;HPSE2;LDLRAD3;IKZF1;SLC4A4;MYLK;ZC3H12C;RASSF1;UBASH3B;ZMIZ1;CREB3L1;MYB;FAM53A;THSD7A;FAM19A5;IER5;SOX7;TMPO;PRIMA1;PTGDR;TNS1;MEF2C;UNC5B;PRKCB;HPCAL1;ZFYVE21;RNASE4;MYO7A;EBF4;SCAMP1;VWA5B2;GABRG3;ANK1;RUNX3;BCR;TIAM2;INPP4A;SLC5A8;BIN1;KCNQ1;CD109;PAPPA;KCNQ4;RIN3;PRKCQ;TTLL11;ZFPM2;OBSL1;NGEF;EPHA3;ADCYAP1R1;IGSF3;DHH;SLC35D3;PDGFB;GATA4;THY1;AGAP3;KALRN;PCDH18;ADAMTS15;ADAMT…
SOX9_25088423_ChIP-ChIP_EMBRYONIC_GONADS_Mouse	400/1903	0.000068087967619660815822568711297435584128834307193756103515625	0.000339912024395826119389785180402441255864687263965606689453125	0.00000000000000000000000000000000000000000000000000000000000000000000000000000000565406571465564437606691898786517407649524865472845815768085038596979813650544193704724282774277973312054373418887259485934937316912518303830191793041034813414821789817996895883568076315528485816831738564047782347188331186771392822265625	0.00000000000000000000000000000000000000000000000000000000000000000000000000000002960340097754662708736650619584778240629919437568876867283929399198181118510734548031703947945966383163627125289035713838687259375197774017575205301133339601360880646597438063468803275713989400677421393037747066045994870364665985107421875	-0.6007764072943121	5.76428e+15	CYFIP2;SERPINE2;COL12A1;SCX;XYLT1;SLC4A4;HOXA9;GJA3;ZMIZ1;CYP1B1;MLYCD;BVES;HOXA5;HES7;ZFYVE21;OXCT2A;AF529169;OPTC;ORAI1;ASPHD2;HOXB2;HOXB1;ASTN2;GRID2IP;COL13A1;DHH;HPN;PDGFB;ADAMTS16;HSD11B2;GRIN2A;GALR3;EPB41L1;HOXC4;ALX1;NXNL1;NXNL2;NKX2-3;AFAP1L2;COL24A1;NEBL;HOMER2;SNAI3;FZD8;SLC16A11;BTBD11;NFATC1;NR2F2;GRIN2C;FOSL1;GRIN3B;FXYD4;H2AFY2;FAT4;CDKN1C;HRK;ACHE;KCNC3;PIGZ;ODF3L1;SLC6A1;ARHGAP6…
SRY_25088423_ChIP-ChIP_EMBRYONIC_GONADS_Mouse	651/3083	0.00000010497019672372505646597653540530448168510702089406549930572509765625	0.0000006969155328874118166066690786830672976748246583156287670135498046875	0.0000000000000000000000000000000000000000000000000000000000000000000000000000000000000000000000000000000000000000000000000000000000000000418464438596223139101944946135081663587571645416030432259974388818609257527608401840123805407476385183202633165412182116635686306479414406056153507678594717357898561016131376837632309695226180641200884875343686045008453816274186585592804288755357208030426805701…	0.0000000000000000000000000000000000000000000000000000000000000000000000000000000000000000000000000000000000000000000000000000000000000006124797692181084651922927142653477258374779564225169387108675726759199035073522721018355824445755759733587187792968385812084641514787516808896122879884375434100701123609776068540650857508701255956307052441618279554779342247785421328837394280850220385948817404700…	-0.35494835542189185	5.70387e+15	CYFIP2;RB1;TRIL;SCX;CWH43;SLC4A4;BACH2;SAMD14;GJA3;DPYSL3;FAM19A1;CYP1B1;FAM19A5;MNX1;HOXA5;PRIMA1;HES7;NKX2-9;PRKCH;UNC5A;PRKCB;NHLRC4;RNASE4;UNC5D;FNDC3A;SCAMP1;AF529169;BCAN;BIN1;CLDN7;HOXB4;HOXB2;MAML3;HOXB1;ASTN2;DHH;PDGFB;AGAP2;SLC5A1;AGAP3;SLC5A5;ADAMTS16;ADAMTS15;HSD11B2;GJC2;T;GALR3;ADAMTS19;PRKAR2B;EPB41L1;ADAMTS17;CHST10;KCNMB4;PROM1;ST3GAL1;NKX2-3;HOXC6;WNT10B;ACE;MCAM;SNAI3;FZD8;SLC1…
P53_22127205_ChIP-Seq_FIBROBLAST_Human	144/679	0.01065885472539822124982133999537836643867194652557373046875	0.0362069818203226978514663869646028615534305572509765625	0.0000000000000000000000000000164629132889177863127928071610641017510811577467916713188121408665527457915807481303449577580977347679436206817626953125	0.000000000000000000000000000031648107934516583885867566703482086834309086222629965016663833632464651268397827499345709156841621734201908111572265625	-1.25239e+16	5.68757e+15	DGKG;CRTC3;CD83;CPNE5;CRTC1;DENND5B;FOXI2;RORA;PRDM1;CXCL13;SLC4A4;SALL1;CCND2;GJA3;FGF9;SOX9;EPHB2;FAM19A5;FBXW4;LHCGR;KDM2B;PRKCE;HNF1B;SCAMP1;DGKZ;RUNX3;POU3F3;LOR;FRMD3;INPP4A;SLC9A3;OLFM1;MAF;BIN1;MAP1B;CLDN7;FSCN1;VOPP1;PRKD1;ATF3;PARM1;INTU;SDC3;TRANK1;PLD5;TGFA;ABHD5;THY1;ADRB2;BHLHE23;NPAS3;CACNA1I;SCIN;DEAF1;B4GALNT1;STXBP5;TNRC18;NPTX2;CD276;CBX8;ZFHX3;AFAP1L1;JAG1;FUS;OSBPL3;ESRRG;PAR…
STAT3_18555785_ChIP-Seq_MESCs_Mouse	413/1997	0.00021759617566049487967679010314014931282144971191883087158203125	0.0009938435257117639483326332339174769003875553607940673828125	0.000000000000000000000000000000000000000000000000000000000000000000000000000000000680307180807671315321669300064843027733746493896068458291226454594352122509839646147286555761770576199647283253457052005004465921430888477239918884482162035659907066776227314866652990508677399664129621659203195349618908949196338653564453125	0.0000000000000000000000000000000000000000000000000000000000000000000000000000000038097202125229595530684022680510540415429569201650461630318016974957045395413201728401357792259012061834286877899448289501766344168137610395570425496973555841862489262480300468830733537464026017445306582231978609343059360980987548828125	-0.6644454107295273	5.60318e+16	ELK3;ALKBH5;PSMD7;ZMIZ1;4931429L15RIK;MYC;LIPG;MYB;PROK2;IER2;PKNOX2;PRKCE;HPCAL1;PDYN;EML5;PRKAR1B;ORAI1;COL13A1;CRABP1;PDGFB;WDR63;AGAP3;GATA2;ADAMTS16;GRIN2A;EPB41L3;PRDM16;ALX4;GSG1L;NKX2-5;COL24A1;NEBL;FZD8;BTBD11;FHDC1;XKR7;FA2H;FXYD4;H2AFY2;KITL;9430076C15RIK;RNF220;GPR26;2610100L16RIK;SHB;HOXC12;ARHGAP6;PRSS23;A930011G23RIK;RNF157;ADAMTSL5;CSRP1;TRIM2;MMP28;NEFL;TIMP3;DLGAP1;2610301B20RIK…
PPARG_20176806_ChIP-Seq_MACROPHAGES_Mouse	296/1408	0.000615761407656281495488770350021923150052316486835479736328125	0.0025257983855455114208243827533806324936449527740478515625	0.000000000000000000000000000000000000000000000000000000000019826350340388792675500570326531713478552739847733875185503503291400354657543660707761288345563903708735324390088853564647135968229402968448981336123393415249438476166687905788421630859375	0.000000000000000000000000000000000000000000000000000000000070154778127529572041747417982332686986657931574840828928062156296627684573399333246085018813920280654873374713632140921520535964306213075283399807462181296813241715426556766033172607421875	-0.7500295736137129	5.54471e+15	SERPINE2;ZFP608;THUMPD1;MKI67;SLC4A4;EPS8;ZMIZ1;RASSF5;AKT3;RAVER2;PIP4K2A;CYP1B1;PROK2;GNAT1;SOX6;IER5;PKNOX2;FAM19A3;IL15RA;PRKCH;UNC5B;KCNK12;PRKCE;HPCAL1;KCNK15;SCAMP1;RUNX2;RUNX1;WBSCR17;PRKAR1B;PPP1R3B;BIN1;PRKD3;TRIM14;KCNQ5;CDS1;INTU;LPAR3;DSN1;NUAK1;FLRT2;CHST11;RDH10;GALR1;ST8SIA4;HIVEP1;HIVEP2;PROM1;ST3GAL1;ZBTB7C;ABCA1;NTNG1;FZD1;JUN;F930015N05RIK;CRADD;FAM78B;BCL11B;IQSEC1;MCAM;INSR;…
STAT3_18555785_Chip-Seq_ESCs_Mouse	413/2000	0.0002471933398666026240712845218894244680996052920818328857421875	0.00111323434177686771302806523209483202663250267505645751953125	0.0000000000000000000000000000000000000000000000000000000000000000000000000000000010028821626008923574794613221249263214680010280767816959944313275128696807916973941293210496189821350855826257531620625818887644078850466757489937303872448943017236013290746176083110488625252260729372490166699805058669880963861942291259765625	0.000000000000000000000000000000000000000000000000000000000000000000000000000000005520137715512604467458961205336210760734718749904913046266115328743842560964358405922426362030950129214945620581627230869635686129642364370496217534711385946554424960918366334203707347057230102153890793914570167544297873973846435546875	-0.6600853039740503	5.48223e+15	PGAP1;2900060B14RIK;SERPINE2;WIPF1;ISM1;PREX2;ZDBF2;GPR176;SOX17;AKT3;PIP4K2A;IER5;FAM19A3;CHGB;REV1;PDYN;RFX8;OPTC;HECW2;GPR161;9130024F11RIK;PRKCQ;MAML3;ATF3;NGEF;A;TERC;LYPD1;MIR124A-3;MRPL15;PRDM11;LYPD6;FAM171A1;RDH10;NPBWR1;CHST10;ALX4;NKX2-4;B3GALNT1;CADM3;WNT10A;JAG1;COL24A1;PBX3;D430041D05RIK;NFATC2;6330403A02RIK;ST18;ABTB2;XKR7;FERMT1;FAM135A;FASL;SNAI1;FAT4;LAD1;BTG2;GPR25;KCNC4;SHB;JP…
P300_18555785_Chip-Seq_ESCs_Mouse	413/2000	0.0002471933398666026240712845218894244680996052920818328857421875	0.00111323434177686771302806523209483202663250267505645751953125	0.0000000000000000000000000000000000000000000000000000000000000000000000000000000010028821626008923574794613221249263214680010280767816959944313275128696807916973941293210496189821350855826257531620625818887644078850466757489937303872448943017236013290746176083110488625252260729372490166699805058669880963861942291259765625	0.000000000000000000000000000000000000000000000000000000000000000000000000000000005520137715512604467458961205336210760734718749904913046266115328743842560964358405922426362030950129214945620581627230869635686129642364370496217534711385946554424960918366334203707347057230102153890793914570167544297873973846435546875	-0.635957797075359	5.28185e+15	PGAP1;2900060B14RIK;SERPINE2;ISM1;PREX2;ZDBF2;GPR176;SOX17;SOX18;AKT3;PIP4K2A;IER5;CHGB;REV1;PDYN;RFX8;OPTC;HECW2;GPR161;9130024F11RIK;PRKCQ;ATF3;FREM2;NGEF;LYPD1;WDR63;MIR124A-3;MRPL15;PRDM11;LYPD6;FAM171A1;RDH10;NPBWR1;CHST10;ALX4;CHST14;NKX2-4;ABCA1;CADM3;WNT10A;JAG1;NEBL;PBX3;D430041D05RIK;NFATC2;6330403A02RIK;ST18;ABTB2;FERMT1;FAM135A;FASL;LYPD6B;SNAI1;LAD1;BTG2;GPR25;JPH1;SHF;FCRLB;DSTYK;FA…
TCF4_22108803_ChIP-Seq_LS180_Human	412/2000	0.00030834900952117472693048139120719497441314160823822021484375	0.00132708360656188660738064033495220428449101746082305908203125	0.00000000000000000000000000000000000000000000000000000000000000000000000000000000301514243749975754391663322771349982347232790061497805746383468574022816834744298707428507567100903307728528193448225444523341996574023026154895253948612707261229697264156024684508799911588372509563781009855887305093347094953060150146484375	0.0000000000000000000000000000000000000000000000000000000000000000000000000000000160475349566102807645885525052655625530488005466756543382915620181386765210111269245387730543613327667410586902798646931672959823519436982174856072839122911347246988040071952064663206746966339568023773853866487115737982094287872314453125	-0.6473168596853325	5.23309e+15	RB1;TMEM200C;XYLT1;FZD10;HTR4;PREX2;HTR6;FAM110C;MYC;MYB;FAM19A1;PROK2;HOXA2;MLYCD;FAM19A5;MNX1;IER2;FAM19A3;HOXA4;ANKS1B;CCBE1;MEF2C;UNC5B;PRKCE;HDGFRP3;ISL1;CLDN5;SLC5A8;RFX8;RFX6;OPTC;HECW2;PLBD1;PRKCQ;MAML3;FREM2;COL13A1;TERC;ABCB4;GNS;HSD11B2;ADAMTS14;ADAMTS19;VTI1A;ALX1;ST3GAL1;ZBTB7C;FZD3;NFATC2;FHDC1;GRIN2B;CYLD;HRK;RET;ACHE;KCNC1;SHB;AREG;MRC2;CHL1;MMP28;TIMP2;CGNL1;RSPO4;DIO3OS;DUSP4;RI…
AR_22383394_ChIP-Seq_PROSTATE_CANCER_Human	383/1857	0.000462568457101397863782954456013385424739681184291839599609375	0.00194702017237451119324731507731485180556774139404296875	0.000000000000000000000000000000000000000000000000000000000000000000000000001996365639531254145347695213130874183535068106821239531216558815780067559684996929809225832096748241116335429737226212113731344319367517377293887659265618105089258127476957252293193940430315880263378858217038214206695556640625	0.00000000000000000000000000000000000000000000000000000000000000000000000000959447367058304229582297262042680860416623193133110448442819158479540061486954011882312935807178749772299151593911119171917579937029798347544847916714306342204833063023563499683264710338193026473163627088069915771484375	-0.6801855260296473	5.22295e+16	LPGAT1;TRIO;LDLRAD3;ANTXR2;SLC4A4;CLDN1;GLDN;HS6ST3;FERD3L;MYLK;PREX2;ZC3H12C;LGALS3;HTR7;CREB3L1;FAM19A2;TNFSF11;FAM65B;THSD7A;SOX9;EPHB1;BVES;DLEU7;TKTL2;EPHA5;MEF2C;EPHA7;KRT4;CACNA2D1;PRKCE;SFMBT2;CACNA2D3;EBF2;PRKCA;UNC5D;ANK3;GABRG3;EML1;DOPEY1;TIAM1;EML5;RFX6;CRISPLD2;PPP1R3B;DAAM2;MAP1B;PRKD1;TLN2;MAML3;FREM3;SLC22A3;TMEM161B;PCDH10;TERC;FOXG1;TSHZ2;LPAR3;TMTC1;GATA3;PRDM11;KALRN;PCDH18;M…
SETDB1_19884257_ChIP-Seq_MESCs_Mouse	481/2353	0.0001927768890639725333190079847867082207812927663326263427734375	0.000893153356526606568947801445546019749599508941173553466796875	0.0000000000000000000000000000000000000000000000000000000000000000000000000000000000000000000001276976128882409354691918367064848216094447446357232946302236761440726052310491234792654459660993192938904613228377353878150353827462743973245005970991590139384702817733043495901049410519145782075898752856762020168905286265242406129605257092407555319368839263916015625	0.00000000000000000000000000000000000000000000000000000000000000000000000000000000000000000000092401418764075463059339949256589799014863355985233301262212688048855772695974020935018297804777024049312012148714307801849516178125771132907173884646020457704468570221583207475605517917090163496069412380957914537786995763833587831659333033940129098482429981231689453125	-0.6036381537077347	5.16351e+15	TESK1;RAX;EPS8;PREX2;HOXA9;GPR176;ZMIZ1;RAVER2;HOXA2;LRAT;GNAT1;FAM19A5;ZFP287;HOXA5;IER2;NKX2-9;PDYN;BCAN;RNF125;BIN1;HOXB4;ORAI1;HOXB3;9130024F11RIK;HOXB2;MAML3;ACOT6;HOXB8;HOXB7;HOXB6;TERC;ABCB4;WDR63;PRDM12;GALR3;PRKAR2B;CHST10;NKX2-1;KCNMB4;ZFP184;HOXC9;HOXC8;NKX2-3;ZBTB7C;JAG2;PHC2;AFAP1L2;WNT10A;BTBD17;D430041D05RIK;SLC16A11;BTBD11;NR2F2;DLX6OS1;ABTB2;ACR;HOXD4;HOXD3;RNF220;HRK;GPR27;HOXC1…
NMYC_18555785_Chip-Seq_ESCs_Mouse	412/2000	0.00030834900952117472693048139120719497441314160823822021484375	0.00132708360656188660738064033495220428449101746082305908203125	0.00000000000000000000000000000000000000000000000000000000000000000000000000000000301514243749975754391663322771349982347232790061497805746383468574022816834744298707428507567100903307728528193448225444523341996574023026154895253948612707261229697264156024684508799911588372509563781009855887305093347094953060150146484375	0.0000000000000000000000000000000000000000000000000000000000000000000000000000000160475349566102807645885525052655625530488005466756543382915620181386765210111269245387730543613327667410586902798646931672959823519436982174856072839122911347246988040071952064663206746966339568023773853866487115737982094287872314453125	-0.5972707110871989	4.8285e+15	PGAP1;2900060B14RIK;SERPINE2;WIPF1;ISM1;PREX2;ZDBF2;GPR176;SOX17;SOX18;AKT3;PIP4K2A;IER5;CHGB;REV1;PDYN;RFX8;OPTC;HECW2;GPR161;9130024F11RIK;PRKCQ;ATF3;NGEF;A;SHOX2;LYPD1;GATA5;MIR124A-3;GATA3;PRDM12;MRPL15;PRDM11;LYPD6;FAM171A1;RDH10;NPBWR1;CHST10;CHST14;NKX2-4;CADM3;WNT10A;JAG1;NEBL;D430041D05RIK;NFATC2;6330403A02RIK;ST18;ABTB2;XKR7;FAM135A;FASL;LYPD6B;SNAI1;RNF220;LAD1;BTG2;GPR25;SETD7;JPH1;FC…
CTCF_27219007_Chip-Seq_ERYTHROID_Human	412/2000	0.00030834900952117472693048139120719497441314160823822021484375	0.00132708360656188660738064033495220428449101746082305908203125	0.00000000000000000000000000000000000000000000000000000000000000000000000000000000301514243749975754391663322771349982347232790061497805746383468574022816834744298707428507567100903307728528193448225444523341996574023026154895253948612707261229697264156024684508799911588372509563781009855887305093347094953060150146484375	0.0000000000000000000000000000000000000000000000000000000000000000000000000000000160475349566102807645885525052655625530488005466756543382915620181386765210111269245387730543613327667410586902798646931672959823519436982174856072839122911347246988040071952064663206746966339568023773853866487115737982094287872314453125	-0.586592327630864	4.74218e+15	TMEM200B;ELK3;HTR6;UBASH3B;CREB3L1;DLEU2;HOXA7;IER5;IER2;FAM19A3;HES7;UNC5B;FIBCD1;BCR;CH25H;BCAN;ISL2;MAP1B;GPR161;CLDN7;HOXB4;ORAI1;ACOT1;MAML3;HOXB8;HOXB7;HOXB6;COL13A1;GATA5;FIGNL2;ADAMTS16;GRIN2A;FLRT2;ADAMTS19;GALR2;NKX2-1;CHST14;LYN;WNT10B;JUN;ACE;FZD8;SLC16A11;FLI1;ST18;POU6F1;FOSL1;ABTB2;SLC6A5;MEX3B;GJB6;FAT1;SFXN3;ARHGAP9;HRK;RET;BTG2;KCNC1;KCNC4;BHLHE41;PIGZ;ADM;PEAR1;PRSS23;SHD;SLC6A…
JUN_21703547_ChIP-Seq_K562_Human	316/1585	0.01047777876617951402227202351014057057909667491912841796875	0.0358919655607425891474804302561096847057342529296875	0.00000000000000000000000000000000000000000000000000000000005043236406488220992287076446676899837414430368326906340460064884852119200681394738978571887353052853789328871087362355923170905882735770738023450832088201423175632953643798828125	0.000000000000000000000000000000000000000000000000000000000176513274227087734730047675633691494309505062891441721916102270969824172023848815864250016057356849882626510488057682457310981705895751975830820779123087049811147153377532958984375	-0.9663743054306686	440521589165737	CPNE8;PGAP1;CPNE5;CERK;FAM89A;MYT1L;COL12A1;FZD10;IFIT1;ANTXR2;CLDN1;HS6ST2;MYLK;RXFP3;MYC;DPYSL3;MYB;FAM19A2;FAM19A1;CYP1B1;TRIM27;BSN;FAM19A5;IER5;DLEU7;FBXO9;CALN1;SLC6A17;PRKCE;HPCAL1;SOX14;PRKCA;GABRG3;CLDN5;WBSCR17;RRAGC;PRKD3;HECW2;MAP1B;CD109;PAPPA;KCNQ5;PRKD1;ASTN2;ZFPM1;CDS1;ADCYAP1R1;HOXD1;ABCB4;LYPD1;TMTC1;GATA3;APCDD1;KALRN;PCDH17;GRIN2A;FAM124A;ADAMTS18;ARSJ;GSG1L;ARSI;ST3GAL1;NKX2-…
FOXM1_26100407_CHIP-SEQ_Hek293_flp-in_Human	394/1934	0.00099039056242449506096969802371177138411439955234527587890625	0.00391295412393481527313365830877955886535346508026123046875	0.000000000000000000000000000000000000000000000000000000000000000000000000000229549507480359668737654732992347727950830650915777225800559761401303004949479337225689357736166605661848779378459579954366946881485832725013155514696470750271712621706137593221098413816087802086229885389911942183971405029296875	0.0000000000000000000000000000000000000000000000000000000000000000000000000011284723879187144937802816477101571309498839371602241866933745427143252981040818718079694234222207039975013351674491718371447013009554866400865349010964077646728887859363429938296658860789889455844559051911346614360809326171875	-0.5748730318866365	3.97663e+15	PGAP1;TRIO;TRIL;PNMAL2;EPS8;ZDBF2;MYC;AKT3;PIP4K2A;CYP1B1;IER5;MNX1;IER2;UNC5B;CACNA2D1;CACNA2D3;UNC5C;PRKCA;RNASE4;FNDC3A;EML1;CH25H;RFX6;OPTC;PRKCQ;PRKD1;MAML3;TERC;HPN;PRDM13;GATA3;LYPD6;RDH10;ADAMTS18;RNF217;ST3GAL5;ALX1;RHBDL3;NKX2-3;FZD1;WNT10A;GPR12;HOMER2;PBX3;NR2F1;FZD8;NR2F2;FOSL2;MEX3B;FAM135A;FAT1;SNAI1;SSPN;HOXD3;HRK;BTG3;CDKN1B;KCNC2;KCNC4;SETD7;BHLHE41;PRKAG2;ADM;GLI3;SHF;MECOM;HEY…
GATA1_19941827_ChIP-Seq_MEL86_Mouse	409/2000	0.00058701623982374928449601281243985795299522578716278076171875	0.002438957796428996814552814242915701470337808132171630859375	0.000000000000000000000000000000000000000000000000000000000000000000000000000000080796449763996118445828067713975852202630595497781287869632717352687384866475588994459149514945252547901027373587503571845890718429605009818771135837298401362498236994519642821319456324818131525040965090767031142604537308216094970703125	0.0000000000000000000000000000000000000000000000000000000000000000000000000000004196202713549476152751525596115301144141174260142917398965119784275990963286677140572289545423132422627945264376104995244490682917296328135488546999860094480075077382081246600802661122989669771794762898053932076436467468738555908203125	-0.532690340655756	3.96346e+16	PGAP1;SERPINE2;WIPF1;MYLK;ZC3H12C;HTR6;ZMIZ1;CREB3L1;MYB;PIP4K2A;DLEU7;REV1;HPCAL1;ZFYVE21;ADCY9;RNF125;ORAI1;PRKCQ;MAML3;SHOX2;MIR124A-3;THY1;GATA2;T;PRKAR2B;GALR1;D5ERTD579E;PRDM16;CHST15;ST3GAL5;HOXC4;PROM1;ST3GAL1;ABCA1;AFAP1L2;PLK5;F930015N05RIK;ACE;COL24A1;NFATC1;FHDC1;FLI1;FOSL2;FASL;GPR26;LRRC4;PRKAG2;PRSS23;SHD;A930011G23RIK;SLC6A4;SMPD3;RNF157;MRC2;SHE;HEY1;ZFP362;TIMP2;JAK2;RSPO4;DLGAP…
MYCN_27167114_Chip-Seq_NEUROBLASTOMA_Human	405/2000	0.00132387373082297758915271135293778570485301315784454345703125	0.005135992064156612128822398943839289131574332714080810546875	0.000000000000000000000000000000000000000000000000000000000000000000000000000006269109838955294732706202155679712109294947550495302807522801038671286869569073229249460489534126554836926386009708813805187632402200237625038690455405236587746734388875010726592579675953685082456789956495413207449018955230712890625	0.000000000000000000000000000000000000000000000000000000000000000000000000000031789816821159131046834138491434907128542181966132107298000297211621456031782519717577444129545948412272183470166395309282718330715495348258190164049807651348968077354527684518093382792249500246040128104141331277787685394287109375	-0.5836781035700224	3.86815e+15	PWWP2B;TRIL;TMEM200C;FZD10;SLC4A4;HTR6;DPYSL4;RAVER2;NKX1-2;PIP4K2A;PLCE1;DLEU2;IER2;HES7;HDGFRP3;RNASE4;FNDC3A;BCAN;CLDN5;RFX8;ADCY9;MAP1B;HOXB6;AGAP2;GATA2;LYPD6;MIR212;ALX3;PCDHA2;NKX2-3;JUN;DNAH11;JAG1;FZD2;COL24A1;FZD9;FZD8;SLC6A5;CYLD;MEX3B;GRIN3B;H2AFY2;ARHGAP9;GABRB1;KCNC1;KCNC2;BHLHE41;LRRC4;ADM;PEAR1;HOXC11;PRSS23;SLC6A4;JPH4;MRC2;FAM102B;JPH3;ADAMTSL3;HEY2;TCP11L1;TIMP2;RNF150;CGNL1;SL…
RUNX2_22187159_ChIP-Seq_PCA_Human	694/3423	0.00001602033759699565606204017809144346529137692414224147796630859375	0.000088940494935044837605635226207567711753654293715953826904296875	0.0000000000000000000000000000000000000000000000000000000000000000000000000000000000000000000000000000000000000000000000000000000000000000003132640905308070569441528042485140243380772031756044210447605058347053245592238870341762877886240390549652283014828160940974471844358825879216626164504214948018380413279067827854657665165475284233087440944133005518567069631466989434088528804893052185640580459…	0.0000000000000000000000000000000000000000000000000000000000000000000000000000000000000000000000000000000000000000000000000000000000000000048033827214723753952275275158250204035514225310979697390393351781606309089143829256301900343338499443750424953193494154153064180698773014203564601180109824876597213718071657397320638822350918604883526080981390143630616456560567507112642857420315117535336343145…	-0.3402154255085012	3.75654e+16	TRIO;PGAP1;SERPINE2;MYT1L;PWWP2B;TRIL;COL12A1;CWH43;FZD10;HTR4;MYLK;PREX2;GPR176;ALCAM;PSMD7;GJA3;DPYSL3;MYB;CYP1B1;MLYCD;FAM19A5;MNX1;DLEU7;ANKS1B;UNC5A;UNC5B;PRKCB;PRKCE;CACNA2D3;REV1;CACNA2D2;HDGFRP3;SOX14;UNC5D;SCAMP1;EML1;GABRG3;CH25H;RFX8;RFX6;OPTC;HECW2;VOPP1;PRKCQ;PRR18;PRKD1;MAML3;NGEF;HOXD1;SHOX2;WDR63;GATA5;GATA3;PRDM11;GATA2;LYPD6;FAM149A;SLC5A5;FLRT2;CHST11;EPB41L1;NPBWR1;GALR1;GSG1L…
TP53_23651856_ChIP-Seq_MEFs_Mouse	659/3193	0.0000025950821413437804500816408204144636329147033393383026123046875	0.000015193026354776315589860564980728696582445991225540637969970703125	0.0000000000000000000000000000000000000000000000000000000000000000000000000000000000000000000000000000000000000000000000000000000000000096127854678082249579946701297456382304583593733643566832324756531221026541416956305482535844299408519859795362166684722430832995158220925935310673743868966333238160185170519854849379243617298611250352733643884337597242406968285113233351657614198345032125505838672…	0.0000000000000000000000000000000000000000000000000000000000000000000000000000000000000000000000000000000000000000000000000000000000001375696409170776962309304312450310997329698489268476049200841687770093022613649266159040541685006360184250192475562212823004117001449435743507386358014295201533532540853769840052365096997976772429111587043956356905833438129857263164169161932785299225255250200914221…	-0.2871306055916469	3.69304e+16	RB1;TRIO;SERPINE2;MYT1L;COL12A1;SCX;BACH2;ELK3;GPR176;HTR7;ZMIZ1;ZXDC;FAM19A2;FAM19A1;BVES;IER5;DLEU7;ANKS1B;CCBE1;PRKCH;UNC5B;PRKCB;PRKCE;CACNA2D3;HPCAL1;REV1;ZFYVE21;HDGFRP3;PRKCA;RNASE4;FNDC3A;SYTL2;BCR;BCAN;RNF125;HECW2;VOPP1;MAML3;ASTN2;FREM2;PDGFB;LYPD6;MIR688;ADAMTS16;ADAMTS14;MIR212;GJC2;CHST11;PRKAR2B;EPB41L1;GALR2;EPB41L3;VTI1A;CHST15;CHST14;ATG7;HOXC6;JAG2;FZD1;PHC2;AFAP1L2;STARD13;CAD…
SMC3_22415368_ChIP-Seq_MEFs_Mouse	408/2000	0.00072285299484502207358060932307353141368366777896881103515625	0.002927781941384869322797523949475362314842641353607177734375	0.0000000000000000000000000000000000000000000000000000000000000000000000000000002406481871808465626361229227622920259571336133962950646329847576440332509609761962878673120545908510061710080778573534831418686265549495018042314910215752116336846363987519523287357891359392720286025646458938354044221341609954833984375	0.000000000000000000000000000000000000000000000000000000000000000000000000000001239819460355721538641671170119439387807050374130560248918976460634496468243421210805417144847008475126936432419190931602017723229752100938450855821672051025566380200915466271806879836994198275379464035950149991549551486968994140625	-0.4866105450645152	3.51932e+16	TRIO;2900060B14RIK;COL12A1;XYLT1;CWH43;SLC4A4;ELK3;RXFP3;HTR6;ZMIZ1;CREB3L1;MYC;LIPG;FAM19A2;HOXA3;CYP1B1;GNAT1;IER5;PKNOX2;HES7;CCBE1;UNC5B;UNC5C;PRKCA;BCR;OPTC;ORAI1;HOXB8;ATF3;HOXB6;MIR124A-3;GATA3;SLC5A5;HSD11B2;ADAMTS14;GJC2;FLRT2;RDH10;ADAMTS17;BLOC1S3;PRDM16;SERF1;ST3GAL1;PPARGC1A;HOXC8;JUN;PHC2;JAG1;PLK2;NR2F1;FZD8;SLC16A11;GRIN2C;6330403A02RIK;ABTB2;GJB2;CPEB1;GIPC3;FAT4;DZIP1;ACHE;BTG2;…
TBL1_22424771_ChIP-Seq_293T_Human	402/2000	0.0023553249992951694018195052393593869055621325969696044921875	0.0088187749973609834419630004731516237370669841766357421875	0.0000000000000000000000000000000000000000000000000000000000000000000000000001598658717346248786799001480478362582654287543672213234960973612290097925621679016438916460015387891123739456913890839918965672253977555435717503150080827659932337403158951403309164009396321770584137311743688769638538360595703125	0.0000000000000000000000000000000000000000000000000000000000000000000000000007919509338238339152575796072021103726656518151808997655503536947725169076324592003270378952345142844662451955942938104859577994975767190230340065423101398571532008882877492939131409076768119970068937618634663522243499755859375	-0.5375717419554978	3.25289e+16	TMEM200B;HTR6;HTR7;DPYSL4;UBASH3B;ZMIZ1;AKT3;RAVER2;PLCE1;PIP4K2A;IER5;FAM19A3;ANKS1B;UNC5B;DKK1;SLC5A8;OPTC;GPR161;PRKCQ;ATF3;COL13A1;WDR63;FIGNL2;GATA3;THY1;PRDM11;GNS;FAM171A1;PRDM16;VTI1A;CHST15;ALX4;KCNMB4;JUN;PHC2;AFAP1L2;COL24A1;GPR12;NEBL;FZD8;GRIN2B;SLC6A5;H2AFY2;GIPC2;FAT3;RNF220;RET;GPR25;GPR26;KCNC4;SHE;FAM102B;RSPO1;JAK1;EDARADD;PAX6;WNT9A;F3;PAX2;APBB1IP;LRRC7;PAX7;TAL1;CHST1;CHST3;…
PU1_27457419_Chip-Seq_LIVER_Mouse	405/2000	0.00132387373082297758915271135293778570485301315784454345703125	0.005135992064156612128822398943839289131574332714080810546875	0.000000000000000000000000000000000000000000000000000000000000000000000000000006269109838955294732706202155679712109294947550495302807522801038671286869569073229249460489534126554836926386009708813805187632402200237625038690455405236587746734388875010726592579675953685082456789956495413207449018955230712890625	0.000000000000000000000000000000000000000000000000000000000000000000000000000031789816821159131046834138491434907128542181966132107298000297211621456031782519717577444129545948412272183470166395309282718330715495348258190164049807651348968077354527684518093382792249500246040128104141331277787685394287109375	-0.48623583717869834	3.22238e+15	PGAP1;2900060B14RIK;SERPINE2;WIPF1;ISM1;PREX2;ZDBF2;GPR176;SOX17;SOX18;CREB3L1;AKT3;RAVER2;PIP4K2A;IER5;FIBCD1;REV1;RFX8;OPTC;HECW2;GPR161;9130024F11RIK;PRKCQ;ATF3;NGEF;A;LYPD1;MIR124A-2;MIR124A-3;GATA3;PRDM12;MRPL15;LYPD6;FAM171A1;RDH10;NPBWR1;CHST10;ALX4;CHST14;NKX2-4;FZD1;B3GALNT1;CADM3;WNT10A;JAG1;COL24A1;NEBL;PBX3;NFATC2;6330403A02RIK;ST18;ABTB2;FERMT1;FAM135A;FASL;LYPD6B;LAD1;BTG2;GPR25;SET…
TRIM28_19339689_ChIP-ChIP_MESCs_Mouse	604/3072	0.00158157574471950892851246361914263616199605166912078857421875	0.006038903613022902384932510955195539281703531742095947265625	0.0000000000000000000000000000000000000000000000000000000000000000000000000000000000000000000000000000000000000000020918727172942283731702886663703388478332494484857054119980120203724452054074599437341651057856298830969250627899084689652609865133523026089470502770778661520409331384685146342272164986780735886242879016255436372936247412420748601559526830155069827400541779549747417916999306722325435…	0.0000000000000000000000000000000000000000000000000000000000000000000000000000000000000000000000000000000000000000224527671656247172468781711064657768111909403696901407344454417231712428279899262958789321684816439901264659861282466978380625503656192981118136672012821718909678496727003618734406889955023634570861443580901367943656359916985594349330107660725545979624322240092680850879255233243370071…	-0.4944093160313418	3.18861e+16	TESK1;RAX;SCX;HTR6;ALKBH5;HOXA9;PSMD7;SOX17;SOX18;CYP1B1;HOXA2;HOXA7;IER5;DLEU7;IER2;CHGB;UNC5B;PRKCE;HDGFRP3;UNC5C;RNASE4;B630019K06RIK;PDYN;OXCT2A;BCAN;ISL2;ADCY9;HOXB9;ACOT1;PRKCQ;ACOT6;ACOT5;ACOT3;HOXD1;SHOX2;LYPD1;SLC5A5;FLRT2;CHST11;GALR3;GALR2;RDH10;BLOC1S3;PRDM16;CHST10;ALX3;VTI1A;KCNMB4;NKX2-4;JAG2;FZD1;B3GALNT1;JUN;JAG1;FZD2;ACE;NEBL;SNAI3;FZD8;GP5;LARP6;ABTB2;PCDHGA11;CYLD;CPEB1;H2AFY2…
SOX9_26525672_Chip-Seq_HEART_Mouse	344/1702	0.0034307424575923512431729900384880238561891019344329833984375	0.01255339853800837603137185993773528025485575199127197265625	0.0000000000000000000000000000000000000000000000000000000000000000122438882895590206588617998434044251587585074230968430147616910142422225419202773639039507385379006068366070343320908766057012231201421582509763461537383336544889018970838634459141758270561695098876953125	0.000000000000000000000000000000000000000000000000000000000000000049591597852050372081340296045392037428301079768566719475792793792203073182006801766562150430375330416337546490539034674685444358720102360717860500399325451837372058516706374575733207166194915771484375	-0.5572227978959251	3.16223e+16	CYFIP2;APP;CERK;CPNE5;THSD7B;SERPINE2;MYT1L;ZFP608;LDLRAD3;FRAT1;ALCAM;FRAT2;ZMIZ1;AKT3;PLCE1;SYNPO;EPHB2;CDK5RAP2;ANKS1B;RBFOX1;MEF2C;EPHA7;EPHA6;PRKCE;KCNK13;EBF1;ZFYVE21;ANK3;SCAMP1;H2-T3;ISL1;RUNX3;TIAM2;BIN1;GPR161;PAPPA;RIN3;1700008P02RIK;MAML3;KIF20B;CASZ1;TMEM161B;NRN1;UGT8A;IGSF3;INTU;PCDH10;FOXG1;WNK4;TWIST1;LYPD6;PCDH18;PCDH17;ADAMTS16;FLRT2;CHST11;ARSJ;VTI1A;STXBP5;SNX7;RAB11FIP4;ARSB…
KLF4_19829295_ChIP-Seq_ESCs_Human	401/2000	0.0028356828495887408982112365407601828337647020816802978515625	0.01049528594905258134517556101172885973937809467315673828125	0.000000000000000000000000000000000000000000000000000000000000000000000000000468309870590221347777214998930807192394093686625391217185226168779719007519379740677101332546315562831608802234505312101837361777031607121614866897069588376612818822741088390737776509984389983198838081079884432256221771240234375	0.00000000000000000000000000000000000000000000000000000000000000000000000000226760568917370335526574245456568073923515902211695841222526483698745633874765685699673999253553889250016397914252058418472940553843757523843009600048243081621071528877536628080106135239846221196557962684892117977142333984375	-0.5058920967569949	2.9673e+16	TMEM200B;EPS8;ALKBH5;HTR7;DPYSL4;ZMIZ1;CREB3L1;MYB;NKX1-2;PIP4K2A;LRAT;MLYCD;FAM19A5;HOXA5;CDK5RAP2;PRIMA1;PRKCE;CACNA2D3;HPCAL1;CACNA2D2;ZFYVE21;RNASE4;EML1;SYTL2;BCR;ISL2;ADCY9;PRKAR1B;OPTC;MAP1B;GPR161;ATF3;FIGNL2;GATA4;PRDM11;ADAMTS16;EPB41L1;EPB41L3;ST3GAL5;NKX2-5;ST3GAL1;NKX2-4;AFAP1L1;FZD9;CPEB1;H2AFY2;FAT4;DZIP1;XKR6;RNF220;CDKN1C;RET;GPR25;LRRC10B;SLC6A1;GLI3;SMPD3;MRC2;SHE;JPH3;ADAMTSL5…
KLF4_18555785_Chip-Seq_ESCs_Mouse	401/2000	0.0028356828495887408982112365407601828337647020816802978515625	0.01049528594905258134517556101172885973937809467315673828125	0.000000000000000000000000000000000000000000000000000000000000000000000000000468309870590221347777214998930807192394093686625391217185226168779719007519379740677101332546315562831608802234505312101837361777031607121614866897069588376612818822741088390737776509984389983198838081079884432256221771240234375	0.00000000000000000000000000000000000000000000000000000000000000000000000000226760568917370335526574245456568073923515902211695841222526483698745633874765685699673999253553889250016397914252058418472940553843757523843009600048243081621071528877536628080106135239846221196557962684892117977142333984375	-0.46088174085101574	2.70329e+16	PGAP1;2900060B14RIK;SERPINE2;ISM1;PREX2;ZDBF2;GPR176;SOX17;AKT3;PIP4K2A;IER5;CHGB;REV1;PDYN;RFX8;OPTC;HECW2;GPR161;9130024F11RIK;PRKCQ;MAML3;ATF3;NGEF;A;LYPD1;MIR124A-3;PRDM12;MRPL15;RDH10;NPBWR1;CHST10;ALX4;CHST14;NKX2-4;CADM3;WNT10A;JAG1;COL24A1;NEBL;PBX3;D430041D05RIK;NFATC2;6330403A02RIK;ST18;ABTB2;FERMT1;FAM135A;FASL;SNAI1;LAD1;BTG2;GPR25;JPH1;FCRLB;JPH2;DSTYK;HEY1;CSRP1;ZFP385B;TRIM2;TCP11L…
POU3F1_26484290_ChIP-Seq_ESCss_Mouse	403/2000	0.00195005714319055451465290129675622665672563016414642333984375	0.00738727529538068909686909790934805641882121562957763671875	0.0000000000000000000000000000000000000000000000000000000000000000000000000000544427844682116741357303131613124003157038295313812961498065710210302478747662582950274394855946602423298081797081771833546819542505263884205581322165890602345512575094367871517177858244930510611681029331521131098270416259765625	0.0000000000000000000000000000000000000000000000000000000000000000000000000002717918852521575242530146394020097155662621583721829378037076351968203253416372939377496607100125079766275214079950926077875835921345154374736297184108317778089565080716282064251232205719273349320275201534968800842761993408203125	-0.4232601636207383	2.6411e+15	CYFIP2;PGAP1;2900060B14RIK;ISM1;ZDBF2;ZC3H12C;4931429L15RIK;MYC;DPYSL3;AKT3;LIPG;PLCE1;BVES;IER5;DLEU7;IER2;PKNOX2;CHGB;9330159F19RIK;UNC5C;EML1;OXCT2A;EML5;GPR161;HOXB4;ATF3;SHOX2;GATA4;MRPL15;PRDM11;HMGXB4;FLRT2;D5ERTD579E;VTI1A;NKX2-1;KCNMB4;PPARGC1A;JAG2;B3GALNT1;CADM3;WNT10A;JAG1;NR2F1;PBX3;FZD8;6330403A02RIK;POU6F1;XKR7;MEX3B;GIPC3;FAT1;STRN;FAT4;CDK14;RNF220;CDKN1C;GPR26;KCNC3;NCAN;SETD7;P…
PRDM14_21183938_ChIP-Seq_MESCs_Mouse	387/1944	0.005330876481196604281531659097481679054908454418182373046875	0.0188727555762600029964914938318543136119842529296875	0.000000000000000000000000000000000000000000000000000000000000000000000001480922067514828110020767868177168777800138019958210962737709242370228782781952088388338501512365398253260660868392273259590022365526030184436293572743054026289789447832723892693566891676226759955170564353466033935546875	0.0000000000000000000000000000000000000000000000000000000000000000000000067639277409897106903691634487484317437726931109227585126049059638094794134842377370905685043138979658683364097086110671935631633488860644438436069249872043965079147981580231195619656858752932748757302761077880859375	-0.45732342481140514	2.39374e+15	FRMPD1;RAX;ELK3;EPS8;ZDBF2;ZMIZ1;MYC;MYB;ZXDC;DLEU7;IER2;CDK5RAP2;UNC5B;CACNA2D1;DAPK2;GABRG3;EML1;HOXB1;FREM2;COL13A1;GATA4;SLC5A1;RDH10;GALR1;BLOC1S3;PRDM16;VTI1A;ZFP184;ATG7;ZBTB7C;JUN;STARD13;FZD8;BTBD11;FLI1;CYLD;LYPD6B;FAT1;SNAI1;STRN;RNF220;CDKN1B;KCNC2;SHB;VSIG10;SHF;SMPD3;CSRP1;TRIM2;TIMP3;JAK3;NINL;DLGAP4;DIO3OS;CHST8;KCND2;ANXA2;TESC;TCF12;EN1;PAX6;WNT9A;NSUN7;PAX5;PAX1;ITPKC;TMEFF2;GP…
EBF1_22473956_ChIP-Seq_LYMPHODE_Mouse	399/2000	0.004070854995636079276533081383604439906775951385498046875	0.01472826189432379327681754688228465965948998928070068359375	0.000000000000000000000000000000000000000000000000000000000000000000000000003989924200509806739742979183544796360523300612818771346790579580197210337612151248199769459805817824927274405283221693448457188767895741377257262529892062627698353778125764454380694674917595676788550917990505695343017578125	0.00000000000000000000000000000000000000000000000000000000000000000000000001903341618613567142595276053626341600421527598792460830531567340470781045735145956542548763204915921202370892576962502182388680089828096682108432715618252970840035684873653418878341504749673873675419599749147891998291015625	-0.38992312028248577	2.1461e+16	PGAP1;2900060B14RIK;SERPINE2;WIPF1;PREX2;ZDBF2;GPR176;SOX17;SOX18;AKT3;PIP4K2A;IER5;CHGB;REV1;RFX8;OPTC;HECW2;GPR161;9130024F11RIK;PRKCQ;ATF3;NGEF;HOXD1;LYPD1;MIR124A-2;GATA3;PRDM12;MRPL15;PRDM11;LYPD6;FAM171A1;RDH10;NPBWR1;CHST10;ALX4;CHST14;NKX2-4;PHC2;CADM3;WNT10A;COL24A1;NEBL;PBX3;D430041D05RIK;6330403A02RIK;ST18;ABTB2;FERMT1;FAM135A;FASL;LYPD6B;SNAI1;FAT4;BTG2;GPR25;KCNC4;SETD7;JPH1;JPH2;DST…
OCT4_18555785_Chip-Seq_ESCs_Mouse	397/2000	0.0057695426097915912533320437205475172959268093109130859375	0.0201933991342705676519386770451092161238193511962890625	0.000000000000000000000000000000000000000000000000000000000000000000000000033667738137785235677536864802062142302753140320721416054164782766058040291936997255500176498854627491178915843808007775795555160518654178218269129541665271444075278590048219988498296763312911394905313500203192234039306640625	0.00000000000000000000000000000000000000000000000000000000000000000000000015942664235833595820137886514650439295346535707815412198130870280518520125595888939455580779470397957201537877869388242590078401169681062686612309531203006863579461586149654619168174185528386033183778636157512664794921875	-0.3897614271887514	2.00928e+16	PGAP1;2900060B14RIK;SERPINE2;WIPF1;ISM1;PREX2;ZDBF2;HTR6;GPR176;SOX17;CREB3L1;AKT3;PIP4K2A;IER5;FAM19A3;CHGB;REV1;PDYN;RFX8;OPTC;HECW2;GPR161;9130024F11RIK;PRKCQ;ATF3;FREM2;NGEF;A;LYPD1;WDR63;GATA3;PRDM12;MRPL15;PRDM11;RDH10;NPBWR1;CHST10;CHST14;NKX2-4;CADM3;WNT10A;JAG1;NEBL;D430041D05RIK;NFATC2;6330403A02RIK;ST18;ABTB2;FERMT1;FAM135A;FASL;LYPD6B;GIPC2;SNAI1;LAD1;BTG2;GPR25;SETD7;JPH1;SHF;FCRLB;D…
CTCF_18555785_Chip-Seq_ESCs_Mouse	396/2000	0.0068357069868058735473415055139412288554012775421142578125	0.0236677166639945278647783055703257559798657894134521484375	0.0000000000000000000000000000000000000000000000000000000000000000000000000974459726268932689647344652099030541309202064192387728302031252429567714135029834586138709691571504739082197878205160128139730550559634456469393000837420181411250111078078609463796501410914885354941361583769321441650390625	0.00000000000000000000000000000000000000000000000000000000000000000000000045147630483251266140310576767670487030027774771759854946546110515867617541264971617101987789459220172158020594544674261744188849371399051538476848435447550636147171418324286753186690146488757591214380227029323577880859375	-0.3954433661778109	1.97152e+16	PGAP1;2900060B14RIK;SERPINE2;WIPF1;ISM1;PREX2;ZDBF2;GPR176;SOX17;AKT3;PIP4K2A;IER5;FAM19A3;CHGB;FIBCD1;REV1;PDYN;RFX8;OPTC;HECW2;GPR161;9130024F11RIK;PRKCQ;MAML3;ATF3;NGEF;HOXD1;LYPD1;MIR124A-3;MRPL15;FAM171A1;RDH10;NPBWR1;CHST10;CHST14;NKX2-4;CADM3;WNT10A;JAG1;NEBL;D430041D05RIK;NFATC2;6330403A02RIK;ST18;ABTB2;FERMT1;FAM135A;FASL;FAT4;LAD1;BTG2;GPR25;JPH1;SHE;FCRLB;DSTYK;FAM102B;MECOM;CSRP1;TCP1…
ESRRB_18555785_Chip-Seq_ESCs_Mouse	396/2000	0.0068357069868058735473415055139412288554012775421142578125	0.0236677166639945278647783055703257559798657894134521484375	0.0000000000000000000000000000000000000000000000000000000000000000000000000974459726268932689647344652099030541309202064192387728302031252429567714135029834586138709691571504739082197878205160128139730550559634456469393000837420181411250111078078609463796501410914885354941361583769321441650390625	0.00000000000000000000000000000000000000000000000000000000000000000000000045147630483251266140310576767670487030027774771759854946546110515867617541264971617101987789459220172158020594544674261744188849371399051538476848435447550636147171418324286753186690146488757591214380227029323577880859375	-0.34568554496548554	1.72345e+16	PGAP1;2900060B14RIK;SERPINE2;ISM1;PREX2;ZDBF2;GPR176;SOX17;CREB3L1;AKT3;IER5;CHGB;REV1;PDYN;RFX8;OPTC;HECW2;GPR161;9130024F11RIK;PRKCQ;MAML3;ATF3;NGEF;A;HOXD1;LYPD1;WDR63;GATA5;MIR124A-3;PRDM12;MRPL15;PRDM11;RDH10;NPBWR1;CHST10;ALX4;CHST14;NKX2-4;CADM3;WNT10A;JAG1;NEBL;PBX3;D430041D05RIK;NFATC2;FHDC1;6330403A02RIK;ST18;ABTB2;FERMT1;GRIN3A;FAM135A;FASL;SNAI1;LAD1;BTG2;GPR25;KCNC4;JPH1;FCRLB;JPH2;D…
CDX2_21402776_ChIP-Seq_INTESTINAL-VILLUS_Mouse	394/2000	0.009503962924691820857159285651505342684686183929443359375	0.032730225259366481360689959956289385445415973663330078125	0.00000000000000000000000000000000000000000000000000000000000000000000000081040374630349539914147174799635471933108770069374433028157244735973460198130894016027954098146106866783303734391582325774467735532018269089804886477023946990581186330143584166385561928791503305546939373016357421875	0.00000000000000000000000000000000000000000000000000000000000000000000000372785723299607883605077004078323170892300342319122391929523325785477916911402112473728588851472091587203197178201278698562551583447284037813102477794310156156673457118660487165373584872440915205515921115875244140625	-0.356895371675834	1.66172e+15	CYFIP2;PGAP1;2900060B14RIK;SERPINE2;MYT1L;ELK3;PREX2;ZDBF2;ALKBH5;SOX17;ZMIZ1;AKT3;MYB;FAM19A2;BVES;IER5;ZFP287;ANKS1B;PRKCH;UNC5B;REV1;HPCAL1;PRKCA;BCR;EML6;SLC5A8;RFX8;RFX6;OPTC;HECW2;RFX4;GPR161;9130024F11RIK;PRKD1;HOXB1;ATF3;NGEF;COL13A1;LYPD1;MRPL15;ADAMTS14;CHST11;RDH10;NPBWR1;RNF217;CHST10;KCNMB4;CADM3;WNT10A;BTBD11;6330403A02RIK;ST18;PKIB;FAM135A;FASL;H2AFY2;KITL;LAD1;BTG2;GPR25;KCNC2;TCF…
FOXA2_19822575_ChIP-Seq_HepG2_Human	572/2968	0.01068218407742439757246444287375197745859622955322265625	0.0362069818203226978514663869646028615534305572509765625	0.00000000000000000000000000000000000000000000000000000000000000000000000000000000000000000000000000000000985478330943942005337251421242452065437678360231963537961725473067444290403865900815530970326539542166873187511705751747873495414401093652821618439296540802394128351214784013266358798799956393225397077776283659108671839789628123385858694379410187559847726646022891827669809572398662567138671875	0.00000000000000000000000000000000000000000000000000000000000000000000000000000000000000000000000000000008938704860956319025599650829637298682971548769909411589241072308839825134395036190283032805558615644752636271453748853807624285150219570508701245789692904595186588310954715856664018253294182940831078759834066419879650225367432685583999943018697546099314565903881657504825852811336517333984375	0.12334100677017384	-0.559866780078318	CYFIP2;TRIO;XYLT1;CLDN1;BACH2;MYLK;SAMD14;ALCAM;GJA3;UBASH3B;ZMIZ1;CREB3L1;AKT3;PIP4K2A;PLCE1;GNAT1;MNX1;CDK5RAP2;PRIMA1;CCBE1;PRKCH;UNC5B;PRKCE;FIBCD1;SERPINF2;CACNA2D3;HPCAL1;CACNA2D2;PRKCA;DKK1;BCR;RBP4;RNF125;RFX6;PRKAR1B;DAAM2;ORAI1;PRR18;PRKD1;MAML3;ACOT6;NGEF;HOXD1;ABCB4;GATA4;FAM149A;ADAMTS16;FAM171A1;GRIN2A;EPB41L1;HLCS;ADAMTS19;PRDM16;VTI1A;RHBDL3;ATG7;ST3GAL1;PPARGC1A;ABCA1;PRRT1;PHC2;…
SIN3B_21632747_ChIP-Seq_MESCs_Mouse	869/4302	0.000001583294435679877750779674661085749676203704439103603363037109375	0.00000935451024383340668899404490854720961579005233943462371826171875	0.0000000000000000000000000000000000000000000000000000000000000000000000000000000000000000000000000000000000000000000000000000000000000000000000000000000000000000000000000000000001171905652571578096283505464152388081473490882796887748752405533852576410642388471347196744848910501397928309649710004401331196826896369408164131944803985200247513097777298127415289333533369586498640971133514627817362413…	0.0000000000000000000000000000000000000000000000000000000000000000000000000000000000000000000000000000000000000000000000000000000000000000000000000000000000000000000000000000000025156908008536544229457258468006117358644157854600273321955999855386951918092243380227199113857314567082406879999376682428206816543670296762261212464857866803936979161891690092136653378419473622109962226566447586543795039…	0.10345403449487149	-1.38173e+16	PWWP2B;FZD10;HTR7;PSMD7;DPYSL4;MNX1;UNC5A;RBFOX3;PDYN;EML1;HPCAL4;CLDN5;ISL2;PRKAR1B;RFX4;PLBD1;SHMT2;SHOX2;PDGFB;GATA4;THY1;GATA2;SLC5A5;ADAMTS16;HSD11B2;ADAMTS14;GRIN2A;PRKAR2B;D5ERTD579E;RNF217;RHBDL3;ATG7;ZBTB7C;JAG2;PRRT1;CADM3;PBX3;NR2F1;D430041D05RIK;NR2F2;LARP6;FAT1;DCHS1;PRRT4;RNF220;ARHGAP9;HRK;GPR26;KCNC1;LRRC10B;KCNC3;LRRC38;NCAN;ODF3L1;HOXC13;HOXC12;HOXC10;SHF;SMPD3;JPH3;EFCAB1;HEY2;…
TP63_23658742_ChIP-Seq_EP156T_Human	703/3652	0.005045029685564425027399781953363344655372202396392822265625	0.018049995097241609831595354762612259946763515472412109375	0.0000000000000000000000000000000000000000000000000000000000000000000000000000000000000000000000000000000000000000000000000000000000369408978853771192583592158663982921184324801299610086981431038074069338873454882573783411622685990537360573208912744682067491670837392224676043300521680636725825506720167858330103447561133719958543024747762460659989197452998878180174617575068961931541950839180651497…	0.0000000000000000000000000000000000000000000000000000000000000000000000000000000000000000000000000000000000000000000000000000000004956237132954763467128476542356755452063270831828493738101150093135763589063539481421806099950357053718101730546431657977310512095877536432585107241235622835977878253117026296789028650761654468906564857219672758818736613817489575097357811811689460296105297312639384489…	0.28690104001611116	-1.51752e+16	TRIO;WDR86;XYLT1;CWH43;FZD10;HTR4;ISM1;SLC4A4;BACH2;ELK3;ZC3H12C;HTR7;ALCAM;PSMD7;UBASH3B;ZMIZ1;MYC;PPP4R4;LIPG;MYB;PLCE1;PIP4K2A;CYP1B1;BVES;IER5;MNX1;DLEU7;FAM19A3;CDK5RAP2;PRKCH;UNC5B;DAPK2;PRKCE;HPCAL1;FNDC3A;SCAMP1;EML1;DKK1;BCR;CH25H;CLDN5;EML6;RFX8;ADCY9;HECW2;VOPP1;PLBD1;PRKCQ;ASTN2;ATF3;TERC;WDR63;GATA5;FIGNL2;GATA4;SLC5A1;AGAP3;GNS;ADAMTS16;FLRT2;CHST11;ADAMTS19;RNF217;CHST15;ST3GAL5;ST…
