# Supplementary material for: TERRA regulate the transcriptional landscape of pluripotent cells through TRF1-dependent recruitment of PRC2
Source: eLife. 2019 Aug 20;8:e44656. doi: 10.7554/eLife.44656 (PMC6701927; doi:10.7554/eLife.44656)
Supplement: Supplementary file 3. [file elife-44656-supp3.xls]

## Sheet: KEGG_2016_table
Term	Overlap	P-value	Adjusted P-value	Old P-value	Old Adjusted P-value	Z-score	Combined Score	Genes
Neuroactive ligand-receptor interaction_Homo sapiens_hsa04080	113/277	0.0000000000000000001340339213619757862649022402187552640996190588676471693030389786827072384767234325408935546875	0.00000000000000003672529445318136428102524718759743052970885657877893326617169122982886619865894317626953125	0.00000000000000034045632630568069696136159527607759771301206550876694567620006637298502027988433837890625	0.000000000000093285033407756513235388179616054202332084931137412553425747319124639034271240234375	-1.89338e+16	8.22793e+15	CHRM3;VIPR1;OXTR;VIPR2;NPY2R;HTR4;RXFP3;HTR6;HTR7;EDNRB;ADORA1;LEPR;PTGDR;GHSR;UTS2R;LHCGR;F2R;GABRG3;LTB4R2;ADCYAP1R1;CHRNA3;CHRNA5;CHRNA4;LPAR3;ADRB1;GPR83;ADRB2;CRHR1;CRHR2;GRIN2A;HRH1;CALCR;GALR3;HRH3;GALR2;TBXA2R;GALR1;NPBWR1;DRD1;NTSR1;DRD4;NTSR2;GRIA4;DRD5;HTR1F;HTR1D;HTR1A;GRIN2C;GRIN2B;GRIN3B;GRIN3A;GLP1R;GABRB1;THRB;GRIK3;GRIK4;GRIK1;ADRA1D;PTH1R;GRIK2;HTR2A;ADRA1B;ADRA1A;GRM1;MC4R;GRM2…
Pathways in cancer_Homo sapiens_hsa05200	138/397	0.00000000000000019486446497482637351792370257713479386331203980185777790978818302392028272151947021484375	0.00000000000002669643170155121401012025905039251000923535006581488460142281837761402130126953125	0.00000000000000588772743077543251452600660185657407107162608639328027493320405483245849609375	0.00000000000080661865801623425449006290445435064773681277383587939766584895551204681396484375	-2.08309e+16	7.5354e+15	RB1;HHIP;FZD10;FGF2;ETS1;FGF3;FGF5;RASSF1;FGF8;EDNRB;FGF9;MYC;RASSF5;AKT3;PDGFRA;WNT5B;PRKCB;DAPK2;F2R;WNT5A;PRKCA;RUNX1;BCR;ADCY9;COL4A2;SMO;COL4A1;PDGFB;TGFA;LPAR3;RASGRP1;FOXO1;WNT6;GNG10;FGF20;WNT1;FGF23;WNT2;WNT3;WNT4;FZD1;WNT10B;STAT5B;WNT10A;FZD3;JUN;TGFB2;FZD2;TGFB1;SMAD3;WNT3A;PTCH1;ZBTB16;FZD6;FZD9;FZD8;IGF1;BMP4;FGF16;BMP2;CXCL12;CDK6;FGF14;FGF18;GNB1;BCL2;GNAS;FGF13;FGF12;FGFR3;FGFR2;…
Calcium signaling pathway_Homo sapiens_hsa04020	76/180	0.000000000000013742679820391646096827622618308578961412633710759134686441029771231114864349365234375	0.0000000000009413735676968277237116732248506300261524371020271928500733338296413421630859375	0.0000000000086031697004756763230229725849588476478679854864139997516758739948272705078125	0.00000000058931712448258384589853209488863501619437812450996716506779193878173828125	-1.88224e+16	6.00777e+15	CHRM3;RYR2;OXTR;ATP2A3;ADRA1D;HTR2A;HTR4;ADRA1B;ADRA1A;SLC8A1;GRM1;MYLK;HTR6;HTR7;PPP3CC;EDNRB;PLCE1;NOS1;PDGFRA;LHCGR;PRKCB;SPHK1;F2R;TACR3;PRKCA;AVPR1A;TACR1;ITPKC;ADCY9;LTB4R2;ADORA2A;ADORA2B;ITPKA;ORAI1;PLCB1;CAMK2B;CAMK2D;PDE1B;PTGER3;CACNA1B;CACNA1A;ITPR2;ADCY2;CACNA1D;ADRB1;ADCY1;CACNA1C;ADRB2;ADCY8;ADCY7;CACNA1E;EGFR;CACNA1H;CACNA1G;CACNA1I;GNA14;GRIN2A;HRH1;ERBB4;TBXA2R;ERBB2;PTK2B;DRD1;…
Signaling pathways regulating pluripotency of stem cells_Homo sapiens_hsa04550	66/142	0.00000000000000263140391253129234502543523928890117189621257465237391670598299242556095123291015625	0.0000000000002403348906778580657334259606955251901689966931296993379874038510024547576904296875	0.00000000000816623577330376935172666146756616169406772787198178775724954903125762939453125	0.00000000058931712448258384589853209488863501619437812450996716506779193878173828125	-17789128034559	5.97203e+16	WNT2B;ONECUT1;FZD10;PIK3CB;BMI1;FGF2;SOX2;MYC;AKT3;JAK2;JAK3;JAK1;WNT5B;WNT5A;WNT9B;PAX6;AXIN2;WNT9A;WNT16;ISL1;HAND1;HOXB1;DLX5;WNT8B;WNT6;WNT11;ACVR1C;OTX1;WNT1;WNT2;WNT3;WNT4;FZD1;WNT10B;WNT10A;FZD3;ZFHX3;SMAD3;FZD2;PCGF5;WNT3A;WNT7B;ESRRB;FZD6;FZD9;LIF;FZD8;SMAD9;WNT7A;INHBB;IGF1;KLF4;SMAD5;MAPK12;BMP4;MAPK11;BMP2;MEIS1;ID2;ID1;LHX5;KRAS;FGFR3;NEUROG1;FGFR2;FGFR1
Basal cell carcinoma_Homo sapiens_hsa05217	34/55	0.000000000000432813117787527630379720137957290325143692999443345570398378185927867889404296875	0.000000000023718158854756513215846061571796007765022817892486273194663226604461669921875	0.0000000054633915574722175372235650884535085314297475633793510496616363525390625	0.00000018712116084342344527323312268485278053731235559098422527313232421875	-1.74199e+16	4.95919e+15	WNT2B;HHIP;LEF1;WNT8B;FZD10;GLI3;WNT6;WNT11;WNT1;WNT2;WNT3;WNT4;FZD1;WNT10B;TCF7L2;WNT10A;FZD3;FZD2;WNT5B;WNT3A;PTCH1;WNT7B;WNT5A;FZD6;WNT9B;FZD9;FZD8;WNT7A;AXIN2;WNT9A;WNT16;BMP4;BMP2;SMO
cAMP signaling pathway_Homo sapiens_hsa04024	77/199	0.0000000000021252985107224528721841648803495198444789282543609942877083085477352142333984375	0.00000000009705529865632534419467247827753900689395916145940645947121083736419677734375	0.0000000001764205639561253701079640217013323570671712303692402201704680919647216796875	0.000000009667846904795669051485267216604346796060553970164619386196136474609375	-1.81532e+16	4.87905e+15	GLP1R;RYR2;OXTR;VIPR2;HHIP;PDE3B;PIK3CB;HTR4;GLI3;HTR6;CREB3L1;AKT3;ADORA1;PLCE1;RAC3;FFAR2;SOX9;VAV3;GHSR;F2R;ARAP3;FOS;ATP1B2;SSTR1;SSTR2;VAV2;SSTR5;TIAM1;ADCY9;ADORA2A;ORAI1;PPARA;RAPGEF4;HCN4;CAMK2B;ADCYAP1R1;CAMK2D;NPR1;PTGER2;PTGER3;ATP1A3;ADCY2;ADRB1;CACNA1D;ADCY1;ADRB2;CACNA1C;ADCY8;ADCY7;ADCY6;ADCY5;GRIN2A;MAPK8;NPY;DRD1;GRIA4;DRD5;GABBR2;JUN;HTR1F;BDNF;PTCH1;HTR1D;HTR1A;NFATC1;ATP2B2;GR…
Wnt signaling pathway_Homo sapiens_hsa04310	59/142	0.0000000000265341242674125352547533907872148186378458145640024667955003678798675537109375	0.0000000010386214356101478168519379851188026708808109788151341490447521209716796875	0.000000003188193616872175254996648097768723040257299317090655677020549774169921875	0.00000014559417517049600565519199869835009764074129634536802768707275390625	-1.72714e+15	420603888715759	WNT2B;FZD10;FRAT1;FRAT2;CCND2;PPP3CC;SOX17;MYC;RAC3;SOST;MAP3K7;WNT5B;PRKCB;WNT5A;WNT9B;PRKCA;AXIN2;WNT9A;WNT16;DKK1;SFRP1;DAAM2;SFRP5;PLCB1;CAMK2B;CAMK2D;LEF1;LRP5;PRICKLE2;WNT8B;PRICKLE1;CXXC4;NKD1;NKD2;WNT6;MAPK8;WNT11;WNT1;WNT2;WNT3;WNT4;FZD1;WNT10B;TCF7L2;WNT10A;FZD3;JUN;SMAD3;FZD2;WNT3A;WNT7B;FZD6;FZD9;FZD8;NFATC2;WNT7A;NFATC1;FOSL1;NOTUM
Glutamatergic synapse_Homo sapiens_hsa04724	50/114	0.000000000083546120430868165162144419716547423526709081897934083826839923858642578125	0.00000000286145462475723459217996101958646215646098198703839443624019622802734375	0.0000000130764632051285921060770531774986036310792769654653966426849365234375	0.00000032572281074593036353064510503296791199545623385347425937652587890625	-1.74707e+16	4.05418e+16	GRIK3;GRIK4;GRIK1;GRIK2;GRM1;GRM2;PPP3CC;GRM4;GRM7;GRM6;GRM8;DLGAP1;PLA2G4E;PRKCB;PRKCA;ADCY9;PLCB1;SHANK3;SHANK2;SHANK1;SLC1A2;SLC1A3;CACNA1A;ITPR2;ADCY2;CACNA1D;ADCY1;CACNA1C;SLC1A6;ADCY8;ADCY7;ADCY6;ADCY5;GNG10;GRIN2A;GNG4;GNG8;SLC17A6;SLC17A7;SLC38A3;GRIA4;KCNJ3;HOMER2;GRIN2C;GRIN2B;GRIN1;GRIN3B;GRIN3A;GNB1;GNAS
Proteoglycans in cancer_Homo sapiens_hsa05205	73/203	0.0000000004152134730231635790292339657846058809109734966114046983420848846435546875	0.00000001107746856950226872050386454741921493649670082959346473217010498046875	0.0000000069089487455621679748638528685555915131999427103437483310699462890625	0.0000001893051956284033998642916084287346478731706156395375728607177734375	-1.78039e+16	3.84604e+16	MIR10B;WNT2B;MIR10A;HPSE2;FZD10;PIK3CB;FGF2;MYC;AKT3;KDR;PLCE1;TIMP3;ITGAV;WNT5B;PRKCB;MMP2;WNT5A;GAB1;WNT9B;PRKCA;ANK3;WNT9A;WNT16;ANK1;MMP9;VAV2;TIAM1;SMO;ARHGEF1;SOS2;MET;HBEGF;CAMK2B;CAMK2D;TWIST2;TWIST1;WNT8B;ITPR2;HOXD10;EGFR;WNT6;WNT11;ERBB4;GPC1;ERBB2;FLNC;WNT1;WNT2;WNT3;WNT4;FZD1;WNT10B;WNT10A;FZD3;TGFB2;FZD2;TGFB1;WNT3A;CAV2;PTCH1;WNT7B;FZD6;FZD9;IGF2;FZD8;WNT7A;IGF1;ESR1;MAPK12;MAPK11;…
Rap1 signaling pathway_Homo sapiens_hsa04015	75/211	0.000000000444715891476368432282740700210959920724018701321256230585277080535888671875	0.00000001107746856950226872050386454741921493649670082959346473217010498046875	0.00000000640432530056650715469823641179912543375252198529778979718685150146484375	0.0000001893051956284033998642916084287346478731706156395375728607177734375	-1.71009e+16	3.68243e+15	FLT1;CSF1;FLT4;PIK3CB;FGF2;FGF3;FGF5;FGF8;FGF9;RASSF5;AKT3;KDR;PLCE1;RAC3;PDGFRA;PRKCB;F2R;MAGI2;ARAP3;PRKCA;NGF;VAV2;APBB1IP;TIAM1;ADCY9;ADORA2A;PRKD3;ADORA2B;RAPGEF1;RAPGEF2;TLN2;PRKD1;PLCB1;MET;PFN3;RAPGEF4;RALA;PDGFB;ADCY2;LPAR3;ADCY1;ADCY8;EFNA5;ADCY7;ADCY6;EGFR;ADCY5;PARD6B;GRIN2A;CNR1;P2RY1;FGF20;FGF23;ANGPT1;INSR;IGF1;GRIN2B;MAPK12;GRIN1;MAPK11;FGF16;EFNA3;EFNA2;FGF14;ID1;FGF18;GNAS;KRAS;…
MAPK signaling pathway_Homo sapiens_hsa04010	86/255	0.0000000005166463486526424588775095890946960353051764514020760543644428253173828125	0.0000000117967582942353356963136371514389022507884874357841908931732177734375	0.0000000037520585360294049262512970795667432977182897957391105592250823974609375	0.00000014686629126743671325803532179410382241258048452436923980712890625	-1.71773e+16	3.67314e+15	ZAK;RASGRF2;RASGRF1;HSPB1;FGF2;FGF3;FGF5;RPS6KA4;PPP3CC;FGF8;MECOM;FGF9;MYC;AKT3;RAC3;MAP3K8;MAP3K6;MAP3K7;MAP3K5;DUSP4;MAP4K1;PDGFRA;DUSP2;MEF2C;PLA2G4E;PRKCB;CACNA2D1;CACNA2D3;CACNA2D2;PRKCA;FOS;DUSP8;NGF;TGFBR1;DUSP7;TGFBR2;CACNB2;PPM1A;CACNB4;RAPGEF2;MAPT;SOS2;SRF;PDGFB;CACNA1B;CACNA1A;CACNA1D;CACNA1C;CACNA1E;RASGRP1;EGFR;CACNA1H;CACNA1G;CACNA1I;MAPK8;NTF3;FGF20;CD14;FLNC;CACNG2;FGF23;CACNG4;…
Hedgehog signaling pathway_Homo sapiens_hsa04340	29/50	0.0000000002073344915271878057511483411535905575784344279099968844093382358551025390625	0.000000006312183408716607053378264374603190400847552155028097331523895263671875	0.000000200295914333573950641330884379909260673002791008912026882171630859375	0.0000041266392711959105229720980168028887646869407035410404205322265625	-1.4525e+16	3.2386e+15	WNT2B;DHH;HHIP;IHH;WNT8B;LRP2;GLI3;WNT6;WNT11;ZIC2;WNT1;WNT2;WNT3;WNT4;WNT10B;WNT10A;WNT5B;WNT3A;PTCH1;WNT7B;WNT5A;WNT9B;WNT7A;WNT9A;WNT16;BMP4;BMP2;SMO;GAS1
Melanogenesis_Homo sapiens_hsa04916	43/100	0.000000003600302168842469522335098243925009808830139945712289772927761077880859375	0.000000075883291866372048214303106146438882007032589172013103961944580078125	0.000000210850181739937019916137045209836298198524673352949321269989013671875	0.0000041266392711959105229720980168028887646869407035410404205322265625	-1.59848e+16	3.10781e+16	CAMK2B;CAMK2D;WNT2B;LEF1;WNT8B;ADCY2;ADCY1;FZD10;ADCY8;ADCY7;ADCY6;ADCY5;WNT6;WNT11;EDNRB;CREB3L1;WNT1;WNT2;WNT3;WNT4;FZD1;WNT10B;TCF7L2;WNT10A;FZD3;FZD2;WNT5B;WNT3A;PRKCB;WNT7B;WNT5A;FZD6;FZD9;WNT9B;FZD8;WNT7A;PRKCA;WNT9A;WNT16;ADCY9;GNAS;KRAS;PLCB1
Cholinergic synapse_Homo sapiens_hsa04725	44/111	0.00000004610398775480946201513611330813358080149555462412536144256591796875	0.0000008421661763211861869270354573335790604460271424613893032073974609375	0.000000911011147756401197438862020472338798526834580115973949432373046875	0.000015601065905328370003214699668347975602955557405948638916015625	-1.66132e+16	2.80637e+16	CAMK2B;CHRM3;ACHE;CHRNA3;CAMK2D;CHRNA4;CACNA1B;CACNA1A;ITPR2;ADCY2;CACNA1D;ADCY1;CACNA1C;PIK3CB;ADCY8;ADCY7;ADCY6;ADCY5;GNG10;GNG4;CREB3L1;AKT3;GNG8;FYN;JAK2;KCNJ2;SLC18A3;KCNJ3;KCNJ4;KCNJ6;PRKCB;KCNJ12;PRKCA;FOS;ADCY9;CAMK4;KCNQ1;GNB1;KCNQ2;BCL2;KCNQ4;KCNQ5;KRAS;PLCB1
Hippo signaling pathway_Homo sapiens_hsa04390	57/153	0.000000007629826077865691025174267191240329299972700027865357697010040283203125	0.000000149326596095371371566529021535085774985418538562953472137451171875	0.000000124287921608467347421125609625847108219431902398355305194854736328125	0.00000283790754339333786758318989296157042190316133201122283935546875	-1.42376e+16	2.66119e+15	WNT2B;WWC1;FZD10;AREG;CTGF;SOX2;RASSF1;CCND2;MYC;WNT5B;WNT5A;WNT9B;AXIN2;WNT9A;WNT16;TGFBR1;TGFBR2;LATS2;LLGL2;CRB2;LEF1;WNT8B;NKD1;SAV1;WNT6;PARD6B;WNT11;WNT1;WNT2;WNT3;WNT4;FZD1;WNT10B;TCF7L2;TGFB2;WNT10A;FZD3;TGFB1;SMAD3;FZD2;WNT3A;WNT7B;FZD6;FZD9;FZD8;WNT7A;GDF6;GDF5;BMP7;BMP6;GDF7;BMP4;BMP2;PPP2R2C;PPP2R2B;ID2;ID1
Retrograde endocannabinoid signaling_Homo sapiens_hsa04723	41/101	0.0000000597419482644567256470166422173406761686464960803277790546417236328125	0.000001023080864028821391963574270744796734788906178437173366546630859375	0.0000013200742661803654002584430815492311239722766913473606109619140625	0.000020094463829634450998708194990882702768431045114994049072265625	-1.50868e+16	2.50942e+16	FAAH;GABRB1;DAGLA;CACNA1B;CACNA1A;ITPR2;ADCY2;CACNA1D;ADCY1;CACNA1C;ADCY8;ADCY7;ADCY6;GRM1;ADCY5;RIMS1;GNG10;MAPK8;GNG4;CNR1;GNG8;SLC17A6;SLC17A7;GABRD;GRIA4;KCNJ3;GABRA2;GABRA1;KCNJ6;SLC32A1;PRKCB;KCNJ9;GABRA5;PRKCA;GABRG3;MAPK12;MAPK11;ADCY9;GNB1;PLCB1;MGLL
Circadian entrainment_Homo sapiens_hsa04713	39/95	0.000000086985352052826494274951935233020083870769667555578052997589111328125	0.00000132411035902635897199886884367803219220149912871420383453369140625	0.0000019179807003556115075726222485297256525882403366267681121826171875	0.0000276593006261809253617904580391240187964285723865032196044921875	-1.44849e+15	2.35489e+16	CAMK2B;RYR2;CAMK2D;ADCYAP1R1;ADCY2;CACNA1D;ADCY1;CACNA1C;ADCY8;ADCY7;ADCY6;CACNA1H;ADCY5;CACNA1G;CACNA1I;GNG10;GRIN2A;RASD1;GNG4;GNG8;PRKG2;NOS1;PRKG1;KCNJ3;GRIA4;KCNJ6;KCNJ9;PRKCB;PRKCA;FOS;GRIN2C;GRIN2B;GRIN1;ADCY9;PER3;GNB1;NOS1AP;GNAS;PLCB1
Axon guidance_Homo sapiens_hsa04360	48/127	0.000000067386580841477607180736047499947094507888323278166353702545166015625	0.000001086113126503815448265660194293591445102720172144472599029541015625	0.0000008867727305444342342013726125660166843545084702782332897186279296875	0.000015601065905328370003214699668347975602955557405948638916015625	-1.36551e+16	2.25485e+16	ROBO2;SEMA5B;NRP1;ROBO3;SEMA7A;SEMA3C;SEMA3D;NTN4;LRRC4;CXCR4;SEMA3F;EFNA5;NTN1;NTN3;ROBO1;EFNB2;RGS3;PPP3CC;SLIT1;PAK6;RAC3;SLIT3;FYN;PLXNC1;PAK3;EPHB2;EPHB1;EPHA5;SEMA6B;NTNG1;SEMA6C;EPHA7;EPHA6;SEMA6A;UNC5A;EPHA8;UNC5B;SEMA6D;NFATC2;UNC5C;UNC5D;EFNA3;CXCL12;EFNA2;KRAS;MET;NGEF;EPHA3
Transcriptional misregulation in cancer_Homo sapiens_hsa05202	60/180	0.00000032046179053784218513482059779995392290175004745833575725555419921875	0.0000043903265303684377510585849779811695725584286265075206756591796875	0.0000012607664605219871798206209001502742239608778618276119232177734375	0.000020094463829634450998708194990882702768431045114994049072265625	-1.30219e+16	1.94722e+16	FLT1;CDKN1B;FLT3;SIX1;BMI1;HOXA11;HOXA10;LYL1;HOXA9;CCND2;MYC;NFKBIZ;WHSC1;MEF2C;IGFBP3;LMO2;PAX3;PAX5;WNT16;MMP9;RUNX2;RUNX1;TGFBR2;MAF;PAX8;PAX7;BMP2K;PPARG;ERG;MET;CEBPA;CEBPB;HPGD;TMPRSS2;MLLT3;FOXO1;RXRA;CD14;PROM1;RXRG;RUNX1T1;NTRK1;ARNT2;CDKN2C;EYA1;FUS;ZBTB16;PBX3;HMGA2;IGF1;FLI1;MEIS1;GOLPH3;NR4A3;TLX3;WT1;TLX1;ID2;FEV;CDK14
Regulation of lipolysis in adipocytes_Homo sapiens_hsa04923	27/56	0.000000167802515210052760534866801711562089849394396878778934478759765625	0.00000241988890355549774913612899596149219405560870654881000518798828125	0.00000767545892384802715189932864614519303358974866569042205810546875	0.0001020197036453126572530525351112373755313456058502197265625	-1.24298e+16	1.93911e+15	NPR1;IRS1;PDE3B;PTGER3;IRS4;ADRB1;ADCY2;IRS2;PIK3CB;ADCY1;ABHD5;ADRB2;ADCY8;ADCY7;ADCY6;ADCY5;PTGS1;NPY;AKT3;ADORA1;PRKG2;PRKG1;INSR;TSHR;ADCY9;GNAS;MGLL
cGMP-PKG signaling pathway_Homo sapiens_hsa04022	54/167	0.000003463853935123386724981818518553922103819786570966243743896484375	0.000041265042531469915102100565196252546229516156017780303955078125	0.000008858690745765209755978493444406041135152918286621570587158203125	0.000110330966560893980825917848331840787068358622491359710693359375	-1.37065e+16	1.72334e+16	IRS1;PDE3B;IRS4;ATP2A3;IRS2;ADRA1D;PIK3CB;ADRA1B;ADRA1A;SLC8A1;MYLK;PPP3CC;EDNRB;CREB3L1;AKT3;ADORA1;PRKG2;PRKG1;MEF2C;TRPC6;PRKCE;ATP1B2;ADRA2C;ADRA2B;ADRA2A;ADCY9;PDE5A;PLCB1;OPRD1;NPR1;NPR2;SRF;ATP1A3;ITPR2;ADCY2;CACNA1D;GATA4;ADRB1;ADCY1;CACNA1C;ADRB2;ADCY8;ADCY7;ADCY6;ADCY5;KCNMB4;KCNJ8;INSR;NFATC2;NFATC1;ATP2B2;SLC8A3;PDE3A;SLC25A31
Dilated cardiomyopathy_Homo sapiens_hsa05414	35/90	0.00000179573445365190065045710339497464502755974535830318927764892578125	0.00002343005906193431966684330436390126806145417504012584686279296875	0.0000163042480395786141210943964718893539611599408090114593505859375	0.00019406029753793287216494245495113091237726621329784393310546875	-1.29154e+16	1.70872e+16	RYR2;ITGB4;ADRB1;ADCY2;CACNA1D;ADCY1;CACNA1C;ADCY8;ADCY7;ADCY6;SLC8A1;ADCY5;SGCD;SGCB;ITGAV;CACNG2;CACNG4;TGFB2;TGFB1;ITGA4;TPM2;CACNA2D1;TPM1;CACNA2D3;CACNA2D2;IGF1;CACNB2;DES;ADCY9;CACNB4;ITGA11;ITGA8;GNAS;ITGA7;ITGA9
Morphine addiction_Homo sapiens_hsa05032	35/91	0.0000024232181906226946447278913776557374148978851735591888427734375	0.000030180081101391741777405230973130301208584569394588470458984375	0.0000196782552978779141407417174747251920052804052829742431640625	0.000215673678064741934645720533580970368348062038421630859375	-1.25243e+16	1.61944e+16	GABRB1;PDE1B;PDE3B;CACNA1B;CACNA1A;ADCY2;ADCY1;ADCY8;ADCY7;ADCY6;ADCY5;GNG10;GNG4;ADORA1;GNG8;DRD1;PDE8B;PDE8A;GABRD;KCNJ3;GABRA2;GABBR2;GABRA1;KCNJ6;SLC32A1;KCNJ9;GABRA5;PRKCB;PRKCA;GABRG3;ADCY9;PDE10A;GNB1;PDE3A;GNAS
HTLV-I infection_Homo sapiens_hsa05166	74/258	0.00000944813560087286806563229568656225865197484381496906280517578125	0.000103551566185566636438784848817107331342413090169429779052734375	0.000007819028381575056967848873223925210140805575065314769744873046875	0.0001020197036453126572530525351112373755313456058502197265625	-1.34348e+16	1.55437e+16	RB1;NRP1;CRTC3;WNT2B;CRTC1;FZD10;PIK3CB;ETS1;ETS2;PPP3CC;CCND2;MYC;MYB;AKT3;JAK3;JAK1;PDGFRA;IL15RA;WNT5B;MSX2;WNT5A;WNT9B;WNT9A;FOS;WNT16;TGFBR1;TGFBR2;ADCY9;TLN2;ATF3;SRF;PDGFB;WNT8B;ADCY2;ADCY1;ADCY8;ADCY7;ADCY6;ADCY5;WNT6;MAPK8;WNT11;MSX1;WNT1;WNT2;WNT3;WNT4;FZD1;STAT5B;EGR1;WNT10B;EGR2;WNT10A;FZD3;JUN;CDKN2B;TGFB2;FZD2;CDKN2C;TGFB1;SMAD3;CDKN2A;WNT3A;WNT7B;FZD6;FZD9;FZD8;NFATC2;WNT7A;NFATC1;…
Oxytocin signaling pathway_Homo sapiens_hsa04921	50/158	0.000015209708098662207587277450659968280888278968632221221923828125	0.00015435037107531276827365740444975017453543841838836669921875	0.00003027118765573833889122833118445754507774836383759975433349609375	0.00031901174683355020163244564201932007563300430774688720703125	-1.29146e+16	1.4327e+15	RYR2;OXTR;PRKAG2;OXT;PIK3CB;MYLK;EEF2K;PPP3CC;MEF2C;CAMK1D;PLA2G4E;PRKCB;CACNA2D1;CACNA2D3;CACNA2D2;PRKCA;FOS;CACNB2;ADCY9;CACNB4;PLCB1;CAMK2B;CAMK2D;NPR1;NPR2;ITPR2;ADCY2;CACNA1D;ADCY1;CACNA1C;ADCY8;ADCY7;EGFR;ADCY6;CAMKK1;ADCY5;CACNG2;KCNJ2;CACNG4;KCNJ3;KCNJ4;KCNJ6;JUN;KCNJ12;KCNJ9;NFATC2;NFATC1;CAMK4;GNAS;KRAS
Ras signaling pathway_Homo sapiens_hsa04014	66/227	0.00001738599121559801803497437300283223748920136131346225738525390625	0.00016426764114047781692624916605183216233854182064533233642578125	0.0000169979822660963080416425541319114245197852142155170440673828125	0.00019406029753793287216494245495113091237726621329784393310546875	-1.28434e+15	1.40762e+16	FLT1;CSF1;RASGRF2;FLT4;RASGRF1;PIK3CB;FGF2;ETS1;FGF3;ETS2;FGF5;RASSF1;HTR7;FGF8;FGF9;RASSF5;AKT3;KDR;PLCE1;RAC3;PDGFRA;PLA2G4E;PRKCB;GAB1;PRKCA;GAB2;NGF;TIAM1;ZAP70;SOS2;MET;EXOC2;RALA;SHC3;PDGFB;EFNA5;RASGRP1;EGFR;GNG10;GRIN2A;MAPK8;GNG4;FGF20;GNG8;PAK6;PAK3;FGF23;ANGPT1;INSR;IGF1;GRIN2B;GRIN1;FGF16;EFNA3;EFNA2;FGF14;FGF18;GNB1;KRAS;RGL1;FGF13;FGF12;FGFR3;FGFR2;FGF10;FGFR1
GABAergic synapse_Homo sapiens_hsa04727	33/88	0.00000878496835816146518101897588959303675437695346772670745849609375	0.00010029505542234339217355643114615304511971771717071533203125	0.0000505013417903115918792915362001139101266744546592235565185546875	0.000512495098168347222068741420031301458948291838169097900390625	-1.16168e+16	1.35248e+16	GABRB1;CACNA1B;CACNA1A;ADCY2;CACNA1D;ADCY1;CACNA1C;ADCY8;SLC6A1;ADCY7;ADCY6;ADCY5;GNG10;GNG4;GNG8;SLC38A3;GABRD;GABRA2;GABBR2;GABRA1;KCNJ6;SLC12A5;SLC32A1;GABRA5;PRKCB;PLCL1;GAD1;GAD2;PRKCA;SLC6A11;GABRG3;ADCY9;GNB1
Inflammatory mediator regulation of TRP channels_Homo sapiens_hsa04750	35/98	0.0000165261209143739086122569525993952765929861925542354583740234375	0.00016171989751923040545648901922248796836356632411479949951171875	0.000067702742211070825206244150340495480122626759111881256103515625	0.000662519691636907445166093655330996625707484781742095947265625	-1.22464e+16	1.3484e+16	CAMK2B;PTGER4;CAMK2D;PTGER2;ITPR2;ADCY2;ALOX12;ADCY1;PIK3CB;HTR2A;ADCY8;ADCY7;ADCY6;ADCY5;HRH1;ASIC4;MAPK8;P2RY2;ASIC2;ASIC1;NTRK1;PRKCH;PLA2G4E;PRKCB;PRKCE;PRKCA;IGF1;NGF;MAPK12;MAPK11;ADCY9;TRPV4;GNAS;PRKCQ;PLCB1
Aldosterone synthesis and secretion_Homo sapiens_hsa04925	30/81	0.000029234034060589213330390301326389135283534415066242218017578125	0.000267004177753381506145446966371537200757302343845367431640625	0.00013087796286132140940842993881432221314753405749797821044921875	0.00119535206080006897559619982729373077745549380779266357421875	-1.0797e+16	1.12723e+15	CAMK2B;CAMK2D;DAGLA;KCNK9;NPR1;ITPR2;ADCY2;CACNA1D;ADCY1;CACNA1C;ADCY8;ADCY7;ADCY6;CACNA1H;ADCY5;CACNA1G;CACNA1I;CREB3L1;CAMK1D;PRKCB;PRKCE;PRKCA;NR4A2;ADCY9;PRKD3;CAMK4;GNAS;ORAI1;PRKD1;PLCB1
Adrenergic signaling in cardiomyocytes_Homo sapiens_hsa04261	46/148	0.0000537506448226558001808432496471112926883506588637828826904296875	0.00047508634456153837032077458246703827171586453914642333984375	0.0000889115377932293317331247095580692985095083713531494140625	0.000840060736391201275975737505774532110081054270267486572265625	-1.10976e+16	1.09102e+16	CAMK2B;RYR2;CAMK2D;ATP1A3;ADCY2;CACNA1D;ADRB1;ADRA1D;ADCY1;CACNA1C;PIK3CB;ADRB2;ADCY8;ADRA1B;ADCY7;ADRA1A;ADCY6;SLC8A1;ADCY5;CREB3L1;AKT3;SCN5A;CACNG2;SCN1B;CACNG4;TPM2;CACNA2D1;TPM1;CACNA2D3;CACNA2D2;PRKCA;ATP2B2;ATP1B2;MAPK12;MAPK11;CACNB2;ADCY9;CACNB4;PPP2R2C;PPP2R2B;KCNQ1;GNAS;BCL2;PLCB1;SCN4B;RAPGEF4
Insulin secretion_Homo sapiens_hsa04911	30/85	0.0000830426157981172734061370288571879427763633430004119873046875	0.00071105239777137919758576156681328939157538115978240966796875	0.0002588454377300155977159601405901412363164126873016357421875	0.002216364060563258582547963015940695186145603656768798828125	-0.942200846657083	885306674019623	GLP1R;CAMK2B;CHRM3;RYR2;CAMK2D;ADCYAP1R1;RAB3A;ATP1A3;SLC2A2;ADCY2;CACNA1D;ADCY1;CACNA1C;ADCY8;ADCY7;ADCY6;ADCY5;CREB3L1;KCNN1;KCNMB4;KCNN3;ABCC8;PRKCB;PRKCA;ATP1B2;ADCYAP1;ADCY9;GNAS;PLCB1;RAPGEF4
Phospholipase D signaling pathway_Homo sapiens_hsa04072	43/144	0.0002503487788175713158779489564409459489979781210422515869140625	0.0020175166292945453071216999063608454889617860317230224609375	0.0003074294741731882496527106241046567447483539581298828125	0.00255259624010465389909452227357178344391286373138427734375	-1.05565e+16	875418135529279	DGKG;RALA;SHC3;PDGFB;ADCY2;LPAR3;ADCY1;PIK3CB;ADCY8;ADCY7;EGFR;ADCY6;AGPAT3;GRM1;ADCY5;GRM2;GRM4;GRM7;GRM6;AKT3;GRM8;PTK2B;FYN;PDGFRA;PLA2G4E;INSR;SPHK1;F2R;GAB1;PRKCA;AVPR1A;GAB2;DGKZ;DNM1;ADCY9;GNAS;KRAS;AVP;PLCB1;SOS2;DGKI;DGKH;RAPGEF4
Amphetamine addiction_Homo sapiens_hsa05031	25/67	0.0001143950612994741144849697445096126102725975215435028076171875	0.000949825660486542690252864673539079376496374607086181640625	0.0004241376809830503806682255873994336070609278976917266845703125	0.0034180507232163472204622411965146966394968330860137939453125	-0.8345904497008434	7.57462e+15	CAMK2B;CAMK2D;CACNA1D;CACNA1C;SLC6A3;ADCY5;GRIN2A;PPP3CC;CREB3L1;DRD1;GRIA4;JUN;PRKCB;PRKCA;FOS;PDYN;GRIN2C;GRIN2B;GRIN1;GRIN3B;GRIN3A;CAMK4;PPP1R1B;GNAS;FOSB
Estrogen signaling pathway_Homo sapiens_hsa04915	32/99	0.0003188436106663981146024100521430000299005769193172454833984375	0.002425911762630885738778463434073273674584925174713134765625	0.000584724184573734450699744602530927295447327196598052978515625	0.004450400738144534400209106905776934581808745861053466796875	-0.938141786392048	7.5528e+15	SHC3;ITPR2;ADCY2;ADCY1;PIK3CB;ADCY8;ADCY7;EGFR;ADCY6;GRM1;ADCY5;CREB3L1;AKT3;KCNJ3;GABBR2;KCNJ6;JUN;KCNJ9;MMP2;HSPA2;FOS;ESR1;MMP9;ESR2;ADCY9;GNAS;KRAS;PLCB1;SOS2;HSPA1B;HSPA1A;HBEGF
Dopaminergic synapse_Homo sapiens_hsa04728	39/129	0.0003600169537272147738705962982663777438574470579624176025390625	0.002529349880032226959014618472565416595898568630218505859375	0.00047121848139307603679781788486025106976740062236785888671875	0.003688967540048652959949748719736817292869091033935546875	-0.8798271581072206	6.97647e+15	CAMK2B;CAMK2D;CACNA1B;CACNA1A;ITPR2;CACNA1D;CACNA1C;SLC6A3;ADCY5;ARNTL;GNG10;GRIN2A;MAPK8;PPP3CC;GNG4;KIF5C;CREB3L1;AKT3;GNG8;DRD1;DRD4;GRIA4;DRD5;KCNJ3;KCNJ6;PRKCB;KCNJ9;PRKCA;FOS;GRIN2B;MAPK12;MAPK11;GNAL;PPP2R2C;PPP2R2B;GNB1;PPP1R1B;GNAS;PLCB1
Melanoma_Homo sapiens_hsa05218	25/71	0.000328042745758359431847150933236889613908715546131134033203125	0.002425911762630885738778463434073273674584925174713134765625	0.0008434756341697282298885962603662846959196031093597412109375	0.0057778080940626384831571016320594935677945613861083984375	-0.7330020060988943	5.88041e+15	RB1;PDGFB;PIK3CB;FGF2;EGFR;FGF3;FGF5;FGF8;FGF9;AKT3;FGF20;FGF23;PDGFRA;CDKN2A;IGF1;FGF16;CDK6;FGF14;FGF18;KRAS;FGF13;MET;FGF12;FGF10;FGFR1
Nicotine addiction_Homo sapiens_hsa05033	19/40	0.00001482545857258449830567460792085654475158662535250186920166015625	0.00015435037107531276827365740444975017453543841838836669921875	0.0001954936581892182767376808794068665520171634852886199951171875	0.0017279116885111551506215565865431926795281469821929931640625	-0.519906249104591	578092320256617	GABRA2;GABRA1;GABRB1;SLC32A1;GABRA5;CHRNA4;CACNA1B;CACNA1A;GRIN2C;GABRG3;GRIN2B;GRIN1;GRIN3B;GRIN2A;GRIN3A;SLC17A6;SLC17A7;GABRD;GRIA4
Arrhythmogenic right ventricular cardiomyopathy (ARVC)_Homo sapiens_hsa05412	26/74	0.0002615913119311842616188101828811340965330600738525390625	0.0020478862705469850526152075786967543535865843296051025390625	0.000687748214397581139091519819572795313433744013309478759765625	0.004959026598550980539925614465346370707266032695770263671875	-0.6459971022152045	5.32865e+15	RYR2;ITGB4;LEF1;CACNA1D;CACNA1C;SLC8A1;SGCD;CDH2;SGCB;ITGAV;CACNG2;CACNG4;DSP;TCF7L2;ITGA4;CACNA2D1;CACNA2D3;CACNA2D2;CACNB2;DES;CACNB4;ITGA11;PKP2;ITGA8;ITGA7;ITGA9
Hypertrophic cardiomyopathy (HCM)_Homo sapiens_hsa05410	28/83	0.0003364403174451593221856715576478791263070888817310333251953125	0.002425911762630885738778463434073273674584925174713134765625	0.00073461725426804229399646573028803686611354351043701171875	0.00516115711972932322826324025299982167780399322509765625	-0.6390586778102282	511060962582003	RYR2;ITGB4;PRKAG2;CACNA1D;CACNA1C;SLC8A1;SGCD;SGCB;ITGAV;CACNG2;CACNG4;TGFB2;TGFB1;ACE;ITGA4;TPM2;CACNA2D1;TPM1;CACNA2D3;CACNA2D2;IGF1;CACNB2;DES;CACNB4;ITGA11;ITGA8;ITGA7;ITGA9
PI3K-Akt signaling pathway_Homo sapiens_hsa04151	81/341	0.002880681696980026164356392115450944402255117893218994140625	0.0161083017341332075667015288900074665434658527374267578125	0.000671132805396403605939503744792773431981913745403289794921875	0.004959026598550980539925614465346370707266032695770263671875	-0.8225576789765571	4.81174e+15	CDKN1B;FLT1;CSF1;IRS1;LAMC3;ITGB4;FLT4;PIK3CB;FGF2;FGF3;COMP;FGF5;CCND2;FGF8;FGF9;CREB3L1;MYC;MYB;AKT3;KDR;ITGAV;JAK2;JAK3;JAK1;PDGFRA;ITGA4;F2R;PRKCA;OSMR;NGF;COL2A1;COL4A2;COL4A1;ITGA8;ITGA7;SGK3;COL6A6;SGK1;SOS2;MET;ITGA9;PHLPP1;TNXB;LAMA1;PDGFB;LPAR3;EFNA5;EGFR;THBS4;GNG10;BCL2L11;RELN;RXRA;GNG4;FGF20;GNG8;PCK1;FGF23;ANGPT1;INSR;LAMB1;IGF1;FGF16;EFNA3;EFNA2;FGF14;CDK6;PPP2R2C;PPP2R2B;ITGA11;F…
TGF-beta signaling pathway_Homo sapiens_hsa04350	27/84	0.000994514854209736960666266014641223591752350330352783203125	0.0064880254774635215397893261979334056377410888671875	0.0016274203869538869833555327915064481203444302082061767578125	0.01061698061965154864239035958917156676761806011199951171875	-0.6321509565061356	4.37022e+15	LTBP1;ACVR1C;MYC;PITX2;TGIF1;TGFB2;CDKN2B;TGFB1;SMAD3;FST;NOG;SMAD9;INHBB;GDF6;SMAD6;BMP7;SMAD5;GDF5;TGFBR1;BMP6;TGFBR2;GDF7;BMP4;BMP2;ID2;ID1;NBL1
Serotonergic synapse_Homo sapiens_hsa04726	33/112	0.0015886799900327219954576651872457659919746220111846923828125	0.00960871509921107543050755595004375209100544452667236328125	0.00177474534014406318781220672775589264347217977046966552734375	0.01105182325453348511634654727231463766656816005706787109375	-0.6712920618820823	4.32638e+15	APP;GABRB1;ALOX15;CACNA1B;CACNA1A;ITPR2;CACNA1D;ALOX12;CACNA1C;HTR2A;HTR4;ADCY5;SLC6A4;PTGS1;HTR6;GNG10;HTR7;GNG4;GNG8;KCNJ3;KCNJ6;KCND2;PLA2G4E;PRKCB;KCNJ9;HTR1F;HTR1D;HTR1A;PRKCA;GNB1;GNAS;KRAS;PLCB1
Renin secretion_Homo sapiens_hsa04924	23/64	0.000400142519616820090122555342304622172378003597259521484375	0.002740976259375217487235243396526129799894988536834716796875	0.00107324827768380255503533060590370951103977859020233154296875	0.00717243970939907167505555918296522577293217182159423828125	-0.4427434635355511	3.46389e+16	PTGER4;ADCYAP1R1;ACE;NPR1;PDE1B;PTGER2;PDE3B;ITPR2;ADRB1;CACNA1D;ADRB2;CACNA1C;ADCY6;ADCY5;ADCYAP1;PPP3CC;PDE3A;ADORA1;GNAS;ORAI1;PRKG2;PLCB1;KCNJ2
Thyroid hormone synthesis_Homo sapiens_hsa04918	24/71	0.000840620381038533989216665620602952913031913340091705322265625	0.0056178044976721540348929551100809476338326930999755859375	0.001671402600194930865296072397541138343513011932373046875	0.01065033284775374587682872373761711060069501399993896484375	-0.4809362566076692	3.40569e+15	PRKCB;GPX5;GSR;ITPR2;ATP1A3;ADCY2;PRKCA;ATP1B2;ADCY1;LRP2;ADCY8;ADCY7;ADCY6;TSHR;ADCY5;SLC5A5;ADCY9;PAX8;CREB3L1;DUOXA2;GNAS;SLC26A4;PLCB1;DUOX2
AGE-RAGE signaling pathway in diabetic complications_Homo sapiens_hsa04933	29/101	0.0044513504520091555505256764035948435775935649871826171875	0.022978869804532182918865856890988652594387531280517578125	0.004440940997149597259385789271846078918315470218658447265625	0.023441112901156684056314105646379175595939159393310546875	-0.5745309502487554	3.11083e+15	CDKN1B;PIK3CB;FOXO1;THBD;MAPK8;AKT3;PLCE1;JAK2;STAT5B;EGR1;TGFB2;JUN;TGFB1;SMAD3;PRKCB;PRKCE;MMP2;PRKCA;NFATC1;F3;MAPK12;TGFBR1;TGFBR2;MAPK11;COL4A2;COL4A1;BCL2;KRAS;PLCB1
Gastric acid secretion_Homo sapiens_hsa04971	24/74	0.0016131419509624431336825001181978223030455410480499267578125	0.00960871509921107543050755595004375209100544452667236328125	0.0026172306406865154630725367468357944744639098644256591796875	0.0159360265677356734148606420831129071302711963653564453125	-0.47401407973796394	3.04771e+16	CAMK2B;CHRM3;CAMK2D;KCNK10;PRKCB;ITPR2;ATP1A3;ADCY2;PRKCA;ATP1B2;ADCY1;SSTR2;ADCY8;ADCY7;ADCY6;ADCY5;MYLK;ADCY9;KCNQ1;GNAS;PLCB1;KCNK2;KCNJ1;KCNJ2
GnRH signaling pathway_Homo sapiens_hsa04912	27/91	0.003625263167035837515161933453100573387928307056427001953125	0.0194769040738788125344260748761371360160410404205322265625	0.00411282813573628225345402142920647747814655303955078125	0.0229982634528926831174455713835413916967809200286865234375	-0.4757266372600822	2.6735e+16	CAMK2B;CAMK2D;ITPR2;ADCY2;CACNA1D;ADCY1;CACNA1C;ADCY8;ADCY7;EGFR;ADCY6;ADCY5;MAPK8;PTK2B;JUN;PLA2G4E;PRKCB;MMP2;PRKCA;MAPK12;MAPK11;ADCY9;GNAS;KRAS;PLCB1;SOS2;HBEGF
FoxO signaling pathway_Homo sapiens_hsa04068	36/133	0.004891290381300979032974662885635552811436355113983154296875	0.024367519354117607444099036229090415872633457183837890625	0.0037486015222498486783309079584114442695863544940948486328125	0.0213982670228428893677286026786532602272927761077880859375	-0.45388882741359426	2.41482e+15	CDKN1B;IRS1;FOXG1;SETD7;IRS4;AGAP2;FOXO6;PRKAG2;IRS2;PIK3CB;EGFR;FOXO1;GRM1;MAPK8;BCL2L11;CCND2;AKT3;PCK1;TGFB2;CDKN2B;TGFB1;SMAD3;HOMER2;INSR;PLK2;IGF1;FBXO32;MAPK12;TGFBR1;GADD45G;TGFBR2;MAPK11;SGK3;KRAS;SGK1;SOS2
Focal adhesion_Homo sapiens_hsa04510	50/202	0.007441133415290598733526916674918538774363696575164794921875	0.035152940617062478079191123470081947743892669677734375	0.0034759797914102712190764776778451050631701946258544921875	0.0202642226137534943453122338041794137097895145416259765625	-0.4887131885225579	2.39505e+15	FLT1;LAMC3;ITGB4;FLT4;RASGRF1;PIK3CB;MYLK;COMP;CCND2;AKT3;KDR;CAPN2;RAC3;ITGAV;VAV3;PDGFRA;ITGA4;PRKCB;PRKCA;VAV2;COL2A1;COL4A2;COL4A1;RAPGEF1;ITGA8;ITGA7;COL6A6;TLN2;SOS2;MET;ITGA9;TNXB;SHC3;LAMA1;PDGFB;EGFR;THBS4;MAPK8;RELN;ERBB2;PAK6;FYN;FLNC;PAK3;JUN;CAV2;LAMB1;IGF1;ITGA11;BCL2
ErbB signaling pathway_Homo sapiens_hsa04012	26/87	0.0038242848546802608693251368521259792032651603221893310546875	0.020151039426584450853230379152591922320425510406494140625	0.0044486783608034576042999930223231785930693149566650390625	0.023441112901156684056314105646379175595939159393310546875	-0.3852546870051353	2.14448e+16	CAMK2B;CAMK2D;SHC3;CDKN1B;TGFA;PIK3CB;AREG;EGFR;MAPK8;ERBB4;MYC;AKT3;ERBB2;PAK6;PAK3;STAT5B;JUN;PRKCB;GAB1;NRG1;PRKCA;NRG2;NRG3;KRAS;SOS2;HBEGF
Platelet activation_Homo sapiens_hsa04611	32/122	0.01233875761305367087239392986930397455580532550811767578125	0.0573020268809611155180760988514521159231662750244140625	0.00883512128104369832970466092092465260066092014312744140625	0.0417383315690685041676744049254921264946460723876953125	-0.3857427437554032	1.69534e+16	ITPR2;ADCY2;ADCY1;PIK3CB;ADCY8;ADCY7;RASGRP1;ADCY6;ADCY5;MYLK;PTGS1;TBXA2R;AKT3;P2RY1;PRKG2;FYN;PRKG1;LYN;PLA2G4E;GP1BB;F2R;GP5;MAPK12;APBB1IP;MAPK11;ADCY9;GNAS;ORAI1;ARHGEF1;TLN2;PLCB1;F2RL3
Longevity regulating pathway - multiple species_Homo sapiens_hsa04213	21/64	0.00261857521394617299981266711483840481378138065338134765625	0.01504426997859004654090053776371860294602811336517333984375	0.0042150696814178024995900528892889269627630710601806640625	0.0230985818541695579753092459895924548618495464324951171875	-0.2724420172010995	1.6197e+16	IRS1;INSR;IRS4;PRKAG2;ADCY2;IRS2;HSPA2;PIK3CB;ADCY1;IGF1;ADCY8;ADCY7;ADCY6;FOXO1;ADCY5;ADCY9;AKT3;KRAS;HSPA1B;HSPA1A;FOXA2
Gap junction_Homo sapiens_hsa04540	26/88	0.00452868237023626961368361065751741989515721797943115234375	0.022978869804532182918865856890988652594387531280517578125	0.00503632186770290590782650497203576378524303436279296875	0.0255546702176036311104923015591339208185672760009765625	-0.22777439842111638	1.22937e+16	PDGFB;ITPR2;ADRB1;ADCY2;ADCY1;HTR2A;ADCY8;ADCY7;EGFR;ADCY6;GRM1;ADCY5;TUBB6;PRKG2;DRD1;PRKG1;PDGFRA;PRKCB;PRKCA;ADCY9;CDK1;GNAS;KRAS;PLCB1;SOS2;TUBA8
Salivary secretion_Homo sapiens_hsa04970	26/89	0.0053384203469806178199430490849408670328557491302490234375	0.025661880264433147014191405332894646562635898590087890625	0.005687361705879967477272884934791363775730133056640625	0.0278274483466269817455440716003067791461944580078125	-0.187300097267853	0.9801087223157375	CHRM3;ITPR2;ATP1A3;ADRB1;ADCY2;ADRA1D;ADCY1;ADRB2;AQP5;ADCY8;ADRA1B;BEST2;ADCY7;ADRA1A;ADCY6;ADCY5;PRKG2;NOS1;PRKG1;PRKCB;PRKCA;ATP2B2;ATP1B2;ADCY9;GNAS;PLCB1
Vascular smooth muscle contraction_Homo sapiens_hsa04270	31/120	0.0168927553080147861697124511692891246639192104339599609375	0.07465507990961374462646205074634053744375705718994140625	0.0117159736675050731025127248585704364813864231109619140625	0.053502946414939835106938659237130195833742618560791015625	-0.2155527506601272	0.8796428460502833	RAMP2;NPR1;NPR2;ITPR2;ADCY2;CACNA1D;ADRA1D;ADCY1;CACNA1C;ADCY8;ADRA1B;ADCY7;ADRA1A;ADCY6;ADCY5;MYLK;KCNMB4;PRKG1;PRKCH;PLA2G4E;PRKCB;PRKCE;PRKCA;AVPR1A;ADCY9;ADORA2A;ADORA2B;GNAS;PRKCQ;ARHGEF1;PLCB1
Regulation of actin cytoskeleton_Homo sapiens_hsa04810	48/214	0.04671725416045234557937959607443190179765224456787109375	0.1752381687729339942993789236425072886049747467041015625	0.018368406086513140718086134484110516496002674102783203125	0.08117650431781613107329320655480842106044292449951171875	-0.14018112858514856	0.42946475311072657	CYFIP2;CHRM3;ITGB4;PDGFB;PIK3CB;FGF2;EGFR;FGF3;MYLK;FGF5;FGF8;SCIN;FGF9;FGF20;PIP4K2A;RAC3;PAK6;ITGAV;CD14;PAK3;FGF23;VAV3;PDGFRA;GSN;ITGA4;INSRR;F2R;VAV2;FGF16;TIAM1;FGF14;ITGA11;FGF18;ITGA8;ARHGEF4;ITGA7;ARHGEF1;KRAS;ARHGEF7;FGF13;FGF12;FGFR3;SOS2;PFN3;FGFR2;FGF10;FGFR1;ITGA9
Cell adhesion molecules (CAMs)_Homo sapiens_hsa04514	34/142	0.037508195633809880698006367083507939241826534271240234375	0.1447499380797733492531875754139036871492862701416015625	0.0209364798359722194265319927808377542532980442047119140625	0.09105707103264108759343997689938987605273723602294921875	-0.040673982498711424	0.13354064930826487	CNTNAP2;CNTNAP1;NLGN1;NLGN2;NRXN1;SDC3;LRRC4;NRXN2;PTPRM;CLDN1;CDH4;CDH3;ALCAM;CDH2;CLDN23;NCAM1;ITGAV;NCAM2;CD34;JAM3;CD276;LRRC4B;NTNG1;CADM3;ITGA4;NEGR1;CLDN11;CLDN10;CLDN5;OCLN;CLDN7;ITGA8;PVRL1;ITGA9
Cocaine addiction_Homo sapiens_hsa05030	18/49	0.00123729527987751180932718408911341612110845744609832763671875	0.00788416062061484367029517983382902457378804683685302734375	0.00298417779366477731173290521837770938873291015625	0.0177753199013945435702499509034169022925198078155517578125	0.05660477657554009	-0.37895921527996235	JUN;BDNF;PDYN;GRIN2C;GRIN2B;SLC6A3;GRIN1;ADCY5;GRM2;GRIN3B;GRIN2A;GRIN3A;CREB3L1;PPP1R1B;GNAS;FOSB;DRD1;CDK5R1
Prolactin signaling pathway_Homo sapiens_hsa04917	20/72	0.0233214766726523060891285155094010406173765659332275390625	0.09963862414733988537296482945748721249401569366455078125	0.021454726357304158834704566061191144399344921112060546875	0.09185304721720842502374893001615419052541255950927734375	0.15756520426269432	-0.5921900065183536	STAT5B;LHCGR;SHC3;SLC2A2;PIK3CB;TNFRSF11A;FOS;ESR1;MAPK12;ESR2;MAPK11;MAPK8;SOCS1;CCND2;AKT3;TNFSF11;KRAS;JAK2;SOS2;SOCS5
Chronic myeloid leukemia_Homo sapiens_hsa05220	20/73	0.026915891829614645158752495035514584742486476898193359375	0.111741732747188071694921518428600393235683441162109375	0.0239512724501275246768994264812135952524840831756591796875	0.1009638254051529460131320092841633595526218414306640625	0.19093323867411696	-0.690230988207038	RB1;STAT5B;TGFB2;TGFB1;SHC3;SMAD3;CDKN1B;CDKN2A;GAB2;PIK3CB;TGFBR1;RUNX1;TGFBR2;BCR;CDK6;MECOM;MYC;AKT3;KRAS;SOS2
ECM-receptor interaction_Homo sapiens_hsa04512	21/82	0.047327096675901882127934783284217701293528079986572265625	0.1752381687729339942993789236425072886049747467041015625	0.03620690669399102834535852935005095787346363067626953125	0.13589989635826771330329165721195749938488006591796875	0.5053662470963862	-1.54171e+16	TNXB;ITGA4;LAMC3;GP1BB;ITGB4;LAMA1;LAMB1;GP5;THBS4;COMP;RELN;SV2C;COL2A1;COL4A2;COL4A1;ITGA11;ITGA8;ITGA7;COL6A6;ITGAV;ITGA9
Pancreatic cancer_Homo sapiens_hsa05212	18/66	0.0360745175561527353647051086227293126285076141357421875	0.1447499380797733492531875754139036871492862701416015625	0.032140668684145494438109125212577055208384990692138671875	0.1258077602779409109867714278152561746537685394287109375	0.4646987817142765	-1.54381e+15	RB1;TGFB2;RALA;TGFB1;SMAD3;CDKN2A;TGFA;PIK3CB;TGFBR1;EGFR;TGFBR2;MAPK8;CDK6;AKT3;ERBB2;RAC3;KRAS;JAK1
Type II diabetes mellitus_Homo sapiens_hsa04930	17/48	0.0026354925509938765225415036042022620677016675472259521484375	0.01504426997859004654090053776371860294602811336517333984375	0.0051867551467295568146109729923409759066998958587646484375	0.025839471094616338342486727697178139351308345794677734375	0.28072796446899295	-1.66716e+16	ABCC8;IRS1;INSR;PRKCE;CACNA1B;IRS4;CACNA1A;SLC2A2;IRS2;CACNA1D;PIK3CB;CACNA1C;MAFA;CACNA1E;CACNA1G;MAPK8;SOCS1
Non-small cell lung cancer_Homo sapiens_hsa05223	17/56	0.01477033955195430035833847881576730287633836269378662109375	0.06745121728725796128589564659705501981079578399658203125	0.0171105852013000957201338536606272100470960140228271484375	0.07685738270747911882185832155300886370241641998291015625	0.42125168378058936	-1.77563e+16	ALK;RB1;CDKN2A;PRKCB;TGFA;PRKCA;PIK3CB;EGFR;RASSF1;CDK6;RXRA;RASSF5;AKT3;ERBB2;KRAS;SOS2;RXRG
Colorectal cancer_Homo sapiens_hsa05210	17/62	0.0389684021162854943298725629574619233608245849609375	0.1482964191647531404516513475755346007645130157470703125	0.035300123869324455394558270882043871097266674041748046875	0.1343365825027069415664726648174109868705272674560546875	0.7922951788517408	-2.571e+15	TCF7L2;TGFB2;JUN;TGFB1;SMAD3;LEF1;AXIN2;PIK3CB;FOS;TGFBR1;TGFBR2;MAPK8;MYC;AKT3;BCL2;RAC3;KRAS
Ovarian steroidogenesis_Homo sapiens_hsa04913	15/50	0.0236368998889674893082446516245909151621162891387939453125	0.09963862414733988537296482945748721249401569366455078125	0.02615453365613244762766242956786300055682659149169921875	0.1085809427542468175165168986495700664818286895751953125	0.978157819303803	-3.66315e+16	LHCGR;PLA2G4E;INSR;ADCY2;ADCY1;IGF1;ADCY8;ADCY7;BMP6;ADCY6;ADCY5;ADCY9;HSD17B1;GNAS;CYP1B1
Amyotrophic lateral sclerosis (ALS)_Homo sapiens_hsa05014	15/51	0.028145986027982065891261953538560192100703716278076171875	0.115104480174135603842699993037967942655086517333984375	0.0297315860320941337258116021757814451120793819427490234375	0.118064559025996995700324987410567700862884521484375	1.09405e+15	-3.90614e+16	APAF1;SLC1A2;GRIN2C;GRIN2B;MAPK12;GRIN1;MAPK11;GRIN2A;PPP3CC;BCL2;NEFL;NOS1;NEFH;PRPH;MAP3K5
Aldosterone-regulated sodium reabsorption_Homo sapiens_hsa04960	14/39	0.005316871174629701247982271894443329074420034885406494140625	0.025661880264433147014191405332894646562635898590087890625	0.00975276827550074741635111053028595051728188991546630859375	0.04529251707605431997993861159557127393782138824462890625	1.00944e+16	-5.2863e+15	PRKCB;IRS1;INSR;ATP1A3;PRKCA;IGF1;ATP1B2;PIK3CB;SCNN1G;HSD11B2;FXYD4;KRAS;SGK1;KCNJ1
Bladder cancer_Homo sapiens_hsa05219	12/41	0.048299105662247966697098178201486007310450077056884765625	0.1764527326860792222351648206313257105648517608642578125	0.049949353345004131321527296449858113192021846771240234375	0.17324206096874850135947099261102266609668731689453125	1.88587e+15	-5.71484e+15	RB1;RASSF1;CDKN2A;DAPK2;MMP2;MYC;ERBB2;KRAS;MMP9;FGFR3;EGFR;HBEGF
Thyroid cancer_Homo sapiens_hsa05216	10/29	0.023303426050463073304630512438961886800825595855712890625	0.09963862414733988537296482945748721249401569366455078125	0.032686449387015543976975351370128919370472431182861328125	0.12614207228228535573322233176440931856632232666015625	1.95792e+16	-7.36013e+15	NTRK1;RET;TCF7L2;RXRA;PAX8;MYC;LEF1;PPARG;KRAS;RXRG
Mucin type O-Glycan biosynthesis_Homo sapiens_hsa00512	13/31	0.00143974881616090711299038584769505177973769605159759521484375	0.00896570853700201335356734233528186450712382793426513671875	0.004564315536431659721394726858534340863116085529327392578125	0.0235966501317410350113679129435695358552038669586181640625	1.20343e+16	-7.87439e+15	GALNT7;GALNT12;GALNT6;GALNT14;GALNT3;GALNT16;GALNT18;GALNT10;WBSCR17;B3GNT6;GCNT4;ST3GAL1;GALNT9
Other types of O-glycan biosynthesis_Homo sapiens_hsa00514	10/31	0.036870412107324133932362286714123911224305629730224609375	0.1447499380797733492531875754139036871492862701416015625	0.04487048024027244508271650147435138933360576629638671875	0.1639268211444619982586345940944738686084747314453125	2.5685e+16	-8.47695e+15	LFNG;COLGALT2;ST6GAL2;FUT7;B3GAT2;MGAT5B;B3GAT1;CHST10;GXYLT2;FUT4
Glycosaminoglycan biosynthesis - heparan sulfate / heparin_Homo sapiens_hsa00534	8/24	0.049304000657317610667451646122572128660976886749267578125	0.177753897106645075698594382629380561411380767822265625	0.060790067882277032396132199210114777088165283203125	0.1982914119017131771016693164710886776447296142578125	4.20776e+15	-1.26643e+16	HS3ST3B1;EXTL1;XYLT1;HS3ST5;HS3ST1;HS6ST2;HS6ST3;HS3ST2
Maturity onset diabetes of the young_Homo sapiens_hsa04950	11/26	0.003047523365318710077132013935852228314615786075592041015625	0.01670042804194653285332350378666887991130352020263671875	0.00836105750815169766754220148641252308152616024017333984375	0.0401917501269046517631267079195822589099407196044921875	2.23959e+15	-1.29749e+16	NEUROD1;RFX6;ONECUT1;SLC2A2;HNF1B;PAX6;MAFA;NKX6-1;MNX1;NEUROG3;FOXA2
Glycosaminoglycan biosynthesis - chondroitin sulfate / dermatan sulfate_Homo sapiens_hsa00532	8/20	0.01630188918817025711671675480829435400664806365966796875	0.07322487930424016744357373909224406816065311431884765625	0.0293030915422369427070226066689428989775478839874267578125	0.118064559025996995700324987410567700862884521484375	3.5769e+16	-1.47242e+16	CSGALNACT1;CHST11;UST;CHST15;XYLT1;CHSY3;CHST14;CHST3

## Sheet: Wikipathways 2016
Term	Overlap	P-value	Adjusted P-value	Old P-value	Old Adjusted P-value	Z-score	Combined Score	Genes
Non-odorant GPCRs_Mus musculus_WP1396	104/256	0.00000000000000000540327492626846091720234741676427483488699906420270509255221469402385991998016834259033203125	0.000000000000002058647746908283762758117939011162615347790873221445195895284996367990970611572265625	0.0000000004328287440416049020296403201219469225602409778730361722409725189208984375	0.00000016490775147985147697907485318802311979879959835670888423919677734375	-203807597594357	8.10329e+15	CHRM3;VIPR1;OXTR;VIPR2;GPR68;NPY2R;HTR4;CELSR2;CELSR3;RXFP3;HTR6;HTR7;EDNRB;ADORA1;PTGDR;GHSR;UTS2R;CASR;LHCGR;F2R;LTB4R2;SMO;ADCYAP1R1;LPAR3;ADRB1;ADRB2;CRHR1;CRHR2;HRH1;CALCR;HRH3;GALR2;TBXA2R;GALR1;NPBWR1;DRD1;NTSR1;CCR10;DRD4;NTSR2;DRD5;FZD1;FZD3;FZD2;HTR1F;FZD6;HTR1D;FZD9;HTR1A;FZD8;GLP1R;ADRA1D;PTH1R;HTR2A;ADRA1B;ADRA1A;GRM1;MC4R;GRM2;GPR132;GRM4;GRM7;GRM6;GRM8;FFAR4;PRLHR;FFAR2;CCR6;QRFPR;…
Neural Crest Differentiation_Homo sapiens_WP2064	55/101	0.0000000000000000832755971647809890791685662633903708253890543224649822828808964914060197770595550537109375	0.00000000000001586400125989077785875081206761278523233583796769874396659361082129180431365966796875	0.0000000038942800719466608176599098389315811719058046946884132921695709228515625	0.0000007418603537058389180242567138845455332329947850666940212249755859375	-1.89666e+16	7.02225e+15	ETS1;FGF2;CDH6;DMBX1;FGF8;CDH2;MYC;MYB;HEY2;ZIC1;SOX9;FOXD3;MSX2;OLIG3;PAX3;AXIN2;OLIG2;ISL1;SOX10;COL2A1;PAX7;HAND1;HOXB1;NOTCH2;DLX5;TWIST1;ASCL1;DLL1;DLL3;HDAC7;DLL4;GBX2;MBP;MSX1;WNT1;HES5;TFAP2A;TFAP2B;FZD3;WNT3A;BMP7;PHOX2B;BMP4;LHX2;TLX2;LHX1;ID1;PMP22;SNAI1;TCF4;LHX5;FGFR3;NEUROG1;FGFR2;FGFR1
XPodNet - protein-protein interactions in the podocyte expanded by STRING_Mus musculus_WP2309	227/808	0.000000000000089076825037155128972087054311298983346107706327021702463753172196447849273681640625	0.000000000011312756779718700382334871698176048844530772186089961905963718891143798828125	0.000000129038632182074056602407645215346843059478487703017890453338623046875	0.00001638790628712340579731070178137741777391056530177593231201171875	-2.17555e+16	6.53738e+15	WIPF1;CLDN1;EPS8;PSMD7;AKT3;KDR;PLCE1;EPHB2;SYNPO;MYOZ2;CDK5RAP2;RBFOX1;EPHA6;PRKCE;KRT8;PRKCA;ISL1;SYTL2;TIAM1;CLDN5;CLDN7;TLN2;PFN3;ADCYAP1R1;NRN1;HOXD1;GATA4;GRIN2A;APH1B;STXBP5;ATG7;LYN;INSR;NR2F2;IGF1;GRIN2B;GADD45G;CYP26A1;OCLN;ID2;GJB6;FAT1;SNAI1;PDE3A;DDR1;RET;ACVRL1;ROBO2;NRP1;NRP2;CDKN1B;TCF21;SLC6A2;SLC6A3;ROBO1;HEY1;RSPO2;FFAR4;JAK2;NCOA1;MAP4K1;ZHX2;ANXA2;GAB1;PAX6;FOS;GAB2;F3;PAX2;V…
ESC Pluripotency Pathways_Mus musculus_WP339	55/117	0.0000000000003001882917280635514569916300622294273096717087678797497574123553931713104248046875	0.0000000000285929347870980529859776396420950085597301182360752136446535587310791015625	0.000000181991105220461568448380427522048652377861799323000013828277587890625	0.00001733465277224896459984902763462599750710069201886653900146484375	-2.06719e+16	5.9606e+15	WNT2B;FGF2;FGF3;FGF5;FGF8;FGF9;MYC;AKT3;JAK1;PDGFRA;WNT5B;WNT5A;NOG;GAB1;WNT9B;FOS;WNT16;LRP5;PDGFB;EGFR;WNT6;WNT11;FGF20;WNT1;FGF23;WNT2;WNT3;WNT4;FZD1;WNT10B;WNT10A;FZD3;JUN;FZD2;WNT3A;WNT7B;FZD6;FZD9;LIF;FZD8;SMAD9;WNT7A;SMAD6;SMAD5;MAPK12;BMP4;FGF16;FGF14;FGF18;FGF13;FGF12;FGFR3;FGFR2;FGF10;FGFR1
Cardiac Progenitor Differentiation_Homo sapiens_WP2406	32/53	0.000000000005301236202597334970920657932954897354795031905183577691786922514438629150390625	0.00000000040395419863791687227757228298061741023072812595273717306554317474365234375	0.00000139582503294724626603860555273950438959218445234000682830810546875	0.000106361867510580169961416363566542031549033708870410919189453125	-1.7903e+16	4.64818e+15	MESP1;CXCR4;GATA4;THY1;FGF2;SOX2;SOX1;T;SOX17;TBX20;KDR;SIRPA;NCAM1;SCN5A;NKX2-5;PDGFRA;MEF2C;TGFB1;WNT3A;NOG;IRX4;IGF2;NRG1;PAX6;IGF1;TBX5;DKK1;ISL1;BMP4;BMP1;MIXL1;FOXA2
Wnt Signaling Pathway and Pluripotency_Homo sapiens_WP399	46/102	0.00000000014976210049255871155481976259547793883797339731245301663875579833984375	0.0000000073695855747380209606328462803269407910278232520795427262783050537109375	0.0000044056155330415047483190449373324781845440156757831573486328125	0.00027789230183116776784491008811528445221483707427978515625	-1.92178e+16	4.34745e+15	WNT2B;LEF1;LRP5;FZD10;NKD1;NKD2;SOX2;WNT6;FRAT1;CCND2;WNT11;MYC;WNT1;MAP3K7;WNT2;WNT3;WNT4;FZD1;WNT10B;FOXD3;TCF7L2;WNT10A;FZD3;JUN;FZD2;PRKCH;WNT5B;WNT3A;PRKCB;PRKCE;WNT7B;WNT5A;ESRRB;FZD6;FZD9;WNT9B;FZD8;WNT7A;PRKCA;AXIN2;WNT16;FOSL1;PPP2R2C;PPP2R2B;PRKCQ;PRKD1
Wnt Signaling Pathway_Mus musculus_WP403	32/58	0.000000000145258019796587490760646956740342362890405780717628658749163150787353515625	0.0000000073695855747380209606328462803269407910278232520795427262783050537109375	0.000005835008962334230878956330135221008958978927694261074066162109375	0.00027789230183116776784491008811528445221483707427978515625	-1.87104e+15	4.23838e+15	WNT2B;FZD10;WNT6;WNT11;CCND2;MYC;WNT1;WNT2;WNT3;WNT4;FZD1;WNT10B;JUN;WNT10A;FZD3;FZD2;PRKCH;WNT5B;WNT3A;PRKCB;PRKCE;WNT7B;WNT5A;FZD6;FZD9;FZD8;WNT7A;PRKCA;WNT16;FOSL1;PRKCQ;PRKD1
Wnt Signaling Pathway_Homo sapiens_WP428	35/67	0.0000000001547419543252077934739490845312040977199696811794638051651418209075927734375	0.0000000073695855747380209606328462803269407910278232520795427262783050537109375	0.000005440723374790281462545261936814000591766671277582645416259765625	0.00027789230183116776784491008811528445221483707427978515625	-1.7935e+16	4.05138e+15	WNT2B;LRP5;FZD10;WNT6;FRAT1;WNT11;CCND2;MYC;WNT1;WNT2;WNT3;WNT4;FZD1;WNT10B;JUN;WNT10A;FZD3;FZD2;PRKCH;WNT5B;WNT3A;PRKCB;PRKCE;WNT7B;WNT5A;FZD6;FZD9;FZD8;WNT7A;PRKCA;WNT16;FOSL1;ROR1;PRKCQ;PRKD1
Wnt Signaling Pathway and Pluripotency_Mus musculus_WP723	43/94	0.000000000337534923997798040847965006400221467386391083209673524834215641021728515625	0.0000000142889784492401174933870876423112894482159163089818321168422698974609375	0.0000068145734346919072574300622890941525611196993850171566009521484375	0.0002884836087352907131771406756826081618783064186573028564453125	-1.79863e+16	3.92269e+16	WNT2B;LEF1;LRP5;NKD1;NKD2;SOX2;WNT6;WNT11;CCND2;MYC;WNT1;WNT2;WNT3;WNT4;FZD1;FOXD3;WNT10B;JUN;WNT10A;FZD3;FZD2;PRKCH;WNT5B;WNT3A;PRKCB;PRKCE;WNT7B;WNT5A;FZD6;WNT9B;FZD9;FZD8;WNT7A;HNF1B;PRKCA;AXIN2;WNT16;FOSL1;PPP2R2C;PPP2R2B;TCF4;PRKCQ;PRKD1
Calcium Regulation in the Cardiac Cell_Mus musculus_WP553	57/150	0.000000003275316052074836775416203182398171278588705490619759075343608856201171875	0.0000000959919550646548312987753879578500804115037681185640394687652587890625	0.0000212308188417319196133158099026871923342696391046047210693359375	0.0006740784982249884392524474918673149659298360347747802734375	-1.72661e+16	3.37326e+15	CHRM3;RYR2;ATP2A3;ADRA1D;ADRA1B;ADRA1A;SLC8A1;RGS3;GJA3;RGS6;RGS7;PRKCH;PRKCB;PRKCE;PRKCA;ATP1B2;ADCY9;PRKAR1B;PRKCQ;PRKD1;CAMK2B;RGS17;CAMK2D;CACNA1B;CACNA1A;ITPR2;ADCY2;CACNA1D;ADRB1;ADCY1;CACNA1C;ADRB2;ADCY8;ADCY7;CACNA1E;ADCY6;CACNA1H;ADCY5;CACNA1G;GJC2;GNG4;PRKAR2B;GNG8;RGS20;KCNJ3;KCNB1;ATP2B2;SLC8A3;PKIB;GJB2;PKIA;GJB6;CAMK4;GNB1;GNAS;RGS10;RGS11
Endochondral Ossification_Mus musculus_WP1270	31/59	0.000000001424967415081642783315538539437063170201014372651115991175174713134765625	0.00000004935568955873690481538082551297985656191258385661058127880096435546875	0.00001700439102653873629030119307703472486537066288292407989501953125	0.000641676195354688142132026928976529234205372631549835205078125	-1.62766e+16	3.3154e+16	IHH;PTH1R;FGF2;PTHLH;GLI3;ADAMTS5;SCIN;CHST11;FRZB;ADAMTS1;TIMP3;ENPP1;SOX9;SOX6;NKX3-2;STAT5B;TGFB2;MEF2C;TGFB1;PTCH1;IGF2;IGF1;MMP9;BMP7;RUNX3;BMP6;RUNX2;COL2A1;FGF18;FGFR3;FGFR1
SIDS Susceptibility Pathways_Homo sapiens_WP706	59/160	0.00000000654821803581679080083393357908892740137929422417073510587215423583984375	0.00000015592944197788733947515811030515298085674658068455755710601806640625	0.000031029146582744644169114811571574819026864133775234222412109375	0.000788140323201713872448836983863884597667492926120758056640625	-1.70323e+16	3.20958e+16	RET;RYR2;VIPR1;VIPR2;THRB;RORA;ECE1;HTR2A;SLC6A4;SOX2;MYB;SCN5A;NKX3-1;KCNH2;MEF2C;EN1;TACR1;SSTR1;SSTR2;NGF;RUNX3;POU3F2;SLC9A3;ADCYAP1;PRKAR1B;KCNQ1;NOS1AP;LMX1B;AVP;SCN4B;ADCYAP1R1;DLX2;CEBPB;CHRNA4;SLC1A3;ATP1A3;GATA3;ASCL1;GATA2;NEUROD1;DEAF1;PRKAR2B;TAC1;PPARGC1A;HES5;EGR1;GABRA1;NTRK2;JUN;KCNJ8;BDNF;HTR1A;ESR2;PHOX2B;GRIN1;PHOX2A;TLX3;FEV;GPD1L
Dopaminergic Neurogenesis_Homo sapiens_WP2855	21/30	0.000000000446050744365892115679362659648476453766452465288239181973040103912353515625	0.00000001699453336034048916794401691381100061306597126531414687633514404296875	0.00001852608438031907905408669778868357980172731913626194000244140625	0.000641676195354688142132026928976529234205372631549835205078125	-1.40571e+16	3.02657e+16	RET;CDKN1C;TGFB1;EN2;EN1;ASCL1;SLC6A3;NR4A2;SOX2;NEUROD1;FGF8;LMX1A;GBX2;OTX2;LMX1B;MSX1;WNT1;NKX6-1;NEUROG2;FOXA2;PITX3
Endochondral Ossification_Homo sapiens_WP474	32/64	0.0000000039282675829300607711470110969785574095425317864282988011837005615234375	0.00000010690499636402522255405021789353980921077891252934932708740234375	0.00002666424799805941625173606734922060468306881375610828399658203125	0.00078146757594312597251795526887008236371912062168121337890625	-1.54251e+16	2.98553e+16	CDKN1C;IHH;PTH1R;FGF2;PTHLH;GLI3;ADAMTS5;SCIN;CHST11;FRZB;ADAMTS1;TIMP3;ENPP1;SOX9;SOX6;NKX3-2;STAT5B;TGFB2;MEF2C;TGFB1;PTCH1;IGF2;IGF1;MMP9;BMP7;RUNX3;BMP6;RUNX2;COL2A1;FGF18;FGFR3;FGFR1
Adipogenesis_Homo sapiens_WP236	51/130	0.00000000615617255902446131866258684055270844481810854631476104259490966796875	0.00000015592944197788733947515811030515298085674658068455755710601806640625	0.00002934159048661699235546231057103483408354804851114749908447265625	0.000788140323201713872448836983863884597667492926120758056640625	-1.52981e+16	2.89223e+16	RB1;IRS1;IRS4;IRS2;RORA;CYP26B1;NCOA1;MEF2C;PTGIS;WNT5B;EBF1;PPARG;PPARA;FOXC2;CEBPA;CEBPB;CEBPD;UCP1;TWIST1;GATA4;GATA3;GATA2;FOXO1;RXRA;SOCS1;FRZB;NRIP1;SPOCK1;NDN;WNT1;PCK1;RXRG;PPARGC1A;GDF10;FZD1;STAT5B;WNT10B;EGR2;TGFB1;SMAD3;NR2F1;LIF;IGF1;DLK1;BMP4;BMP3;CYP26A1;BMP2;BMP1;LPIN2;MIXL1
SIDS Susceptibility Pathways_Mus musculus_WP1266	30/59	0.0000000072157317839642787286032082926835740099846816519857384264469146728515625	0.000000161717282922964112706516195093475740662825046456418931484222412109375	0.0000371690734230701574762091576875633336385362781584262847900390625	0.0008112374272047505503746567256939670187421143054962158203125	-1.50271e+16	2.81713e+15	RET;RYR2;VIPR1;ADCYAP1R1;VIPR2;CHRNA4;ECE1;RORA;HTR2A;GATA3;ASCL1;GATA2;SLC6A4;DEAF1;SCN5A;PPARGC1A;HES5;NKX3-1;KCNH2;HTR1A;EN1;POU3F2;PHOX2B;PHOX2A;ADCYAP1;TLX3;FEV;KCNQ1;LMX1B;AVP
Calcium Regulation in the Cardiac Cell_Homo sapiens_WP536	55/149	0.000000020179521513868947608244609260609581102841048050322569906711578369140625	0.0000004046525103570562698987738044220652255944514763541519641876220703125	0.0000560318816296570686879587042117378814509720541536808013916015625	0.0011235866789947022460760539530610913061536848545074462890625	-1.53898e+16	2.72685e+16	CHRM3;RYR2;ATP2A3;ADRA1D;ADRA1B;ADRA1A;SLC8A1;RGS3;GJA3;RGS6;RGS7;PRKCH;PRKCB;PRKCE;PRKCA;ATP1B2;ADCY9;PRKAR1B;PRKCQ;PRKD1;CAMK2B;RGS17;CAMK2D;CACNA1B;CACNA1A;ITPR2;ADCY2;CACNA1D;ADRB1;ADCY1;CACNA1C;ADRB2;ADCY8;ADCY7;CACNA1E;ADCY6;ADCY5;GJC2;GNG4;PRKAR2B;GNG8;RGS20;KCNJ3;KCNB1;ATP2B2;SLC8A3;PKIB;GJB2;PKIA;GJB6;CAMK4;GNB1;GNAS;RGS10;RGS11
Adipogenesis genes_Mus musculus_WP447	50/128	0.000000010221442277307219433942660755977593911580925123416818678379058837890625	0.00000021635386153633615847146319521865365231860778294503688812255859375	0.00003832617766321656164844877690001112569007091224193572998046875	0.0008112374272047505503746567256939670187421143054962158203125	-1.45008e+16	2.66798e+16	RB1;IRS1;IRS2;RORA;CYP26B1;NCOA1;MEF2C;PTGIS;WNT5B;EBF1;PPARG;PPARA;FOXC2;CEBPA;CEBPB;UCP1;TWIST1;GATA4;GATA3;GATA2;FOXO1;RXRA;SOCS1;FRZB;NRIP1;SPOCK1;NDN;WNT1;PCK1;RXRG;PPARGC1A;GDF10;FZD1;STAT5B;WNT10B;EGR2;TGFB1;SMAD3;NR2F1;LIF;NSG1;IGF1;DLK1;BMP4;BMP3;CYP26A1;BMP2;BMP1;LPIN2;MIXL1
Dopaminergic Neurogenesis_Mus musculus_WP1498	20/29	0.0000000017738790668881164189032804758840676517817058766013360582292079925537109375	0.00000005632066037369769748925128565429643057171915643266402184963226318359375	0.000034065652099167896961311174930386869164067320525646209716796875	0.00081118834061143555401451887831854037358425557613372802734375	-1.22863e+16	247569840558639	RET;TGFB1;EN2;EN1;ASCL1;SLC6A3;NR4A2;SOX2;NEUROD1;FGF8;LMX1A;GBX2;OTX2;LMX1B;MSX1;WNT1;NKX6-1;NEUROG2;FOXA2;PITX3
Myometrial Relaxation and Contraction Pathways_Mus musculus_WP385	54/151	0.0000000927340993898137111628007171575116540651606555911712348461151123046875	0.000001605985993978137414510409808343638360383920371532440185546875	0.00012755021808970312680031611307640559971332550048828125	0.0022089378678262221351868976881860362482257187366485595703125	-1.51269e+16	244957709680357	RYR2;OXTR;ATP2A3;ADM;OXT;ETS2;SLC8A1;RGS3;NOS1;RGS6;RGS7;PRKCH;IGFBP5;IGFBP4;PRKCB;GSTO1;PRKCE;IGFBP3;PRKCA;FOS;DGKZ;ACTA1;ADCY9;PRKAR1B;PRKCQ;PRKD1;ATF3;CAMK2B;RGS17;RAMP2;CAMK2D;ITPR2;ADCY2;ADCY1;ADCY8;ADCY7;ADCY6;CRHR1;ADCY5;CNN1;GNG4;PRKAR2B;GNG8;RGS20;IGFBP6;CORIN;JUN;GUCA2B;PKIB;PKIA;GNB1;GNAS;RGS10;RGS11
GPCRs, Class A Rhodopsin-like_Mus musculus_WP189	59/171	0.000000103913936001105079612143178291461254048044793307781219482421875	0.000001721356939844392868152228755207477917110736598260700702667236328125	0.0001401769473911124402713823666744019647012464702129364013671875	0.0023220616067832103128487641896526838536374270915985107421875	-1.50012e+16	2.41215e+16	GPR27;CHRM3;OXTR;NPY2R;GPR63;OXT;ADRA1D;HTR2A;HTR4;ADRA1B;ADRA1A;MC4R;HTR6;HTR7;EDNRB;CCR6;PTGDR;LHCGR;GPR37;NPY5R;F2R;AVPR1A;SSTR1;ADRA2C;SSTR2;ADRA2B;ADRA2A;SSTR4;SSTR5;ADORA2A;ADORA2B;AVP;OPRD1;PTGER4;GPR45;PTGER2;PTGER3;CXCR4;GPR83;ADRB1;ADRB2;HRH1;GALR3;GALR2;TBXA2R;CNR1;GALR1;P2RY2;P2RY1;NTSR1;DRD4;NTSR2;GPR12;HTR1F;HTR1D;HTR1A;GPR50;TSHR;F2RL3
Myometrial Relaxation and Contraction Pathways_Homo sapiens_WP289	54/156	0.000000314274830906448144978403147487000524051836691796779632568359375	0.0000046053350221291055742629805269672260692459531128406524658203125	0.0002489082593733582364492473715245068888179957866668701171875	0.003647463339278826481570927597886111470870673656463623046875	-1.437e+16	2.15162e+15	RYR2;OXTR;ATP2A3;ADM;OXT;ETS2;SLC8A1;RGS3;NOS1;RGS6;RGS7;PRKCH;IGFBP5;IGFBP4;PRKCB;GSTO1;PRKCE;IGFBP3;PRKCA;FOS;DGKZ;ACTA1;ADCY9;PRKAR1B;PRKCQ;PRKD1;ATF3;CAMK2B;RGS17;RAMP2;CAMK2D;ITPR2;ADCY2;ADCY1;ADCY8;ADCY7;ADCY6;CRHR1;ADCY5;CNN1;GNG4;PRKAR2B;GNG8;RGS20;IGFBP6;CORIN;JUN;GUCA2B;PKIB;PKIA;GNB1;GNAS;RGS10;RGS11
PodNet: protein-protein interactions in the podocyte_Mus musculus_WP2310	87/305	0.0000020898218943442976080538710237366473165820934809744358062744140625	0.0000265407380581725817398665301372062685913988389074802398681640625	0.000958366175601166737745006951598725208896212279796600341796875	0.01177862944851756389630370591703467653132975101470947265625	-1.39781e+16	1.82812e+15	DDR1;ROBO2;NRP1;CDKN1B;RAB3A;SH2D4A;ITGB4;WWC1;TCF21;PIK3CB;ROBO1;CTGF;CDH3;HEY1;KDR;PLCE1;SIRPA;ITGAV;SYNPO;KIRREL3;ZHX2;TRPC6;PRKCE;IGFBP3;MAGI2;PRKCA;F3;PAX2;DNM1;TGFBR1;VAV2;TGFBR2;OLFM1;INF2;LRRC7;RAPGEF2;TLN2;LMX1B;MET;DBN1;CRB2;PTGER4;NOTCH2;CAMK2B;FOXC2;CAMK2D;PLEKHH2;NRN1;KHDRBS3;NRXN1;ADCY1;SEMA3F;CXXC5;DDN;RXRA;APH1B;TBXA2R;IGFBP7;FYN;WNT1;EGLN3;TGFB2;TGFB1;SMAD3;ANGPT1;CDKN2A;INSR;NTR…
Wnt Signaling Pathway NetPath_Mus musculus_WP539	40/106	0.0000008508187132082785010617968605994843045436937245540320873260498046875	0.000012005997397494596614329898098816329365945421159267425537109375	0.000393572009749927446964345989499634015373885631561279296875	0.005553738359804531558860940521071825060062110424041748046875	-1.27769e+15	1.78583e+16	CAMK2B;CAMK2D;LEF1;LRP5;CXXC4;NKD1;MAPK8;FRAT2;SALL1;SOX1;MYB;SOX9;WNT1;WNT2;WNT3;ANKRD6;WNT4;TFAP2A;FZD1;JUN;SMAD3;FZD2;WNT3A;PRKCB;WNT5A;FZD6;FZD9;FZD8;WNT7A;PRKCA;AXIN2;DKK1;RUNX2;PAX2;HIPK2;NR5A1;SFRP1;MAP1B;CDK1;TCF4
Monoamine GPCRs_Mus musculus_WP570	20/32	0.000000023070205252586349787687647360824583220306749353767372667789459228515625	0.00000043948741006176993218802252771926220020759501494467258453369140625	0.000092992407670159437185243567203229986262158490717411041259765625	0.0017715053661165373020958124783419407322071492671966552734375	-1.00927e+16	1.77477e+15	CHRM3;HTR1F;HTR1D;HTR1A;ADRB1;ADRA1D;ADRB2;HTR2A;ADRA2C;ADRA1B;HTR4;ADRA2B;ADRA1A;ADRA2A;HTR6;HRH1;HTR7;DRD1;DRD4;DRD5
Monoamine GPCRs_Homo sapiens_WP58	20/33	0.00000004876029040454393583451267826268937799483182971016503870487213134765625	0.0000008846509830538685851183673507225346810400878894142806529998779296875	0.0001268723457988248375268025558426643328857608139514923095703125	0.0022089378678262221351868976881860362482257187366485595703125	-1.04776e+16	1.76405e+15	CHRM3;HTR1F;HTR1D;HTR1A;ADRB1;ADRA1D;ADRB2;HTR2A;ADRA2C;ADRA1B;HTR4;ADRA2B;ADRA1A;ADRA2A;HTR6;HRH1;HTR7;DRD1;DRD4;DRD5
Heart Development_Homo sapiens_WP1591	24/47	0.000000206653486105639282723216219699036155788007818046025931835174560546875	0.0000032429090302199361755121180539429559530617552809417247772216796875	0.000207788168802378850515133468235262625967152416706085205078125	0.00329241600401940399944766824091857415623962879180908203125	-1.04822e+16	1.61345e+16	TBX1;FOXC2;MEF2C;FOXC1;SRF;IRX4;NFATC2;NFATC1;GATA4;TBX5;ISL1;TBX2;BMP4;BMP2;FGF8;HEY1;HAND2;HAND1;HEY2;TBX20;PITX2;NKX2-5;FGF10;FOXA2
DNA Damage Response (only ATM dependent)_Homo sapiens_WP710	39/111	0.000008733874386461101420038415088509253791926312260329723358154296875	0.000100836549734596353836667270709170907139196060597896575927734375	0.0013875560194795580164217607688215139205567538738250732421875	0.016019964952173081085273764756493619643151760101318359375	-1.37883e+16	1.60611e+16	WNT2B;CDKN1B;IRS1;LEF1;PIK3CB;WNT6;FRAT1;MAPK8;BCL2L11;CCND2;WNT11;MYC;AKT3;ERBB2;RAC3;WNT1;MAP3K7;WNT2;WNT3;WNT4;WNT10B;TCF7L2;WNT10A;JUN;TGFB1;SMAD3;WNT5B;BIK;WNT3A;CDKN2A;INSR;WNT7B;WNT5A;WNT7A;WNT16;FOSL1;BCL2;KRAS;SOS2
Heart Development_Mus musculus_WP2067	23/44	0.00000021278930644487770361159375588633313469699714914895594120025634765625	0.0000032429090302199361755121180539429559530617552809417247772216796875	0.0002160377955393309496075204823029025646974332630634307861328125	0.00329241600401940399944766824091857415623962879180908203125	-0.8916451569002375	1.36983e+16	FOXC2;MEF2C;FOXC1;SRF;IRX4;NFATC2;NFATC1;GATA4;TBX5;ISL1;TBX2;BMP4;BMP2;FGF8;HEY1;HAND2;HAND1;HEY2;TBX20;PITX2;NKX2-5;FGF10;FOXA2
Id Signaling Pathway_Mus musculus_WP512	24/51	0.0000014095781036392260139795441775678597196019836701452732086181640625	0.0000191803306245194710145073047069530502994894050061702728271484375	0.000524786244790417604443033550154495969763956964015960693359375	0.007140841402326754579210632556396376457996666431427001953125	-0.9416343147317068	1.26859e+16	MYOG;ACVRL1;RB1;TGIF1;TCF7L2;SMAD3;FLT1;IRS1;TCF12;PAX5;IGF1;NGF;SMAD5;PAX2;BMP6;ELK3;BMP2;PAX8;MYOD1;ID2;ID1;KDR;MSC;ATF3
GPCRs, Other_Mus musculus_WP41	30/76	0.00000674689348887988409411188561737304780763224698603153228759765625	0.00008033020060197612285425583511511149481520988047122955322265625	0.00114800068692710800950795846375740438816137611865997314453125	0.013668383178725880544579496245205518789589405059814453125	-1.06007e+15	1.26216e+16	VIPR1;GPR88;ADRB1;GPR83;ADRB2;CELSR2;CELSR3;GRM1;MC4R;GPR132;CALCR;CNR1;ADORA1;DRD1;S1PR5;CCR10;DRD5;FZD1;GHSR;CASR;FZD2;IRX6;HTR1D;HTR1A;FZD9;TACR3;PTH2R;SSTR5;LTB4R2;SMO
Endoderm Differentiation_Homo sapiens_WP2853	28/71	0.000013820298390155105215985030520098320039323880337178707122802734375	0.00015044381961854558248971314160513657043338753283023834228515625	0.0016717992975678296063701822049551992677152156829833984375	0.018198729496381231551804802393235149793326854705810546875	-0.9418375687699522	1.05386e+16	FOXA1;APP;LEF1;ONECUT1;GATA4;HOXC11;PTHLH;SOX2;SOX17;TBX21;NKX2-1;OTX2;SOX7;WNT3;EOMES;DUSP4;DUSP2;TGFB1;SMAD3;NOG;HNF1B;DKK1;BMP7;SFRP1;LHX1;PAX9;MIXL1;FOXA2
Hair Follicle Development: Induction (Part 1 of 3)_Homo sapiens_WP2804	21/42	0.00000185669264290518190447230352513319218132892274297773838043212890625	0.0000243930998947198036269114196361584845362813211977481842041015625	0.000629501993668193384444398130739273256040178239345550537109375	0.008270353778882126583038569833661313168704509735107421875	-0.7856201941210459	1.03676e+16	FZD1;WNT10B;WNT10A;MSX2;FST;PTCH1;FOXI3;NOG;LEF1;LRP5;EGFR;CTGF;BMP4;CDH3;SMO;GJB6;MYC;FGF20;SP5;FGFR2;FGFR1
GPCRs, Class A Rhodopsin-like_Homo sapiens_WP455	72/259	0.0000387626585296808041209391804127193381646065972745418548583984375	0.000351632688090675851917688010672691234503872692584991455078125	0.004376958050357065109492449295203186920844018459320068359375	0.037058244826356480372542279155823052860796451568603515625	-1.00399e+16	1.01986e+16	GPR27;CHRM3;OXTR;GPR25;GPR68;NPY2R;GPR63;ADRA1D;HTR2A;HTR4;ADRA1B;ADRA1A;MC4R;HTR6;HTR7;EDNRB;ADORA1;PRLHR;FFAR2;CCR6;PTGDR;GHSR;LHCGR;GPR37;NPY5R;F2R;AVPR1A;SSTR1;ADRA2C;SSTR2;ADRA2B;ADRA2A;SSTR4;SSTR5;ADORA2A;ADORA2B;GPR161;OPRD1;PTGER4;GPR45;PTGER2;PTGER3;GPR85;CXCR4;ADRB1;GPR83;ADRB2;HRH1;GALR3;HRH3;GALR2;TBXA2R;CNR1;GALR1;NPBWR1;P2RY2;P2RY1;DRD1;NTSR1;CCR10;DRD4;NTSR2;DRD5;GPR12;HTR1F;HTR1D;…
TGF Beta Signaling Pathway_Mus musculus_WP113	22/52	0.0000314806128762381326100482092922305810134275816380977630615234375	0.0003075413719447878915964900148338756480370648205280303955078125	0.0025663434567566871698229835629945227992720901966094970703125	0.025730969921692048441030920002958737313747406005859375	-0.7564314752249712	7.84127e+15	TGIF1;JUN;TGFB1;SMAD3;FST;LEF1;NOG;LIF;SMAD9;FOS;SMAD6;RUNX3;SMAD5;LTBP1;TGFBR1;RUNX2;TGFBR2;TGFBR3;BMP4;ZEB2;WNT1;JAK1
Ectoderm Differentiation_Homo sapiens_WP2858	44/139	0.0000475895648230080002354623613936013271086267195641994476318359375	0.00042166567901316394199884296511982029187493026256561279296875	0.003728307260822251965881601876162676489911973476409912109375	0.033356026875131540576635558181806118227541446685791015625	-0.772870507862625	7.6923e+15	NLGN1;CTNND2;ARX;ARHGDIG;PRKAG2;CELSR2;CDH8;GLI3;CDH6;SOX2;SIX6;PODXL;MYC;ST8SIA4;FYN;WNT1;ANKS1B;TFAP2A;TFAP2C;KCNK10;ELOVL4;ZBTB16;GREB1;FZD8;PAX3;NFATC1;SORCS1;PAX6;NR2F2;BAZ1A;FOXL1;PTPN13;ZFHX4;VAX2;RGMA;BMP4;CLDN11;ARHGAP10;TOX3;PTPRB;MAFB;LHX1;FGFR2;FOXA2
BDNF signaling pathway_Homo sapiens_WP2380	43/144	0.0002503487788175713158779489564409459489979781210422515869140625	0.0018366302814974730210628717230747497524134814739227294921875	0.0094440673314656088666030342437807121314108371734619140625	0.066633141727562905654025371404713951051235198974609375	-0.8346051406135107	6.92109e+15	RAB3A;DOCK3;SHC3;CRTC1;IRS1;RASGRF1;KCNA3;IRS2;GRIP1;MAPK8;BCL2L11;CDH2;CNR1;NTF3;SIRPA;PTK2B;NCAM1;FYN;JAK2;SH2B2;VAV3;NTRK1;EGR1;STAT5B;LINGO1;NTRK2;EGR2;JUN;MEF2C;BDNF;NTRK3;FOS;NGF;GRIN2B;GRIN1;VAV2;TIAM1;MARCKS;BMP2;DOK5;CAMK4;MAPT;CDK5R1
Primary Focal Segmental Glomerulosclerosis FSGS_Homo sapiens_WP2572	27/72	0.0000559774100043281666919635364276786049231304787099361419677734375	0.0004847134820829325529446818254797335612238384783267974853515625	0.003530239260067566560430396549463694100268185138702392578125	0.033356026875131540576635558181806118227541446685791015625	-0.692814082074551	6.78304e+15	CDKN1C;CAMK2B;CDKN1B;ITGB4;LRP5;MKI67;CLDN1;CDH2;PODXL;PLCE1;FYN;ITGAV;WNT1;SYNPO;KIRREL3;TGFB1;TRPC6;JAG1;KRT8;DKK1;DNM1;PAX2;INF2;WT1;NPHS2;FAT1;LMX1B
Differentiation Pathway_Homo sapiens_WP2848	21/48	0.00002574977555995937016108422723537074716659844852983951568603515625	0.000265153094279581605895168561204400248243473470211029052734375	0.0023203452231869265386110523508023106842301785945892333984375	0.023893284595519433122223773580117267556488513946533203125	-0.6349655835344404	6.70974e+15	ALK;TGFB1;WNT2B;CSF1;WNT3A;FST;WNT7B;NOG;WNT5A;PDGFB;IGF1;GDF5;DKK1;FGF2;BMP4;NT5E;FGF8;TNFSF11;WNT1;WNT2;FGF10
Mesodermal Commitment Pathway_Homo sapiens_WP2857	28/76	0.0000594116185932149791699453944548992012641974724829196929931640625	0.000503018370755886862037697948579761941800825297832489013671875	0.00366858246451459528436611634560904349200427532196044921875	0.033356026875131540576635558181806118227541446685791015625	-0.6162062489184149	5.99632e+15	FOXC2;FOXC1;SRF;LEF1;DLL1;SOX2;FGF8;SOX17;JAK2;WNT3;HES7;EOMES;TBX1;SMAD3;WNT3A;NOG;HMGA2;FZD8;AXIN2;KLF4;SMAD6;DKK1;BMP7;BMP4;HAND1;SNAI1;MIXL1;FGFR1
TGF-beta Receptor Signaling_Homo sapiens_WP560	22/56	0.000120300090032654654627862489402190249165869317948818206787109375	0.00099639857179220484885429076626905953162349760532379150390625	0.005211201769642394461545809036806531366892158985137939453125	0.043162345092038097160713761013539624400436878204345703125	-0.6214848148038643	5.60922e+15	TGIF1;JUN;TGFB1;SMAD3;FST;LEF1;NOG;LIF;SMAD9;FOS;SMAD6;RUNX3;SMAD5;LTBP1;TGFBR1;RUNX2;TGFBR2;TGFBR3;BMP4;ZEB2;WNT1;JAK1
Spinal Cord Injury_Mus musculus_WP2432	32/96	0.00016918785028475919200892374494316072741639800369739532470703125	0.00132223062914657292325759652129590904223732650279998779296875	0.006762788720925577527764982477265220950357615947723388671875	0.0525841327076050080169267175733693875372409820556640625	-0.6331988417588196	5.49902e+15	RB1;RTN4R;BTG2;NCAN;XYLT1;NTN1;EFNB2;CHST11;PTPRZ1;MYC;SLIT1;SLIT3;MBP;SOX9;NOS1;EGR1;TGFB1;SEMA6A;NOS2;BDNF;PRKCA;TACR1;FOS;PDYN;MMP9;RGMA;GRIN1;BCAN;COL2A1;GDNF;COL4A1;CDK1
G Protein Signaling Pathways_Mus musculus_WP232	30/88	0.000170050658341685243836460816879707635962404310703277587890625	0.00132223062914657292325759652129590904223732650279998779296875	0.00665711661804034744716052074409162742085754871368408203125	0.0525841327076050080169267175733693875372409820556640625	-0.5870828597227653	5.09554e+15	PDE1B;ADCY2;ADCY1;ADCY8;ADCY7;ADCY6;ADCY5;GNA14;GNG10;PPP3CC;GNG4;PRKAR2B;GNG8;PDE8B;PDE8A;KCNJ3;PRKCH;PRKCB;PRKCE;PRKCA;ADCY9;GNAL;PRKAR1B;PRKD3;GNB1;GNAS;ARHGEF1;KRAS;PRKCQ;PRKD1
Circadian rythm related genes_Homo sapiens_WP3594	54/200	0.00072482897215404677726535709325617062859237194061279296875	0.004844909445450733265214893208394641987979412078857421875	0.0194252675011573304464373990185777074657380580902099609375	0.1266643318669193052361521267812349833548069000244140625	-0.6860297588580212	4.9597e+15	CRTC1;NPY2R;BHLHE41;RORA;RORB;SLC6A4;HTR7;SIX3;ADORA1;PROK2;PRKG2;UTS2R;KCND2;KCNH7;SOX14;HNF1B;PROX1;CARTPT;SLC9A3;ADORA2A;PPARG;AVP;PPARA;MAGEL2;NLGN1;PHLPP1;ADCY1;TNFRSF11A;ARNTL2;NPAS2;ARNTL;ATOH7;RAI1;PROKR2;MAPK8;NFIL3;NRIP1;NKX2-1;DRD1;PPARGC1A;DRD4;NTRK1;EGR1;ARNT2;JUN;ZFHX3;EGR3;NOS2;NTRK3;HCRTR2;HS3ST2;HCRTR1;PER3;ID2
Primary Focal Segmental Glomerulosclerosis FSGS_Mus musculus_WP2573	25/68	0.000150678369634546613538284010047618721728213131427764892578125	0.00122145657086728215250104323530422334442846477031707763671875	0.005981125113970230285087570365476494771428406238555908203125	0.048485290817503357008177999887266196310520172119140625	-0.5299990406495763	4.66418e+15	CAMK2B;CDKN1B;ITGB4;LRP5;MKI67;CLDN1;CDH2;PLCE1;FYN;ITGAV;SYNPO;CDK5RAP2;KIRREL3;TGFB1;TRPC6;JAG1;KRT8;DKK1;DNM1;PAX2;INF2;WT1;NPHS2;FAT1;LMX1B
Focal Adhesion-PI3K-Akt-mTOR-signaling pathway_Mus musculus_WP2841	73/303	0.003088347286442100041170544244550910661928355693817138671875	0.0181024664020683102860775903764078975655138492584228515625	0.052688749665658653198452299193377257324755191802978515625	0.257799246297929662841141862372751347720623016357421875	-0.5760886346075533	3.32986e+15	FOXA1;CDKN1B;FLT1;CSF1;IRS1;LAMC3;ITGB4;FLT4;SLC2A2;IRS2;PIK3CB;FGF2;FGF3;COMP;FGF8;FGF9;CREB3L1;AKT3;KDR;ITGAV;NOS1;JAK2;JAK3;JAK1;PDGFRA;ITGA4;F2R;OSMR;NGF;COL2A1;COL4A2;COL4A1;ITGA8;ITGA7;MET;ITGA9;PHLPP1;TNXB;LAMA1;PDGFB;LPAR3;EFNA5;EGFR;FOXO1;THBS4;GNG10;RELN;GNG4;FGF20;GNG8;PPARGC1A;ANGPT1;NOS2;INSR;LAMB1;IGF1;FGF16;EFNA3;EFNA2;FGF14;COL5A1;PPP2R2C;PPP2R2B;ITGA11;FGF18;GNB1;KRAS;FGF13;FGF12…
Spinal Cord Injury_Homo sapiens_WP2431	35/119	0.00120912573014088690036282880413409657194279134273529052734375	0.007808083104808100950722238309253953048028051853179931640625	0.02130097288578365610778320160534349270164966583251953125	0.1352611778247262142027551590217626653611660003662109375	-0.46189167297586675	3.10292e+15	RB1;RTN4R;BTG2;CDKN1B;NCAN;XYLT1;NTN1;EGFR;EFNB2;LGALS3;CHST11;PTPRZ1;MYC;SLIT1;SLIT3;MBP;SOX9;NOS1;EGR1;TGFB1;SEMA6A;NOS2;BDNF;PRKCA;TACR1;FOS;PDYN;MMP9;GRIN1;RGMA;BCAN;COL2A1;GDNF;COL4A1;CDK1
Peptide GPCRs_Mus musculus_WP234	24/66	0.00024599865218663898892847985422349665896035730838775634765625	0.0018366302814974730210628717230747497524134814739227294921875	0.007772631624615312928572308237562538124620914459228515625	0.058066130372126163738943915859636035747826099395751953125	-0.3637669023642191	3.02297e+16	OPRD1;GHSR;LHCGR;OXTR;NPY5R;NPY2R;TACR3;CXCR4;TACR1;SSTR1;AVPR1A;SSTR2;SSTR4;TSHR;SSTR5;MC4R;EDNRB;GALR3;GALR2;GALR1;CCR6;NTSR1;CCR10;NTSR2
G Protein Signaling Pathways_Homo sapiens_WP35	30/95	0.000746782985708279952764832021472329870448447763919830322265625	0.004905591681980253464245844696733911405317485332489013671875	0.01531621353100087734588896637433208525180816650390625	0.10420495277341668138859631653758697211742401123046875	-0.4156372995392313	2.99248e+16	PDE1B;ADCY2;ADCY1;ADCY8;ADCY7;ADCY6;ADCY5;GNA14;GNG10;PPP3CC;GNG4;PRKAR2B;GNG8;PDE8B;PDE8A;KCNJ3;PRKCH;PRKCB;PRKCE;PRKCA;ADCY9;GNAL;PRKAR1B;PRKD3;GNB1;GNAS;ARHGEF1;KRAS;PRKCQ;PRKD1
Arrhythmogenic Right Ventricular Cardiomyopathy_Homo sapiens_WP2118	26/75	0.000333521805214021904543997276704203613917343318462371826171875	0.0023531816256767098573254859417147599742747843265533447265625	0.00934941363964567929978333182816641055978834629058837890625	0.066633141727562905654025371404713951051235198974609375	-0.3001706160986512	2.40311e+16	RYR2;ITGB4;LEF1;CACNA1D;CACNA1C;SLC8A1;SGCD;CDH2;SGCB;ITGAV;CACNG2;CACNG4;DSP;TCF7L2;ITGA4;CACNA2D1;CACNA2D3;CACNA2D2;CACNB2;DES;CACNB4;ITGA11;PKP2;ITGA8;ITGA7;ITGA9
Hypothetical Network for Drug Addiction_Mus musculus_WP1246	16/30	0.000010914852282512680885641180583700560191573458723723888397216796875	0.00012231055057756857573462994093205224999110214412212371826171875	0.00164149571310444699658026568300783765153028070926666259765625	0.018198729496381231551804802393235149793326854705810546875	-0.12305199386850817	1.40592e+16	CAMK2B;ZHX2;PRKCE;ADCY1;GRIN2C;ADCY8;GRIN2B;GRM1;GRIN1;ACTA1;GRIN2A;PPA1;CAMK4;DRD1;DRD4;GRIA4
Peptide GPCRs_Homo sapiens_WP24	24/74	0.0016131419509624431336825001181978223030455410480499267578125	0.0100755259560113240302481329990769154392182826995849609375	0.02226836939059846642852136255896766670048236846923828125	0.139086044882262560573593646040535531938076019287109375	-0.19813139909686636	1.2739e+15	OPRD1;GHSR;LHCGR;OXTR;NPY5R;NPY2R;TACR3;CXCR4;TACR1;SSTR1;AVPR1A;SSTR2;SSTR4;TSHR;SSTR5;MC4R;EDNRB;GALR3;GALR2;GALR1;CCR6;NTSR1;CCR10;NTSR2
Hypothetical Network for Drug Addiction_Homo sapiens_WP666	16/32	0.0000314795459584550616264318756432061263694777153432369232177734375	0.0003075413719447878915964900148338756480370648205280303955078125	0.002710505871118192543212099820948424166999757289886474609375	0.0264795573563084939150424901299629709683358669281005859375	-0.08895096817366045	0.9220810852621075	CAMK2B;ZHX2;PRKCE;ADCY1;GRIN2C;ADCY8;GRIN2B;GRM1;GRIN1;ACTA1;GRIN2A;PPA1;CAMK4;DRD1;DRD4;GRIA4
GPCRs, Other_Homo sapiens_WP117	27/93	0.0050302990143518098997699183883014484308660030364990234375	0.027379198920971993536088717746679321862757205963134765625	0.044309595447643845833596287775435484945774078369140625	0.2344716092437820476046539397430024109780788421630859375	-0.040514473377691804	0.2144137690502204	CHRM3;GPR88;ADRA1D;GPR83;ADRB2;HTR2A;CELSR2;CELSR3;GRM1;RXFP3;PROKR2;GPR132;GPR176;HTR7;CNR1;GRM8;NTSR1;DRD4;GPR135;UTS2R;HTR1F;F2R;SSTR2;LTB4R2;ADORA2A;SMO;LGR6
ErbB Signaling Pathway_Homo sapiens_WP673	19/55	0.002117052437449498843158313121648461674340069293975830078125	0.01282855843502166137692910297118942253291606903076171875	0.02469904379260888516167682382729253731667995452880859375	0.1509840112597529426796683083011885173618793487548828125	0.008390649424189158	-0.051667358020459235	JUN;CDKN1B;GAB1;TGFA;NRG1;PRKCA;NRG2;AREG;EGFR;FOXO1;MAPK8;BCL2L11;NRG3;ERBB4;MYC;AKT3;ERBB2;KRAS;HBEGF
Preimplantation Embryo_Homo sapiens_WP3527	20/59	0.00212125769397995996012884489800853771157562732696533203125	0.01282855843502166137692910297118942253291606903076171875	0.0249658601295654446194927089663906372152268886566162109375	0.1509840112597529426796683083011885173618793487548828125	0.15517043335562777	-0.9551897921870637	TFAP2B;EGR1;DLX2;BATF3;FOXD1;CDX2;IRX5;GATA3;KLF4;GATA2;BARX2;ZAR1;FOXQ1;SOX2;H2AFY2;IRF4;SIX3;NKX2-1;FOSB;SOX8
Differentiation of white and brown adipocyte _Homo sapiens_WP2895	15/25	0.00000287708089963806632960376281904490980423361179418861865997314453125	0.000035360252347164621814119833675960080654476769268512725830078125	0.000943194977112695831338029517354470954160206019878387451171875	0.01177862944851756389630370591703467653132975101470947265625	0.08087955172924038	-1.03192e+16	CEBPA;CEBPB;SMAD9;EBF3;SLC7A10;SMAD5;BMP7;BMP4;BMP2;PRDM16;ZIC1;PPARG;HOXC9;PPARGC1A;HOXC8
Oncostatin M Signaling Pathway_Homo sapiens_WP2374	20/65	0.0073482652024954471514650578001237590797245502471923828125	0.036838013712510074559869366339626139961183071136474609375	0.050914914605441008443875716693582944571971893310546875	0.255244506114118696604720071263727732002735137939453125	0.2517629660800833	-1.23698e+16	EGR1;STAT5B;CEBPB;PRKCH;CDKN1B;PRKCB;IRS1;PRKCE;PRKCA;FOS;OSMR;CASP7;MAPK8;TIMP3;PTK2B;KRAS;RICTOR;JAK2;JAK3;JAK1
Nuclear Receptors_Mus musculus_WP509	16/37	0.000275123734446782418350263554884804761968553066253662109375	0.0019777762797023416829755859680517460219562053680419921875	0.0080412117565379394312774508080110535956919193267822265625	0.05891733998540298056223463163405540399253368377685546875	0.4655176185944325	-3.81645e+16	THRB;ESRRB;NR2F1;RORA;NR2F2;NR2E1;ESR1;ESR2;NR5A1;NR4A2;RXRA;PPARG;PGR;ROR1;PPARA;RXRG
Nuclear Receptors_Homo sapiens_WP170	16/38	0.000397440595981100939886043743598520450177602469921112060546875	0.002753179401250899389907988989989462425000965595245361328125	0.0097486396347956048857863464718320756219327449798583984375	0.06753148547012954860946365442941896617412567138671875	0.4944597175124569	-387184955100812	THRB;ESRRB;NR2F1;RORA;NR2F2;NR2E1;ESR1;ESR2;NR5A1;NR4A2;RXRA;PPARG;PGR;ROR1;PPARA;RXRG
Splicing factor NOVA regulated synpatic proteins_Mus musculus_WP1983	16/42	0.00145885885431707037172832652771603534347377717494964599609375	0.0092637537249133962424796351342592970468103885650634765625	0.01961468656206886984616488689425750635564327239990234375	0.1266643318669193052361521267812349833548069000244140625	0.6748981343217062	-4.40715e+15	NTNG1;GABBR2;KCNJ6;CADM3;CAV2;ANK3;GRIK2;EFNA5;GRIN2B;GRIN1;DAB1;CDH2;EPB41L1;CHL1;KCNQ2;EPB41L3
Mecp2 and Associated Rett Syndrome_Homo sapiens_WP3584	16/48	0.006827908951422881171644529985087501700036227703094482421875	0.0346857774732282353458145962576963938772678375244140625	0.046657101436300078833863125282732653431594371795654296875	0.2402210222598692990203517183545045554637908935546875	0.9639897210487463	-4.80716e+15	RBFOX1;MEF2C;CEBPD;BDNF;DLX5;GAD1;TAP1;POU4F1;POU3F2;FGF2;FGF3;GRIN1;FGF5;CSRP1;GPRIN1;MBP
Extracellular vesicle-mediated signaling in recipient cells_Homo sapiens_WP2870	14/30	0.0002506686998369254504130665406336220257799141108989715576171875	0.0018366302814974730210628717230747497524134814739227294921875	0.0077706755257867556052620017226217896677553653717041015625	0.058066130372126163738943915859636035747826099395751953125	0.7066824380926433	-5.85937e+15	TGFB2;SMAD3;TGFB1;WNT3A;WNT5A;TGFA;TGFBR1;EGFR;TGFBR2;TGFBR3;ERBB2;KRAS;PROM1;MET
miRs in Muscle Cell Differentiation_Homo sapiens_WP2012	14/38	0.004061262751616602668935929187910005566664040088653564453125	0.022755016299498907750287202134131803177297115325927734375	0.034127474589823438011482181764222332276403903961181640625	0.194068176398846714558743542511365376412868499755859375	1.10581e+16	-6.0889e+15	MEF2C;PRKCH;PRKCB;PRKCE;SRF;PRKCA;PRKAR1B;PAX7;PRKD3;PRKAR2B;MYOD1;ID2;PRKCQ;PRKD1
Ovarian Infertility Genes_Homo sapiens_WP34	11/32	0.00645482411104392021783393573741705040447413921356201171875	0.03323362143659099043890847724469495005905628204345703125	0.04360623040015694507065546758894925005733966827392578125	0.2339996307388703400409468713405658490955829620361328125	1.72422e+16	-8.69511e+15	NR5A1;EGR1;LHCGR;CEBPB;SMAD3;CDKN1B;CCND2;PTGER2;NRIP1;PGR;ESR2;SYNE2
Transcription factor regulation in adipogenesis_Homo sapiens_WP3599	13/22	0.0000170327910868289537286816848205006635907921008765697479248046875	0.00018026370566893976424803491820370027198805473744869232177734375	0.0022553179488707998136265420185964103438891470432281494140625	0.02386878162554929849736851110719726420938968658447265625	0.8208380199497477	-9.01311e+15	CEBPA;CEBPB;CEBPD;IRS1;INSR;TWIST1;IRS2;FOXO1;MAPK8;RXRA;NRIP1;PPARG;PPARGC1A
Ovarian Infertility Genes_Mus musculus_WP273	12/31	0.004797312049427235498832988724871029262430965900421142578125	0.026489505664228647774383063051573117263615131378173828125	0.036979739613922944785340263251782744191586971282958984375	0.207195305778009430941466462172684259712696075439453125	1.70008e+16	-9.07791e+15	NR5A1;EGR1;LHCGR;CEBPB;SMAD3;CDKN1B;CCND2;PTGER2;NRIP1;PGR;ESR2;SYNE2
Angiogenesis_Homo sapiens_WP1539	10/24	0.0053306463672477925885839766806384432129561901092529296875	0.02820800369335289825567514299109461717307567596435546875	0.038971713928064290188846285900581278838217258453369140625	0.2121174715227499285585821553468122147023677825927734375	2.31003e+16	-1.20914e+16	PDGFRA;FLT1;ANGPT1;PDGFB;KDR;TIMP2;TIMP3;FGF2;MMP9;FGFR2
GPCRs, Class B Secretin-like_Homo sapiens_WP334	10/23	0.0036895023176920192786720775757203227840363979339599609375	0.02098060273195014036051730954568483866751194000244140625	0.032011682468556519609581556551347603090107440948486328125	0.1847947124321217271525341629967442713677883148193359375	2.90955e+16	-1.63001e+16	GLP1R;VIPR1;ADCYAP1R1;VIPR2;CALCR;GCGR;PTH2R;PTH1R;CRHR1;CRHR2
GPCRs, Class B Secretin-like_Mus musculus_WP456	10/22	0.002475328009411908482262365538417725474573671817779541015625	0.0147359370560302682662268125568516552448272705078125	0.025972905230805802545557270377685199491679668426513671875	0.15461995145214080249473909134394489228725433349609375	2.9641e+15	-1.77887e+16	GLP1R;VIPR1;ADCYAP1R1;VIPR2;CALCR;GCGR;PTH2R;PTH1R;CRHR1;CRHR2
Hedgehog Signaling Pathway_Mus musculus_WP116	9/22	0.00932365503724034809518439459452565643005073070526123046875	0.045312136597447490171663986302519333548843860626220703125	0.052782636721441393568010624903763527981936931610107421875	0.257799246297929662841141862372751347720623016357421875	4.09784e+15	-1.91582e+15	SMO;DHH;HHIP;PTCH1;IHH;IGF2;CDK1;GAS1;GLI3
TarBasePathway_Homo sapiens_WP1992	8/18	0.00789618035998350224768937977160021546296775341033935546875	0.0390707106123859004842557851588935591280460357666015625	0.0483665164974007855125393007256207056343555450439453125	0.24570190380679601815927526331506669521331787109375	4.96724e+15	-2.40483e+15	HCN4;SRF;KCNQ1;HAND2;IGF1;ERG;KCNJ2;HCN2
Serotonin and anxiety_Mus musculus_WP2141	8/17	0.0051844686288879671121065939587424509227275848388671875	0.0278208809522016257964605046026917989365756511688232421875	0.03882185272453782254320486799770151264965534210205078125	0.2121174715227499285585821553468122147023677825927734375	4.57502e+15	-2.40741e+16	CAMK2B;GABRA1;PRKCB;HTR1A;FOS;HTR2A;ADRA1A;GRM1
Leptin Insulin Overlap_Mus musculus_WP578	7/15	0.00939542989815840383360789900279996800236403942108154296875	0.045312136597447490171663986302519333548843860626220703125	0.05345443689642111195770013409855891950428485870361328125	0.257799246297929662841141862372751347720623016357421875	5.23771e+15	-2.44472e+16	SOCS1;IRS1;INSR;LEPR;IRS2;JAK2;DGKZ
ID signaling pathway_Homo sapiens_WP53	8/16	0.003245577276847661472858330711233065812848508358001708984375	0.0187358324618024096874790984657010994851589202880859375	0.0306223945148795632931193466674812952987849712371826171875	0.17949434323337098984296744674793444573879241943359375	4.40242e+15	-2.52279e+16	RB1;PAX8;MYOD1;ID2;ID1;PAX5;PAX2;ELK3
GPCRs, Class C Metabotropic glutamate, pheromone_Homo sapiens_WP501	10/15	0.0000385727634077225243450399994049604401880060322582721710205078125	0.000351632688090675851917688010672691234503872692584991455078125	0.0038521395866293645267319778469072844018228352069854736328125	0.033356026875131540576635558181806118227541446685791015625	2.7503e+16	-2.79512e+16	GABBR2;GRM2;CASR;GPRC5B;GRM4;GRM7;GRM6;GRM8;GPRC5C;GRM1
GPCRs, Class C Metabotropic glutamate, pheromone_Mus musculus_WP327	10/15	0.0000385727634077225243450399994049604401880060322582721710205078125	0.000351632688090675851917688010672691234503872692584991455078125	0.0038521395866293645267319778469072844018228352069854736328125	0.033356026875131540576635558181806118227541446685791015625	2.83828e+16	-2.88454e+16	GABBR2;GRM2;CASR;GPRC5B;GRM4;GRM7;GRM6;GRM8;GPRC5C;GRM1
Gene regulatory network modelling somitogenesis _Homo sapiens_WP2854	6/11	0.0063689221249963838544783101269786129705607891082763671875	0.03323362143659099043890847724469495005905628204345703125	0.0449372640119103661238142422007513232529163360595703125	0.2345355834046280729676681175988051109015941619873046875	787526707088015	-3.98199e+15	HES7;LFNG;RIPPLY2;FGF8;WNT3A;DLL1
FTO Obesity Variant Mechanism_Homo sapiens_WP3407	6/11	0.00062903920107159304320187942494158050976693630218505859375	0.00427971313586208816637235230473379488103091716766357421875	0.01679268572332855147255514793869224376976490020751953125	0.1122458466769855889300089302196283824741840362548828125	1.16269e+16	-8.57057e+15	TBX1;IRX5;IRX3;PRDM16;UCP1;PPARGC1A
