# Supplementary material for: TERRA regulate the transcriptional landscape of pluripotent cells through TRF1-dependent recruitment of PRC2
Source: eLife. 2019 Aug 20;8:e44656. doi: 10.7554/eLife.44656 (PMC6701927; doi:10.7554/eLife.44656)
Supplement: Supplementary file 4. — Mass spectroscopy of protein complexes immunoprecipitated with an anti-GFP antibody in Terf1GFP/GFP, Terf1+/GFP and Terf1+/+ iPS cells. The table shows the 64 proteins that showed co-immunoprecipitation in both Terf1 GFP/GFP and Terf1+/GFP cells but not in Terf1+/+ cells. Note the presence in this group of proteins of different components of shelterin, namely TPP1 (ACD), RAP1 (TERF2IP), TRF1 (TERF1), TIN2 (TINF2) and POT1, but not the presence of SUZ12. Related to Figure 2. [file elife-44656-supp4.xls]

## Sheet: Sheet3
			TOTAL				Terf1 GFP/GFP					Terf1 +/GFP
Symbol	Accession	Entrez Gene Name	Coverage	# Peptides	# PSM		Score	Coverage	# Peptides	# PSM		Score	Coverage	# Peptides	# PSM
ACD	Q5EE38	adrenocortical dysplasia homolog (mouse)	55.29	15	103		1009.83	48.56	14	30		589.2	33.41	9	21
TERF2IP	Q91VL8	telomeric repeat binding factor 2, interacting protein	46.56	14	72		715.872	46.56	14	25		286.735	18.58	6	11
TERF1	P70371	telomeric repeat binding factor (NIMA-interacting) 1	33.97	12	51		499.006	24.7	8	17		221.083	20.9	7	10
FKBP4	P30416	FK506 binding protein 4, 59kDa	25.33	10	33		229.933	22.27	9	13		75.6421	9.39	4	4
PIN1	Q9QUR7	peptidylprolyl cis/trans isomerase, NIMA-interacting 1	24.24	3	14		228.451	24.24	3	4		99.56	24.24	3	3
PHGDH	Q61753	phosphoglycerate dehydrogenase	9.76	4	13		186.76	9.76	4	5		50.74	3	1	1
PRDX6	O08709	peroxiredoxin 6	33.48	6	31		174.839	33.48	6	11		71.6133	8.04	2	4
HMBOX1	Q8BJA3-4	homeobox containing 1	10.17	3	13		161.772	10.17	3	5		94.26	2.73	1	2
CRKL	P47941	v-crk sarcoma virus CT10 oncogene homolog (avian)-like	14.85	3	10		130.883	14.85	3	4		20.38	4.95	1	1
POT1	F8WI67	protection of telomeres 1 homolog (S. pombe)	13.75	7	14		124.183	10.78	6	6		38.11	2.97	1	1
TINF2	Q8K1K3	TERF1 (TRF1)-interacting nuclear factor 2	20.29	7	23		118.226	17.63	6	9		91.7267	10.63	3	3
CTC1	E0CXE7	CTS telomere maintenance complex component 1	5.91	4	9		109.892	3.32	2	2		51.21	3.52	2	2
CNBP	P53996-2	CCHC-type zinc finger, nucleic acid binding protein	23.53	3	12		105.975	14.71	2	3		69.9161	16.47	2	3
MRI1	Q9CQT1	methylthioribose-1-phosphate isomerase homolog (S. cerevisiae)	12.2	3	12		101.932	5.96	2	3		72.5199	9.21	2	3
SUGT1	Q9CX34	SGT1, suppressor of G2 allele of SKP1 (S. cerevisiae)	16.07	4	11		100.56	11.9	3	3		60.8576	8.33	2	2
SAFB	E9PZM6	scaffold attachment factor B	5.59	2	6		99.5747	5.59	2	2		65.83	2.79	1	1
RAE1	Q8C570	RAE1 RNA export 1 homolog (S. pombe)	25.82	7	15		98.7064	18.21	5	6		27.99	3.53	1	1
GAR1	D3YZ09	GAR1 ribonucleoprotein homolog (yeast)	34.34	7	37		98.297	11.11	2	3		346.097	34.34	7	16
UCHL3	Q9JKB1	ubiquitin carboxyl-terminal esterase L3 (ubiquitin thiolesterase)	12.61	2	6		90.44	6.09	1	1		74.3579	12.61	2	2
EIF2S2	Q99L45	eukaryotic translation initiation factor 2, subunit 2 beta, 38kDa	5.14	2	8		85.0552	5.14	2	3		47.85	2.72	1	1
HSPE1	Q64433	heat shock 10kDa protein 1 (chaperonin 10)	13.73	1	4		82.93	13.73	1	1		51.87	13.73	1	1
MAD1L1	Q9WTX8	MAD1 mitotic arrest deficient-like 1 (yeast)	7.25	4	11		76.3551	5.86	3	3		29.08	1.39	1	2
ABCE1	P61222	ATP-binding cassette, sub-family E (OABP), member 1	5.51	2	4		75.45	2.67	1	1		33.58	2.84	1	1
YBX1	P62960	Y box binding protein 1	31.68	7	23		70.9085	9.32	2	2		287.284	27.95	6	9
HNRPLL	F6SB69	heterogeneous nuclear ribonucleoprotein L-like	12.78	6	14		67.5256	4.26	2	3		59.45	4.94	2	2
ISY1	Q69ZQ2	ISY1 splicing factor homolog (S. cerevisiae)	11.23	3	6		66.44	4.91	1	1		0	6.32	2	3
UBL5	E0CY91	ubiquitin-like 5	42.55	2	9		66.0849	42.55	2	2		49.004	42.55	2	2
GPX1	P11352	glutathione peroxidase 1	45.27	6	20		65.9855	22.89	3	3		105.372	40.8	5	6
SUPT16H	G3X956	Suppressor of Ty 16 homolog (S. cerevisiae)	13.47	12	43		64.1366	4.11	3	5		319.339	13.47	12	17
XPO1	Q6P5F9	exportin 1 (CRM1 homolog, yeast)	5.23	4	7		64	1.31	1	1		56.2128	3.17	2	2
POLR2H	Q923G2	polymerase (RNA) II (DNA directed) polypeptide H	23.33	3	10		63.07	17.33	2	2		110.353	23.33	3	3
PPP1R10	F8WIK6	protein phosphatase 1, regulatory subunit 10	3.09	2	4		53.68	1.95	1	1		42.09	1.14	1	1
TIMM13	P62075	translocase of inner mitochondrial membrane 13 homolog (yeast)	14.74	1	4		50.78	14.74	1	1		37.5	14.74	1	1
PPM1G	Q61074	protein phosphatase, Mg2+/Mn2+ dependent, 1G	4.24	2	5		50.44	4.24	2	2		44.81	2.21	1	1
Tceb2	F8WH86	transcription elongation factor B (SIII), polypeptide 2	29.66	4	12		47.19	22.88	3	4		23.7406	14.41	2	2
CPSF2	O35218	cleavage and polyadenylation specific factor 2, 100kDa	4.73	3	7		45.13	1.92	1	1		66.9583	1.66	1	2
PAICS	Q9DCL9	phosphoribosylaminoimidazole carboxylase	10.35	3	7		44.83	4.24	1	1		73.9867	6.12	2	2
MNAT1	P51949	menage a trois homolog 1, cyclin H assembly factor (Xenopus laevis)	7.44	2	7		41.3806	7.44	2	3		27.74	4.53	1	1
MSTO1	E9PUB7	misato homolog 1 (Drosophila)	7.55	3	9		39.74	2.52	1	1		46.5903	7.55	3	3
BOP1	E9Q4K5	block of proliferation 1	6.02	4	10		37.8809	3.42	2	2		43.2568	4.51	3	3
UBE2N	P61089	ubiquitin-conjugating enzyme E2N	7.24	1	4		36.95	7.24	1	1		33.54	7.24	1	1
RBM4	Q8C7Q4	RNA binding motif protein 4	9.97	3	7		36.35	4.43	1	1		44.07	5.54	2	2
SRSF2	Q62093	serine/arginine-rich splicing factor 2	8.14	2	11		36.19	3.17	1	2		52.9445	8.14	2	4
ATPBD4	Q9CQ28	ATP binding domain 4	8.99	2	7		35.81	3.75	1	1		58.3	8.99	2	2
SRRM1	E9QKA4	serine/arginine repetitive matrix 1	7.58	6	19		35.7538	2.79	2	2		85.05	7.58	6	8
LARP7	Q05CL8	La ribonucleoprotein domain family, member 7	4.91	2	5		34.88	2.63	1	1		63.61	2.63	1	1
SAP30	O88574	Sin3A-associated protein, 30kDa	10.45	2	8		34.72	5	1	1		67.65	5	1	2
SPRR2A	O70559	small proline-rich protein 2A	41.67	1	6		34.6424	41.67	1	2		29.18	41.67	1	1
UBE2V1	Q9CZY3	ubiquitin-conjugating enzyme E2 variant 1	17.01	2	8		32.73	17.01	2	3		0	6.12	1	1
MAD2L1	Q9Z1B5	MAD2 mitotic arrest deficient-like 1 (yeast)	22.93	4	12		32.35	7.8	2	3		67.848	19.02	3	3
EIF1AY	Q60872	eukaryotic translation initiation factor 1A, Y-linked	7.64	1	6		31.43	7.64	1	1		47.3943	7.64	1	2
VPS35	Q9EQH3	vacuolar protein sorting 35 homolog (S. cerevisiae)	1.76	1	4		31.34	1.76	1	1		38.29	1.76	1	1
CIRBP	D3YU80	cold inducible RNA binding protein	10.19	1	6		30.39	10.19	1	1		64.05	10.19	1	2
SUPT4H1	P63271	suppressor of Ty 4 homolog 1 (S. cerevisiae)	21.37	2	8		29.61	7.69	1	1		33.7848	7.69	1	2
THOC6	F6S2T7	THO complex 6 homolog (Drosophila)	7.66	1	5		27.58	7.66	1	1		24.43	7.66	1	1
ALDOA	P05064	aldolase A, fructose-bisphosphate	5.49	2	8		24.118	5.49	2	2		92.77	5.49	2	2
EIF3B	Q8JZQ9	eukaryotic translation initiation factor 3, subunit B	2.62	2	4		23.52	1	1	1		27.95	1.62	1	1
NSMCE2	Q91VT1-2	non-SMC element 2, MMS21 homolog (S. cerevisiae)	17.99	2	4		23.04	7.19	1	1		61.88	10.79	1	1
XAB2	F6TM12	XPA binding protein 2	12.63	3	9		20.58	8.77	2	2		36.82	7.72	2	2
CWC27	Q3TKY6	CWC27 spliceosome-associated protein homolog (S. cerevisiae)	13.86	4	9		13.37	10.66	3	3		60.44	3.2	1	1
DNAJC8	A2ALF3	DnaJ (Hsp40) homolog, subfamily C, member 8	11.97	3	5		0	3.42	1	2		22	5.13	1	1
PUM1	E9Q6M7	pumilio homolog 1 (Drosophila)	1.8	2	2		0	1.17	1	1		28.25	0.64	1	1
Naf1	Q3UMQ8	nuclear assembly factor 1 homolog (S. cerevisiae)	2.04	1	3		0	2.04	1	1		25.72	2.04	1	1
LSM12	Q9D0R8	LSM12 homolog (S. cerevisiae)	11.79	2	7		0	6.67	1	1		45.14	11.79	2	2
